# Supplementary material for: Salmonella Proteomic Profiling during Infection Distinguishes the Intracellular Environment of Host Cells
Source: mSystems. 2019 Apr 9;4(2):e00314-18. doi: 10.1128/mSystems.00314-18 (PMC6456673; doi:10.1128/mSystems.00314-18)
Supplement: TABLE S1 [file mSystems.00314-18-st001.xls]

## Sheet: Table S1
All Primers Used in This Study
Primer Name	Purpose	Sequence (5' to 3')
HisB3F-up	Chromosomally expressing 3×FLAG-tagged HisB	ACGCTACGCCAGGCTATTCGCGTGGAGGGCGATACATTACCGTCCTCGAAAGGAGTGCTGACCATGGACTACAAAGACCATG
HisB3F-down	Chromosomally expressing 3×FLAG-tagged HisB	CCACGGCGGATTTTACCGAGCTTAAATTGGCGCAGCCGGTGTCAAGGATGACGACGTTCAGTGTAGGCTGGAGCTGCTTC
HisC3F-up	Chromosomally expressing 3×FLAG-tagged HisC	ACGGTCGGCACCCGCCAGGAAAACCAGCGCGTCATTGACGCCTTACGTGCGGAGCCAGTAACCATGGACTACAAAGACCATG
HisC3F-down	Chromosomally expressing 3×FLAG-tagged HisC	AATCGCTCGGCGGTTCGGAAATTAAGGTTCCGTCCCGGTCGATGAAAAGATACTTCTGACGTGTAGGCTGGAGCTGCTTC
HisD3F-up	Chromosomally expressing 3×FLAG-tagged HisD	CGTCTGACCGCCCATAAAAATGCCGTGACCCTGCGCGTAAACGCCCTCAAGGAGCAAGCAACCATGGACTACAAAGACCATG
HisD3F-down	Chromosomally expressing 3×FLAG-tagged HisD	GTACCAGGTTGCGGACATTTTCACGGGCTAAGTCAGCGACGCTGAGAGTGTTTTCAGTGCGTGTAGGCTGGAGCTGCTTC
HisBF-qRTPCR	qRT-PCR	CGGGACGGAACCTTAATTTC
HisBR-qRTPCR	qRT-PCR	GAATCACCTCTGGCTCAAAG
HisCF-qRTPCR	qRT-PCR	GCTGTTAAAAGTGATCGCCC
HisCR-qRTPCR	qRT-PCR	ACCAGATACTGACGTTCCTG
HisDF-qRTPCR	qRT-PCR	TCTGTCGGTCTGTATATTCCC
HisDR-qRTPCR	qRT-PCR	GCCGCATAGAGGATTTCATC
All Strains Used in This Study
Strain	Description
SL1344	Salmonella enterica serovar Typhimurium SL1344
14028s	Salmonella enterica serovar Typhimurium 14028s
HisB+3×FLAG	WT strain chromosomally expressing 3×FLAG-tagged HisB
HisC+3×FLAG	WT strain chromosomally expressing 3×FLAG-tagged HisC
HisD+3×FLAG	WT strain chromosomally expressing 3×FLAG-tagged HisD
SL1344+pNN387-PhisB	WT strain complemented with pNN387 containing a lacZ transcriptional fusion to the upstream region of the hisB gene
SL1344+pNN387-PhisC	WT strain complemented with pNN387 containing a lacZ transcriptional fusion to the upstream region of the hisC gene
SL1344+pNN387-PhisD	WT strain complemented with pNN387 containing a lacZ transcriptional fusion to the upstream region of the hisD gene
