# Supplementary material for: Salmonella Proteomic Profiling during Infection Distinguishes the Intracellular Environment of Host Cells
Source: mSystems. 2019 Apr 9;4(2):e00314-18. doi: 10.1128/mSystems.00314-18 (PMC6456673; doi:10.1128/mSystems.00314-18)
Supplement: TABLE S2 [file mSystems.00314-18-st002.xls]

## Sheet: Table S2
Species	Protein ID	Protein description	Mol. weight [kDa]	Peptides	Unique peptides	MS/MS counts	Sequence coverage [%]	Q-value	Score	LFQ intensity
										I-1h	II-1h	III-1h	I-6h	II-6h	III-6h
Salmonella typhimurium (strain SL1344)	Q8ZRT2	Pyruvate dehydrogenase, decarboxylase component OS=Salmonella typhimurium GN=aceE PE=4 SV=1	99.578	80	80	3886	69.2	0	323.31	3022500000	2271100000	2657300000	3577100000	3493100000	3497900000
Salmonella typhimurium (strain SL1344)	Q54AG3;P0A1D3;Q938Z3	60 kDa chaperonin OS=Salmonella typhimurium GN=groEL PE=3 SV=1;60 kDa chaperonin OS=Salmonella typhimurium GN=groL PE=3 SV=2	57.285	79	79	15140	94.7	0	323.31	13405000000	10795000000	8640200000	31081000000	28909000000	24403000000
Salmonella typhimurium (strain SL1344)	Q9ZF31	Translation initiation factor IF-2 OS=Salmonella typhimurium GN=infB PE=3 SV=2	97.401	77	77	2062	72.9	0	323.31	861560000	850310000	847830000	1231900000	1121700000	1136700000
Salmonella typhimurium (strain SL1344)	Q7CQ01	Chaperone protein clpB OS=Salmonella typhimurium GN=clpB PE=3 SV=1	95.436	74	74	2268	72.6	0	323.31	1565500000	1404300000	1485500000	2166700000	1787700000	2488600000
Salmonella typhimurium (strain SL1344)	Q7CQT9	30S ribosomal subunit protein S1 OS=Salmonella typhimurium GN=rpsA PE=4 SV=1	61.172	69	69	5573	77.2	0	323.31	3499100000	3155300000	3671900000	2933700000	2860000000	4072000000
Salmonella typhimurium (strain SL1344)	P66932	Trigger factor OS=Salmonella typhimurium GN=tig PE=3 SV=1	48.066	66	65	3116	83.1	0	323.31	3200600000	2556200000	2335400000	2560900000	2091800000	3111700000
Salmonella typhimurium (strain SL1344)	P0A1H3	Elongation factor G OS=Salmonella typhimurium GN=fusA PE=3 SV=2	77.598	63	63	7543	78.6	0	323.31	6024900000	3890000000	5335700000	6247000000	4860600000	6910200000
Salmonella typhimurium (strain SL1344)	Q56073	Chaperone protein dnaK OS=Salmonella typhimurium GN=dnaK PE=2 SV=2	69.257	64	63	4665	70.4	0	323.31	5344700000	4671700000	4277100000	6711700000	6441900000	7358000000
Salmonella typhimurium (strain SL1344)	P58480	Chaperone protein htpG OS=Salmonella typhimurium GN=htpG PE=3 SV=1	71.486	62	62	2042	74.7	0	323.31	1982000000	1925000000	1943400000	1147400000	2017400000	2754700000
Salmonella typhimurium (strain SL1344)	Q8ZK31	Valyl-tRNA synthetase OS=Salmonella typhimurium GN=valS PE=3 SV=1	108.17	61	61	1089	61.8	0	323.31	511840000	521090000	578800000	705690000	706470000	732880000
Salmonella typhimurium (strain SL1344)	Q8ZP45	Iron-dependent alcohol dehydrogenase of the multifunctional alcohol dehydrogenase AdhE OS=Salmonella typhimurium GN=adhE PE=4 SV=1	96.214	61	61	1510	62.2	0	323.31	1065600000	809400000	1039700000	1303900000	1102800000	1151300000
Salmonella typhimurium (strain SL1344)	Q8ZRB9	ATP-dependent protease La OS=Salmonella typhimurium GN=lon PE=3 SV=1	87.41	59	59	2100	64.2	0	323.31	1120200000	888610000	1176500000	1779200000	1658600000	1796600000
Salmonella typhimurium (strain SL1344)	P06173	DNA-directed RNA polymerase subunit beta OS=Salmonella typhimurium GN=rpoB PE=3 SV=2	150.6	58	58	492	54.7	0	303.37	121170000	228220000	173300000	198260000	294320000	141050000
Salmonella typhimurium (strain SL1344)	Q7CQU1;O06962	Pyruvate formate lyase I, induced anaerobically OS=Salmonella typhimurium GN=pflB PE=4 SV=1	85.004	62	56	2138	64.1	0	323.31	1452700000	1385200000	1233000000	1316400000	1257800000	1105400000
Salmonella typhimurium (strain SL1344)	Q8ZKM0	Phosphoenolpyruvate carboxylase OS=Salmonella typhimurium GN=ppc PE=3 SV=1	99.001	56	56	1251	57.6	0	323.31	700180000	687770000	688020000	906660000	672070000	1040700000
Salmonella typhimurium (strain SL1344)	Q8ZL96	Glycyl-tRNA synthetase beta subunit OS=Salmonella typhimurium GN=glyS PE=3 SV=3	76.452	55	55	1175	64	0	323.31	681620000	591820000	558060000	777240000	754680000	806960000
Salmonella typhimurium (strain SL1344)	Q8ZRS8	Aconitate hydratase 2 OS=Salmonella typhimurium GN=acnB PE=4 SV=1	93.528	54	54	1385	57.8	0	323.31	1106900000	917510000	1250700000	459080000	459720000	444310000
Salmonella typhimurium (strain SL1344)	P0A2R4	DNA-directed RNA polymerase subunit beta OS=Salmonella typhimurium GN=rpoC PE=3 SV=1	155.23	50	50	517	42.4	0	247.49	155990000	153430000	198540000	203290000	264530000	175210000
Salmonella typhimurium (strain SL1344)	P63343	Cell division protease ftsH OS=Salmonella typhimurium GN=hflB PE=3 SV=1	70.828	50	50	1421	59.8	0	323.31	897910000	822400000	842580000	963660000	925450000	1100900000
Salmonella typhimurium (strain SL1344)	Q8ZMK6	Alanyl-tRNA synthetase OS=Salmonella typhimurium GN=alaS PE=3 SV=1	95.898	50	50	1004	64.2	0	323.31	672950000	636250000	604740000	587730000	525050000	607190000
Salmonella typhimurium (strain SL1344)	Q8ZRP0	Outer membrane protein assembly factor yaeT OS=Salmonella typhimurium GN=yaeT PE=3 SV=1	89.525	50	50	1007	58.5	0	323.31	645020000	775280000	684160000	750260000	570680000	880250000
Salmonella typhimurium (strain SL1344)	P64076	Enolase OS=Salmonella typhimurium GN=eno PE=3 SV=2	45.598	50	49	3068	95.8	0	323.31	4015400000	2935300000	3027500000	4384900000	2831900000	5247400000
Salmonella typhimurium (strain SL1344)	Q8ZKP3	Glycerol kinase OS=Salmonella typhimurium GN=glpK PE=3 SV=3	56.063	49	49	4327	70.3	0	323.31	7640200000	5914200000	4430700000	3064500000	3557300000	4024600000
Salmonella typhimurium (strain SL1344)	Q8ZLH4	Sn-glycerol-3-phosphate dehydrogenase OS=Salmonella typhimurium GN=glpD PE=3 SV=1	56.924	49	49	2719	68.5	0	323.31	2545700000	1872700000	2948000000	1929400000	1972500000	2547100000
Salmonella typhimurium (strain SL1344)	Q8ZRZ0	Isoleucyl-tRNA synthetase OS=Salmonella typhimurium GN=ileS PE=3 SV=1	105.67	49	49	855	47.9	0	323.31	389760000	454160000	486090000	553400000	532400000	511740000
Salmonella typhimurium (strain SL1344)	Q8ZMN0	TonB-dependent siderophore receptor protein OS=Salmonella typhimurium GN=iroN PE=3 SV=1	79.4	49	48	1008	69	0	323.31	90611000	92102000	85650000	1654800000	1583500000	1600900000
Salmonella typhimurium (strain SL1344)	Q8ZNV2	Aspartyl-tRNA synthetase OS=Salmonella typhimurium GN=aspS PE=3 SV=1	65.665	48	48	1014	70.3	0	323.31	402470000	521090000	612990000	838740000	838260000	544310000
Salmonella typhimurium (strain SL1344)	P0A2I3;B6E8Z7;B6V6A6;B6V6A5	DNA gyrase subunit B OS=Salmonella typhimurium GN=gyrB PE=3 SV=2	89.895	47	47	723	50.7	0	323.31	414240000	288980000	365050000	304540000	250810000	430840000
Salmonella typhimurium (strain SL1344)	P14846	Carbamoyl-phosphate synthase large chain OS=Salmonella typhimurium GN=carB PE=3 SV=4	118.14	47	47	410	51.3	0	323.31	61472000	72738000	163250000	253510000	529710000	69759000
Salmonella typhimurium (strain SL1344)	Q7CPE1	ATP synthase subunit alpha OS=Salmonella typhimurium GN=atpA PE=3 SV=1	55.112	47	47	2506	71	0	323.31	2074200000	2070400000	2744500000	3252100000	2846800000	3875600000
Salmonella typhimurium (strain SL1344)	Q8ZRT1	Pyruvate dehydrogenase OS=Salmonella typhimurium GN=aceF PE=3 SV=1	66.139	47	47	2572	60.7	0	323.31	1790600000	1362900000	1446900000	2283900000	2237200000	1623500000
Salmonella typhimurium (strain SL1344)	P14062;Q6LDT6	6-phosphogluconate dehydrogenase, decarboxylating OS=Salmonella typhimurium GN=gnd PE=3 SV=1	51.395	46	46	981	88.2	0	323.31	692120000	969020000	862220000	509650000	727030000	685430000
Salmonella typhimurium (strain SL1344)	P37411;B6EBH8;B6EBH5;B6EBH6;B6EBI0;A0SXM0;Q6IYI2	DNA gyrase subunit A OS=Salmonella typhimurium GN=gyrA PE=3 SV=3	97.063	47	46	940	47.5	0	323.31	449660000	406340000	437110000	495060000	506390000	472410000
Salmonella typhimurium (strain SL1344)	P41033	Phosphoenolpyruvate carboxykinase [ATP] OS=Salmonella typhimurium GN=pckA PE=3 SV=2	59.576	46	46	1511	74	0	323.31	2079300000	1654500000	1754000000	887610000	692800000	770190000
Salmonella typhimurium (strain SL1344)	Q8ZM63	Transketolase 1 isozyme OS=Salmonella typhimurium GN=tktA PE=4 SV=1	72.133	49	46	1872	58.5	0	323.31	1458000000	1396500000	1435600000	1056600000	1029200000	1666100000
Salmonella typhimurium (strain SL1344)	Q8ZQZ6	Leucyl-tRNA synthetase OS=Salmonella typhimurium GN=leuS PE=3 SV=1	96.984	46	46	745	49.9	0	323.31	428330000	429860000	431940000	442490000	433790000	384690000
Salmonella typhimurium (strain SL1344)	Q8ZRB8	Peptidyl prolyl isomerase OS=Salmonella typhimurium GN=cypD PE=4 SV=1	68.128	46	46	658	70.8	0	323.31	645710000	585790000	580960000	272980000	522030000	708250000
Salmonella typhimurium (strain SL1344)	P37426	Ribonucleoside-diphosphate reductase 1 subunit alpha OS=Salmonella typhimurium GN=nrdA PE=3 SV=1	85.735	45	45	944	54.1	0	323.31	507330000	547590000	446150000	591250000	565760000	395260000
Salmonella typhimurium (strain SL1344)	Q8ZPS9	Threonyl-tRNA synthetase OS=Salmonella typhimurium GN=thrS PE=3 SV=1	73.977	44	44	687	49.8	0	318.81	459850000	407030000	462150000	337700000	324310000	366490000
Salmonella typhimurium (strain SL1344)	P0A1P0	Glyceraldehyde-3-phosphate dehydrogenase OS=Salmonella typhimurium GN=gapA PE=3 SV=2	35.586	43	43	3897	79.5	0	323.31	7408400000	5562100000	6582500000	8612700000	6344600000	8115600000
Salmonella typhimurium (strain SL1344)	Q7CPE2	ATP synthase subunit beta OS=Salmonella typhimurium GN=atpD PE=3 SV=1	50.283	43	43	3304	95	0	323.31	3697600000	3624700000	3011300000	3781900000	4722500000	2969100000
Salmonella typhimurium (strain SL1344)	Q8ZPS3	Phosphoenolpyruvate synthase OS=Salmonella typhimurium GN=pps PE=4 SV=1	87.208	43	43	942	46.6	0	323.31	676940000	524110000	568450000	404450000	360580000	518980000
Salmonella typhimurium (strain SL1344)	Q8ZQU1;O87668	2-oxoglutarate dehydrogenase decarboxylase component OS=Salmonella typhimurium GN=sucA PE=4 SV=1	104.82	43	43	1072	49.2	0	323.31	854770000	780520000	775340000	388920000	367070000	388870000
Salmonella typhimurium (strain SL1344)	P0A1H5	Elongation factor Tu OS=Salmonella typhimurium GN=tufA PE=3 SV=2	43.283	42	42	15373	90.9	0	323.31	21580000000	19993000000	15512000000	23198000000	18204000000	19134000000
Salmonella typhimurium (strain SL1344)	P27237	Oligopeptidase A OS=Salmonella typhimurium GN=prlC PE=1 SV=1	76.943	42	42	762	60.7	0	323.31	370780000	364030000	385740000	329970000	533880000	512290000
Salmonella typhimurium (strain SL1344)	P28354	Lysyl-tRNA synthetase OS=Salmonella typhimurium GN=lysS PE=3 SV=3	57.575	42	42	1345	68.9	0	323.31	1595200000	933740000	837120000	1837200000	1716200000	1536000000
Salmonella typhimurium (strain SL1344)	Q7CQX4	2-oxoglutarate dehydrogenase (Dihydrolipoyltranssuccinase E2 component) OS=Salmonella typhimurium GN=sucB PE=3 SV=1	43.857	42	42	1023	67.4	0	323.31	1293500000	1325700000	753290000	488260000	727570000	620690000
Salmonella typhimurium (strain SL1344)	Q8ZJU9	Putative transport protein OS=Salmonella typhimurium GN=yjjK PE=3 SV=1	62.309	42	42	607	63.2	0	310.27	390740000	218680000	204990000	559760000	573510000	448390000
Salmonella typhimurium (strain SL1344)	P0A295	Transcription termination factor rho OS=Salmonella typhimurium GN=rho PE=3 SV=1	46.993	41	41	1471	69	0	323.31	1500200000	1340000000	919300000	919230000	1457600000	1098800000
Salmonella typhimurium (strain SL1344)	P35672	Protein invG OS=Salmonella typhimurium GN=invG PE=3 SV=3	61.765	41	41	626	65.5	0	323.31	782170000	826440000	797330000	336540000	296160000	264680000
Salmonella typhimurium (strain SL1344)	P0A2E1	Serine hydroxymethyltransferase OS=Salmonella typhimurium GN=glyA PE=3 SV=1	45.454	40	40	1165	61.6	0	323.31	1127600000	936410000	1230200000	1117700000	879000000	1611000000
Salmonella typhimurium (strain SL1344)	P65882	Adenylosuccinate synthetase OS=Salmonella typhimurium GN=purA PE=3 SV=2	47.376	40	40	929	64.4	0	228.91	1020800000	571070000	787970000	539650000	537420000	743870000
Salmonella typhimurium (strain SL1344)	Q7CP94	Putative exoribonuclease OS=Salmonella typhimurium GN=vacB PE=3 SV=1	92.048	40	40	432	42.7	0	172.78	153950000	222570000	173790000	153300000	143180000	151750000
Salmonella typhimurium (strain SL1344)	Q7CP96	Component of modulator for protease specific for FtsH phage lambda cII repressor OS=Salmonella typhimurium GN=hflC PE=4 SV=1	37.544	40	40	1044	83.8	0	323.31	363590000	356310000	496610000	935990000	1187400000	715280000
Salmonella typhimurium (strain SL1344)	Q8ZKA4	Component of modulator for protease specific for FtsH phage lambda cII repressor OS=Salmonella typhimurium GN=hflK PE=4 SV=1	45.629	40	40	834	80.4	0	323.31	679620000	582220000	461270000	1111500000	675290000	1071900000
Salmonella typhimurium (strain SL1344)	Q8ZLT3	Polyribonucleotide nucleotidyltransferase OS=Salmonella typhimurium GN=pnp PE=1 SV=1	77.038	40	40	1895	54.3	0	323.31	875520000	740420000	1004100000	1675600000	1602700000	1589200000
Salmonella typhimurium (strain SL1344)	Q8ZND6	Phosphotransacetylase OS=Salmonella typhimurium GN=pta PE=4 SV=1	77.277	40	40	1383	48.6	0	323.31	1360100000	1230100000	928720000	1245900000	1198400000	762320000
Salmonella typhimurium (strain SL1344)	Q8ZR40	Outer membrane porin, receptor for ferric enterobactin (Enterochelin) and colicins B and D OS=Salmonella typhimurium GN=fepA PE=3 SV=1	83.026	41	40	884	56.2	0	323.31	382310000	363170000	319740000	1051700000	1010000000	1002700000
Salmonella typhimurium (strain SL1344)	Q8ZPZ0	Isocitrate dehydrogenase [NADP] OS=Salmonella typhimurium GN=icdA PE=3 SV=1	45.787	39	39	1845	67.3	0	267.22	1670400000	997480000	1608600000	1051700000	836410000	1391100000
Salmonella typhimurium (strain SL1344)	Q8ZRT7	Protein translocase subunit secA OS=Salmonella typhimurium GN=secA PE=2 SV=1	101.82	39	39	707	48.1	0	323.31	254120000	193980000	219010000	289110000	281290000	323830000
Salmonella typhimurium (strain SL1344)	Q9F173	DNA polymerase I OS=Salmonella typhimurium GN=polA PE=3 SV=2	103.13	39	39	509	48.4	0	323.31	181400000	140430000	170000000	151370000	156000000	162180000
Salmonella typhimurium (strain SL1344)	P60428	50S ribosomal protein L2 OS=Salmonella typhimurium GN=rplB PE=3 SV=1	29.82	38	38	3668	76.2	0	323.31	4661600000	4930100000	3471600000	4277400000	3329300000	4467600000
Salmonella typhimurium (strain SL1344)	P77983	Pyruvate kinase I OS=Salmonella typhimurium GN=pykF PE=3 SV=2	50.657	38	38	1393	66.4	0	323.31	1081200000	1054800000	976210000	1740100000	1396100000	1279400000
Salmonella typhimurium (strain SL1344)	Q8ZPW2;Q9F2C9	Putative Ser protein kinase OS=Salmonella typhimurium GN=yeaG PE=4 SV=1	74.418	38	38	526	47.7	0	196.13	273630000	244880000	290310000	98886000	164300000	249180000
Salmonella typhimurium (strain SL1344)	Q8ZRQ2;O86925	Outer membrane protein receptor / transporter for ferrichrome, colicin M, and phages T1, T5, and phi80 OS=Salmonella typhimurium GN=fhuA PE=3 SV=1;Ferrichrome iron receptor OS=Salmonella typhimurium GN=fhuA PE=	80.626	38	38	755	67.4	0	323.31	386270000	334440000	352400000	610690000	586470000	613680000
Salmonella typhimurium (strain SL1344)	Q8ZKG7;O85313	Putative ABC exporter outer membrane component-like protein (Putative type-I secretion protein, putative outer membrane component) OS=Salmonella typhimurium GN=siiC PE=4 SV=1;ABC exporter outer membrane compone	50.511	37	37	483	64.9	0	250.85	571130000	345610000	454510000	148190000	143430000	216370000
Salmonella typhimurium (strain SL1344)	P02936	Outer membrane protein A OS=Salmonella typhimurium GN=ompA PE=3 SV=2	37.515	37	37	6582	79.4	0	323.31	11799000000	12038000000	9754200000	10045000000	11450000000	8460000000
Salmonella typhimurium (strain SL1344)	P0A249	Phosphoenolpyruvate-protein phosphotransferase OS=Salmonella typhimurium GN=ptsI PE=3 SV=1	63.368	37	37	1211	64.7	0	323.31	565970000	759620000	523570000	1467000000	1253600000	1152900000
Salmonella typhimurium (strain SL1344)	P58696	Asparaginyl-tRNA synthetase OS=Salmonella typhimurium GN=asnS PE=3 SV=2	52.523	37	37	827	72.1	0	211.02	610850000	420230000	601360000	540720000	730480000	833820000
Salmonella typhimurium (strain SL1344)	P64052	Elongation factor Ts OS=Salmonella typhimurium GN=tsf PE=3 SV=1	30.358	37	37	2670	80.9	0	323.31	2232100000	2854100000	2284100000	2877900000	3041100000	2731200000
Salmonella typhimurium (strain SL1344)	P74871	Arginyl-tRNA synthetase OS=Salmonella typhimurium GN=argS PE=3 SV=2	64.275	37	37	279	55.5	0	213.76	185120000	176890000	141990000	209840000	192140000	150850000
Salmonella typhimurium (strain SL1344)	Q8ZLJ1	Putative RNase R OS=Salmonella typhimurium GN=yhgF PE=4 SV=1	84.862	37	37	565	55.7	0	270.68	419570000	420940000	320110000	215950000	203540000	280480000
Salmonella typhimurium (strain SL1344)	Q8ZQE3	ATP-binding subunit of serine protease OS=Salmonella typhimurium GN=clpA PE=3 SV=1	84.036	37	37	468	47.9	0	193.62	230680000	194290000	151810000	233190000	223940000	166100000
Salmonella typhimurium (strain SL1344)	Q8ZRT0	Dihydrolipoyl dehydrogenase OS=Salmonella typhimurium GN=lpdA PE=3 SV=1	50.639	37	37	1310	66	0	302.31	1252800000	879560000	1405600000	1309500000	1709200000	1638100000
Salmonella typhimurium (strain SL1344)	Q8ZRW0	LPS-assembly protein OS=Salmonella typhimurium GN=imp PE=3 SV=1	89.87	37	37	456	51.7	0	303.31	241780000	191530000	226700000	233580000	201960000	290490000
Salmonella typhimurium (strain SL1344)	O30911	ATP-dependent hsl protease ATP-binding subunit hslU OS=Salmonella typhimurium GN=hslU PE=3 SV=2	49.667	36	36	679	60.3	0	269.91	404460000	431760000	336950000	415790000	618450000	401930000
Salmonella typhimurium (strain SL1344)	Q8ZLL6	Peptidyl-prolyl cis-trans isomerase OS=Salmonella typhimurium GN=fkpA PE=3 SV=1	28.945	36	36	972	84.9	0	323.31	1096600000	928240000	779120000	749580000	525000000	970270000
Salmonella typhimurium (strain SL1344)	Q8ZLT4	Cysteine sulfinate desulfinase OS=Salmonella typhimurium GN=deaD PE=3 SV=1	72.613	36	36	524	64.4	0	273.96	177360000	220340000	275410000	358040000	447430000	222720000
Salmonella typhimurium (strain SL1344)	Q8ZLZ4	Outer membrane channel OS=Salmonella typhimurium GN=tolC PE=4 SV=1	53.685	36	36	835	78	0	323.31	782550000	639620000	544100000	864380000	892290000	1067600000
Salmonella typhimurium (strain SL1344)	Q8ZNN4	Methionyl-tRNA synthetase OS=Salmonella typhimurium GN=metG PE=3 SV=3	76.273	36	36	551	49.9	0	323.31	356830000	306270000	345190000	210850000	203600000	322830000
Salmonella typhimurium (strain SL1344)	Q8ZP52	Aconitate hydratase 1 OS=Salmonella typhimurium GN=acnA PE=4 SV=1	97.501	36	36	369	41.6	0	297.94	232800000	147540000	237090000	81768000	90068000	87084000
Salmonella typhimurium (strain SL1344)	O54297	30S ribosomal protein S4 OS=Salmonella typhimurium GN=rpsD PE=1 SV=3	23.485	35	35	2005	88.8	0	292.2	2971100000	2784200000	3047100000	2693000000	2735300000	2372500000
Salmonella typhimurium (strain SL1344)	P0A7V6	30S ribosomal protein S3 OS=Salmonella typhimurium GN=rpsC PE=3 SV=2	25.983	35	35	2170	89.7	0	323.31	2954300000	2721200000	3305900000	2937200000	2907500000	2706500000
Salmonella typhimurium (strain SL1344)	P26978	Bifunctional purine biosynthesis protein purH OS=Salmonella typhimurium GN=purH PE=3 SV=2	57.467	35	35	326	59.5	0	282.7	151740000	118480000	130140000	248210000	240320000	196110000
Salmonella typhimurium (strain SL1344)	P65702	Phosphoglycerate kinase OS=Salmonella typhimurium GN=pgk PE=3 SV=2	41.132	35	35	1627	75.7	0	323.31	2813700000	2857300000	2430100000	2331700000	2438600000	1668300000
Salmonella typhimurium (strain SL1344)	Q8ZKX5	High-affinity phosphate transporter OS=Salmonella typhimurium GN=pstS PE=4 SV=1	36.816	41	35	1416	77.5	0	323.31	2027500000	1332000000	1611900000	1465400000	1865900000	1573900000
Salmonella typhimurium (strain SL1344)	P0A1Y4	NADH-quinone oxidoreductase subunit G OS=Salmonella typhimurium GN=nuoG PE=3 SV=2	100.03	34	34	587	45.6	0	323.31	420110000	315810000	379600000	162430000	180270000	167730000
Salmonella typhimurium (strain SL1344)	P26982	Protease do OS=Salmonella typhimurium GN=degP PE=2 SV=1	49.315	34	34	798	62.9	0	323.31	823170000	874150000	803850000	536660000	805820000	606400000
Salmonella typhimurium (strain SL1344)	Q7CR62	Prolyl-tRNA synthetase OS=Salmonella typhimurium GN=proS PE=3 SV=1	63.539	34	34	729	55.1	0	323.31	449720000	434680000	538200000	333360000	431730000	517490000
Salmonella typhimurium (strain SL1344)	Q8ZLT0	Argininosuccinate synthase OS=Salmonella typhimurium GN=argG PE=3 SV=3	49.754	34	34	420	68.2	0	308.61	180030000	324600000	550000000	99546000	147630000	183500000
Salmonella typhimurium (strain SL1344)	Q8ZNG7	Periplasmic glycerophosphodiester phosphodiesterase OS=Salmonella typhimurium GN=glpQ PE=4 SV=1	40.424	34	34	1152	74.2	0	323.31	1468200000	1199800000	1626400000	473600000	553780000	598000000
Salmonella typhimurium (strain SL1344)	Q8ZPZ6	Adenylosuccinate lyase OS=Salmonella typhimurium GN=purB PE=4 SV=1	51.546	34	34	497	61.8	0	180.09	197340000	296820000	318310000	286570000	449610000	428500000
Salmonella typhimurium (strain SL1344)	Q8ZQX5	Glutaminyl-tRNA synthetase OS=Salmonella typhimurium GN=glnS PE=3 SV=3	63.537	34	34	442	56.2	0	183.04	280990000	346710000	254710000	116960000	179480000	227390000
Salmonella typhimurium (strain SL1344)	P0A263	Outer membrane protein C OS=Salmonella typhimurium GN=ompC PE=3 SV=1	41.238	34	33	4751	83.1	0	323.31	2573100000	2595600000	2952100000	4495600000	3253300000	4737700000
Salmonella typhimurium (strain SL1344)	P0A2C7	Spermidine/putrescine-binding periplasmic protein OS=Salmonella typhimurium GN=potD PE=3 SV=1	39.021	33	33	471	69.5	0	232.35	119560000	75276000	126460000	508830000	562210000	391140000
Salmonella typhimurium (strain SL1344)	P0A2I1	DNA topoisomerase 1 OS=Salmonella typhimurium GN=topA PE=3 SV=1	97.302	33	33	223	39.9	0	146.28	141500000	150140000	122480000	102320000	106480000	108720000
Salmonella typhimurium (strain SL1344)	P0A7Z7	DNA-directed RNA polymerase subunit alpha OS=Salmonella typhimurium GN=rpoA PE=3 SV=1	36.511	33	33	1952	78.7	0	274.21	2091300000	2616900000	2329200000	2017800000	2284400000	2220900000
Salmonella typhimurium (strain SL1344)	Q56019	Cell invasion protein sipB OS=Salmonella typhimurium GN=sipB PE=1 SV=1	62.45	33	33	284	54.5	0	295.36	200120000	303770000	327550000	7518000	20057000	6925200
Salmonella typhimurium (strain SL1344)	Q8ZKI4	Glucose-6-phosphate isomerase OS=Salmonella typhimurium GN=pgi PE=3 SV=1	61.428	34	33	530	48.3	0	271.41	346300000	371700000	424040000	613130000	461050000	554600000
Salmonella typhimurium (strain SL1344)	Q8ZM76	Glycine dehydrogenase [decarboxylating] OS=Salmonella typhimurium GN=gcvP PE=3 SV=3	104.29	33	33	1134	47.1	0	323.31	824060000	696660000	737650000	717300000	874830000	767360000
Salmonella typhimurium (strain SL1344)	P0A1Y6	NADH-quinone oxidoreductase subunit C/D OS=Salmonella typhimurium GN=nuoC PE=3 SV=2	68.401	32	32	345	48.8	0	198.83	327890000	211630000	173200000	169440000	173250000	112770000
Salmonella typhimurium (strain SL1344)	P66955	Transaldolase B OS=Salmonella typhimurium GN=talB PE=3 SV=2	35.171	32	32	1328	70.7	0	268.87	1474300000	948000000	1372900000	2033200000	2145900000	1377900000
Salmonella typhimurium (strain SL1344)	Q8ZN59	IMP dehydrogenase OS=Salmonella typhimurium GN=guaB PE=4 SV=1	51.948	32	32	616	62.7	0	323.31	569850000	463170000	426420000	496850000	367090000	580970000
Salmonella typhimurium (strain SL1344)	P06202	Periplasmic oligopeptide-binding protein OS=Salmonella typhimurium GN=oppA PE=1 SV=2	61.291	31	31	515	69.1	0	276.66	452470000	453530000	369390000	429020000	370340000	417090000
Salmonella typhimurium (strain SL1344)	P15434	Phenylalanyl-tRNA synthetase beta chain OS=Salmonella typhimurium GN=pheT PE=3 SV=3	87.252	31	31	629	35.5	0	153.98	324040000	277330000	318060000	504790000	434290000	467050000
Salmonella typhimurium (strain SL1344)	P37430	Transcription elongation protein nusA OS=Salmonella typhimurium GN=nusA PE=3 SV=2	55.425	31	31	701	60.8	0	323.31	414050000	304140000	241710000	723260000	609390000	533260000
Salmonella typhimurium (strain SL1344)	P60446	50S ribosomal protein L3 OS=Salmonella typhimurium GN=rplC PE=3 SV=1	22.247	31	31	1255	87.1	0	150.62	1270100000	1497900000	1597800000	1096800000	1208100000	1124700000
Salmonella typhimurium (strain SL1344)	Q7CP97	Fumarate reductase OS=Salmonella typhimurium GN=frdA PE=4 SV=1	65.491	31	31	514	46.3	0	291.62	583930000	580420000	649800000	106950000	102980000	117900000
Salmonella typhimurium (strain SL1344)	Q7CPM0	Acetyl CoA carboxylase OS=Salmonella typhimurium GN=accC PE=4 SV=1	49.262	31	31	704	53	0	302.19	611380000	591630000	381340000	510790000	666750000	578870000
Salmonella typhimurium (strain SL1344)	Q7CR87	Chaperone surA OS=Salmonella typhimurium GN=surA PE=3 SV=1	47.25	31	31	570	64.3	0	323.31	542170000	425980000	420500000	472220000	316470000	604290000
Salmonella typhimurium (strain SL1344)	Q8ZJX6	Phosphoglycerol transferase I OS=Salmonella typhimurium GN=mdoB PE=3 SV=2	85.076	31	31	364	39.6	0	151.78	126170000	137640000	120590000	149210000	143400000	263090000
Salmonella typhimurium (strain SL1344)	Q8ZNL0	Outer membrane porin OS=Salmonella typhimurium GN=cirA PE=3 SV=1	73.711	31	31	253	54.1	0	277.06	78148000	61124000	62063000	100460000	130710000	208590000
Salmonella typhimurium (strain SL1344)	Q9F2E0	BipA GTPase (GTP-binding elongation factor family protein) OS=Salmonella typhimurium GN=bipA PE=4 SV=1	67.376	31	31	698	56.2	0	257.81	500020000	498540000	443970000	473240000	454480000	475220000
Salmonella typhimurium (strain SL1344)	P09384	Chemotaxis protein cheA OS=Salmonella typhimurium GN=cheA PE=1 SV=1	73.012	30	30	481	48.1	0	206.52	474520000	363540000	388010000	79892000	80040000	83843000
Salmonella typhimurium (strain SL1344)	P0A2E3	RNA polymerase sigma factor rpoD OS=Salmonella typhimurium GN=rpoD PE=3 SV=1	70.53	30	30	636	37.7	0	208.47	314750000	355890000	332280000	350150000	325610000	316540000
Salmonella typhimurium (strain SL1344)	Q7CPZ7	4.5S-RNP protein OS=Salmonella typhimurium GN=ffh PE=4 SV=1	49.799	30	30	245	69.5	0	163.96	128300000	128910000	97248000	83440000	136640000	108870000
Salmonella typhimurium (strain SL1344)	Q8ZKW8	ATP synthase gamma chain OS=Salmonella typhimurium GN=atpG PE=2 SV=1	31.555	30	30	726	70	0	247.81	636320000	644850000	526850000	588800000	454610000	749220000
Salmonella typhimurium (strain SL1344)	Q8ZME2	(P)ppGpp synthetase I OS=Salmonella typhimurium GN=relA PE=3 SV=1	84.113	30	30	268	41.1	0	158.78	107010000	94540000	101990000	160070000	153730000	147300000
Salmonella typhimurium (strain SL1344)	Q8ZP03	Mannose-specific enzyme IIAB OS=Salmonella typhimurium GN=manX PE=4 SV=1	34.987	30	30	982	82.9	0	323.31	602490000	516870000	707170000	1041700000	1256500000	807840000
Salmonella typhimurium (strain SL1344)	Q9ZFV8	NADP-dependent malic enzyme OS=Salmonella typhimurium GN=maeB PE=3 SV=2	82.321	30	30	686	46.2	0	198.44	314170000	348710000	314210000	529740000	497750000	302320000
Salmonella typhimurium (strain SL1344)	O52325	Bifunctional polymyxin resistance protein arnA OS=Salmonella typhimurium GN=arnA PE=2 SV=1	73.587	29	29	383	47.4	0	195.46	179990000	190350000	197620000	134300000	128630000	230330000
Salmonella typhimurium (strain SL1344)	P0AA19;Q79AU9	Transcriptional regulatory protein ompR OS=Salmonella typhimurium GN=ompR PE=3 SV=1	27.353	29	29	815	84.9	0	237.64	543250000	517840000	695190000	615960000	703460000	605130000
Salmonella typhimurium (strain SL1344)	Q7CQV2	Arginine 3rd transport system OS=Salmonella typhimurium GN=artJ PE=4 SV=1	26.699	29	29	443	82.3	0	257.73	475720000	509700000	397250000	145420000	97219000	143930000
Salmonella typhimurium (strain SL1344)	Q8ZKF6	Acetyl-coenzyme A synthetase OS=Salmonella typhimurium GN=acs PE=1 SV=1	72.152	29	29	297	46.9	0	293.17	273390000	244430000	310450000	76182000	95913000	158320000
Salmonella typhimurium (strain SL1344)	Q8ZQ76	Aminopeptidase N OS=Salmonella typhimurium GN=pepN PE=4 SV=1	98.712	29	29	458	37.1	0	288.24	294570000	214070000	227750000	255780000	195790000	334700000
Salmonella typhimurium (strain SL1344)	Q8ZQW9	Phosphoglucomutase OS=Salmonella typhimurium GN=pgm PE=1 SV=1	58.089	29	29	345	53.5	0	206.58	293770000	259760000	236670000	192970000	245120000	293390000
Salmonella typhimurium (strain SL1344)	Q8ZS18	Threonine synthase OS=Salmonella typhimurium GN=thrC PE=4 SV=1	46.987	29	29	618	63.8	0	323.31	374940000	428290000	344700000	521050000	718210000	791460000
Salmonella typhimurium (strain SL1344)	Q9L6L5	Fatty acid oxidation complex subunit alpha OS=Salmonella typhimurium GN=fadB PE=3 SV=1	79.593	29	29	226	40.7	0	112.11	103560000	90934000	99611000	61171000	55989000	59587000
Salmonella typhimurium (strain SL1344)	P0A1C3	Acetyl-coenzyme A carboxylase carboxyl transferase subunit alpha OS=Salmonella typhimurium GN=accA PE=3 SV=2	35.343	28	28	563	70.5	0	323.31	268730000	333650000	314810000	347820000	337980000	297320000
Salmonella typhimurium (strain SL1344)	P10370	Histidinol dehydrogenase OS=Salmonella typhimurium GN=hisD PE=1 SV=3	45.888	28	28	1543	50.7	0	323.31	1358400000	1358400000	847180000	2169700000	2774300000	2661500000
Salmonella typhimurium (strain SL1344)	P17750	Catalase-peroxidase OS=Salmonella typhimurium GN=katG PE=3 SV=3	79.655	28	28	384	55.1	0	263.3	301160000	227400000	241190000	120590000	115810000	129050000
Salmonella typhimurium (strain SL1344)	P60726	50S ribosomal protein L4 OS=Salmonella typhimurium GN=rplD PE=1 SV=1	22.086	28	28	1924	79.6	0	193.61	1206600000	1315200000	1195100000	1647900000	1370000000	1529200000
Salmonella typhimurium (strain SL1344)	Q56078	Periplasmic beta-glucosidase OS=Salmonella typhimurium GN=bglX PE=3 SV=2	83.391	28	28	188	43.7	0	88.301	77133000	71229000	60459000	82186000	78927000	57353000
Salmonella typhimurium (strain SL1344)	Q8ZNG5	Sn-glycerol-3-phosphate dehydrogenase (Anaerobic), large subunit OS=Salmonella typhimurium GN=glpA PE=3 SV=1	59.057	28	28	374	52.4	0	168.24	244800000	242590000	263320000	159080000	159680000	109860000
Salmonella typhimurium (strain SL1344)	Q9XCI8	GTP-binding protein engA OS=Salmonella typhimurium GN=engA PE=3 SV=2	54.971	28	28	270	54.9	0	150.71	151810000	172040000	127720000	189850000	164550000	169750000
Salmonella typhimurium (strain SL1344)	P0A1P6	Glutamine synthetase OS=Salmonella typhimurium GN=glnA PE=1 SV=2	51.785	27	27	815	66.3	0	194.12	578070000	635280000	632690000	561100000	353560000	619760000
Salmonella typhimurium (strain SL1344)	P19480	Alkyl hydroperoxide reductase subunit F OS=Salmonella typhimurium GN=ahpF PE=1 SV=1	55.949	27	27	291	50.9	0	280.42	342240000	270440000	281200000	165160000	131530000	197350000
Salmonella typhimurium (strain SL1344)	P26398	Lipopolysaccharide biosynthesis protein rfbH OS=Salmonella typhimurium GN=rfbH PE=3 SV=1	48.103	27	27	643	55.6	0	169.13	681180000	860150000	661420000	365920000	537600000	418370000
Salmonella typhimurium (strain SL1344)	P43669	Tail-specific protease OS=Salmonella typhimurium GN=prc PE=3 SV=2	76.778	27	27	214	52.5	0	139.96	91304000	101500000	82512000	101700000	97672000	71917000
Salmonella typhimurium (strain SL1344)	P58661	Aspartate aminotransferase OS=Salmonella typhimurium GN=aspC PE=3 SV=1	43.521	27	27	499	63.9	0	173.17	447620000	588080000	490770000	468750000	592610000	376490000
Salmonella typhimurium (strain SL1344)	P66541	30S ribosomal protein S2 OS=Salmonella typhimurium GN=rpsB PE=3 SV=2	26.758	27	27	2494	76.8	0	323.31	3080800000	3251800000	2707500000	2020700000	3088200000	2584600000
Salmonella typhimurium (strain SL1344)	P74881;Q9XC23	Phosphoribosylformylglycinamidine synthase OS=Salmonella typhimurium GN=purL PE=1 SV=3	141.47	27	27	104	31.3	0	144.66	7104000	7813600	12469000	32975000	81568000	7952500
Salmonella typhimurium (strain SL1344)	Q7CPA1	Aspartate ammonia-lyase OS=Salmonella typhimurium GN=aspA PE=4 SV=1	52.285	27	27	920	44.8	0	214.73	1114700000	1220800000	1475600000	441970000	478000000	659510000
Salmonella typhimurium (strain SL1344)	Q8ZLQ1	Serine endoprotease OS=Salmonella typhimurium GN=degQ PE=4 SV=1	47.326	27	27	349	62.6	0	283.1	178890000	219970000	200240000	187610000	211710000	202400000
Salmonella typhimurium (strain SL1344)	Q8ZQU3	Succinate dehydrogenase flavoprotein subunit OS=Salmonella typhimurium GN=sdhA PE=3 SV=1	64.461	27	27	611	41	0	181.1	737880000	882200000	874030000	98026000	173810000	208740000
Salmonella typhimurium (strain SL1344)	Q8ZRQ3	Transpeptidase of penicillin-binding protein 1b OS=Salmonella typhimurium GN=mrcB PE=4 SV=1	93.866	27	27	268	39.9	0	142.63	157140000	130520000	128500000	146770000	139930000	156330000
Salmonella typhimurium (strain SL1344)	Q9L6Q4	Uroporphyrinogen III methylase OS=Salmonella typhimurium GN=hemX PE=4 SV=1	42.285	27	27	274	76.9	0	267.93	196090000	205840000	116760000	182000000	126700000	174370000
Salmonella typhimurium (strain SL1344)	P05989	Ketol-acid reductoisomerase OS=Salmonella typhimurium GN=ilvC PE=2 SV=4	53.941	26	26	583	52.1	0	180.83	290690000	215350000	431350000	518580000	674570000	656700000
Salmonella typhimurium (strain SL1344)	P0A1Z0	Lysine decarboxylase, inducible OS=Salmonella typhimurium GN=cadA PE=3 SV=1	81.234	26	26	344	39.6	0	207.94	296020000	302760000	298830000	89604000	86051000	93927000
Salmonella typhimurium (strain SL1344)	P0A2C5	D-ribose-binding periplasmic protein OS=Salmonella typhimurium GN=rbsB PE=1 SV=1	30.962	26	26	465	77	0	205.66	746180000	550540000	421230000	213290000	315140000	239450000
Salmonella typhimurium (strain SL1344)	P10368	Histidine biosynthesis bifunctional protein hisB OS=Salmonella typhimurium GN=hisB PE=3 SV=2	40.182	26	26	856	56.3	0	317.28	370700000	389810000	453160000	1123500000	1430500000	1194500000
Salmonella typhimurium (strain SL1344)	P66764	S-adenosylmethionine synthetase OS=Salmonella typhimurium GN=metK PE=3 SV=2	41.952	26	26	445	63.5	0	198.99	161790000	163960000	98174000	343650000	273920000	344080000
Salmonella typhimurium (strain SL1344)	P66869	Succinyl-CoA ligase [ADP-forming] subunit beta OS=Salmonella typhimurium GN=sucC PE=3 SV=1	41.48	26	26	690	58.2	0	164.68	1076600000	1468600000	1138700000	398490000	501250000	448900000
Salmonella typhimurium (strain SL1344)	Q7CPK0	sn-glycerol-3-phosphate-binding periplasmic protein ugpB OS=Salmonella typhimurium GN=ugpB PE=3 SV=1	48.392	26	26	383	65.8	0	230.5	216730000	222180000	182350000	336290000	315880000	333980000
Salmonella typhimurium (strain SL1344)	Q7CQK7	Tyrosyl-tRNA synthetase OS=Salmonella typhimurium GN=tyrS PE=3 SV=1	47.281	26	26	477	55.4	0	239.65	340420000	341050000	252960000	414320000	379830000	419040000
Salmonella typhimurium (strain SL1344)	Q8ZKL6	Argininosuccinate lyase OS=Salmonella typhimurium GN=argH PE=3 SV=1	50.481	26	26	229	58.7	0	180.91	146700000	239390000	283750000	72076000	111530000	89232000
Salmonella typhimurium (strain SL1344)	Q8ZPD6	Uncharacterized protein yncE OS=Salmonella typhimurium GN=yncE PE=4 SV=1	38.503	26	26	586	65.2	0	323.31	138360000	132490000	136250000	891490000	1028800000	598580000
Salmonella typhimurium (strain SL1344)	Q8ZRA7	RND family, acridine efflux pump OS=Salmonella typhimurium GN=acrB PE=4 SV=1	113.61	27	26	254	31.4	0	245.35	90803000	83081000	120530000	119820000	117330000	110830000
Salmonella typhimurium (strain SL1344)	Q8ZRP4	2,3,4,5-tetrahydropyridine-2,6-dicarboxylate N-succinyltransferase OS=Salmonella typhimurium GN=dapD PE=3 SV=1	29.852	26	26	776	60.6	0	210.6	1080400000	1265400000	908140000	986810000	626170000	1166900000
Salmonella typhimurium (strain SL1344)	Q8ZRV8	RNA polymerase-associated protein rapA OS=Salmonella typhimurium GN=rapA PE=3 SV=3	109.86	26	26	196	28.8	0	90.267	87109000	117020000	91872000	100230000	102220000	98306000
Salmonella typhimurium (strain SL1344)	P02941	Methyl-accepting chemotaxis protein II OS=Salmonella typhimurium GN=tar PE=1 SV=3	59.613	28	25	466	55.5	0	323.31	464280000	434200000	474510000	174740000	183550000	137400000
Salmonella typhimurium (strain SL1344)	P0A1G7	Chaperone protein dnaJ OS=Salmonella typhimurium GN=dnaJ PE=2 SV=2	41.312	25	25	375	39.1	0	152.69	125990000	163090000	170000000	242680000	273640000	199260000
Salmonella typhimurium (strain SL1344)	P0A2B3	30S ribosomal protein S7 OS=Salmonella typhimurium GN=rpsG PE=3 SV=2	17.59	25	25	1912	92.3	0	323.31	3730300000	3798400000	2983500000	3030300000	3197900000	3035600000
Salmonella typhimurium (strain SL1344)	P0A2K3	Glutamyl-tRNA synthetase OS=Salmonella typhimurium GN=gltX PE=3 SV=1	53.633	25	25	319	50.5	0	160.38	215530000	197940000	111860000	153610000	182590000	189970000
Salmonella typhimurium (strain SL1344)	P37592;P30705	Outer membrane porin protein ompD OS=Salmonella typhimurium GN=ompD PE=3 SV=2	39.679	28	25	2332	65.2	0	308.44	2057700000	1560800000	2354300000	2083100000	1472500000	1903300000
Salmonella typhimurium (strain SL1344)	P65921	CTP synthase OS=Salmonella typhimurium GN=pyrG PE=3 SV=2	60.121	25	25	391	40.9	0	87.327	179840000	232910000	207240000	338950000	285390000	223680000
Salmonella typhimurium (strain SL1344)	Q8ZQT5	Protein tolB OS=Salmonella typhimurium GN=tolB PE=3 SV=1	46.148	25	25	448	63	0	259.43	323800000	342470000	253930000	615380000	513960000	507950000
Salmonella typhimurium (strain SL1344)	Q8ZR68	Cysteinyl-tRNA synthetase OS=Salmonella typhimurium GN=cysS PE=3 SV=1	52.256	25	25	202	41.4	0	124.16	80837000	126950000	116220000	104190000	83797000	122900000
Salmonella typhimurium (strain SL1344)	Q8ZRC0	ATP-dependent Clp protease ATP-binding subunit clpX OS=Salmonella typhimurium GN=clpX PE=3 SV=1	46.175	25	25	455	68.1	0	257.53	341830000	284470000	184880000	401220000	245340000	432380000
Salmonella typhimurium (strain SL1344)	Q8ZRU0	Cell division protein ftsZ OS=Salmonella typhimurium GN=ftsZ PE=3 SV=1	40.323	25	25	563	73.6	0	310.68	586270000	750710000	605020000	581130000	657740000	705840000
Salmonella typhimurium (strain SL1344)	Q93GQ7	Plasmid partition protein B OS=Salmonella typhimurium GN=parB PE=4 SV=1	36.88	25	25	274	73.5	0	188.72	126600000	192980000	179710000	207840000	244690000	266280000
Salmonella typhimurium (strain SL1344)	P0A1E3	Cysteine synthase A OS=Salmonella typhimurium GN=cysK PE=1 SV=2	34.535	24	24	591	75.9	0	283.32	349950000	312560000	380130000	551420000	584790000	370960000
Salmonella typhimurium (strain SL1344)	P14146	Virulence transcriptional regulatory protein phoP OS=Salmonella typhimurium GN=phoP PE=1 SV=1	25.633	24	24	1577	94.2	0	323.31	939710000	1153100000	1221500000	1782300000	1791900000	1898800000
Salmonella typhimurium (strain SL1344)	P40810	Dihydroxy-acid dehydratase OS=Salmonella typhimurium GN=ilvD PE=3 SV=2	65.701	24	24	224	43.2	0	184	102560000	76052000	100980000	144290000	134810000	123970000
Salmonella typhimurium (strain SL1344)	P67563	Seryl-tRNA synthetase OS=Salmonella typhimurium GN=serS PE=3 SV=1	48.58	24	24	331	58.1	0	176.78	407070000	301340000	180010000	223020000	394830000	346920000
Salmonella typhimurium (strain SL1344)	Q56027	Cell invasion protein sipA OS=Salmonella typhimurium GN=sipA PE=1 SV=2	73.941	24	24	97	42.3	0	73.259	59645000	38282000	31844000	18707000	22506000	0
Salmonella typhimurium (strain SL1344)	Q7CQ36	3-oxoacyl-[acyl-carrier-protein] synthase I OS=Salmonella typhimurium GN=fabB PE=3 SV=1	42.373	24	24	592	59.7	0	248.37	839910000	633010000	835900000	575510000	601780000	786190000
Salmonella typhimurium (strain SL1344)	Q8ZKH9	Glycerol-3-phosphate acyltransferase OS=Salmonella typhimurium GN=plsB PE=3 SV=1	91.226	24	24	289	36.8	0	140.14	125630000	151450000	105650000	151500000	147110000	82892000
Salmonella typhimurium (strain SL1344)	Q8ZMD2	Putative nucleotide binding OS=Salmonella typhimurium GN=ygdH PE=4 SV=1	50.753	24	24	317	55.5	0	98.027	176670000	158950000	108900000	185030000	255930000	193250000
Salmonella typhimurium (strain SL1344)	Q8ZNW0	Pyruvate kinase II OS=Salmonella typhimurium GN=pykA PE=3 SV=3	51.387	24	24	462	54.4	0	148.47	423170000	324030000	421440000	271260000	269910000	347860000
Salmonella typhimurium (strain SL1344)	Q8ZNW2	Glucose-6-phosphate 1-dehydrogenase OS=Salmonella typhimurium GN=zwf PE=3 SV=1	55.921	24	24	335	44	0	91.833	242660000	251560000	253100000	247110000	187660000	283390000
Salmonella typhimurium (strain SL1344)	Q8ZPC8;P14492	Putative gntR family regulatory protein OS=Salmonella typhimurium GN=ydcR PE=4 SV=1	53.171	24	24	168	48.9	0	121.65	6331400	52559000	76567000	145820000	239610000	81576000
Salmonella typhimurium (strain SL1344)	Q8ZPL1	Putative periplasmic protein OS=Salmonella typhimurium GN=ydgH PE=4 SV=1	33.915	24	24	356	72.3	0	126.97	351450000	329320000	340300000	331430000	310010000	309710000
Salmonella typhimurium (strain SL1344)	Q8ZQY0	Asparagine synthetase B OS=Salmonella typhimurium GN=asnB PE=4 SV=1	62.572	24	24	366	42.1	0	149.37	261460000	283900000	322250000	228600000	201370000	237180000
Salmonella typhimurium (strain SL1344)	O68883	Citrate synthase OS=Salmonella typhimurium GN=gltA PE=3 SV=1	48.106	23	23	732	54.6	0	167.86	625250000	546530000	610340000	381450000	267490000	527040000
Salmonella typhimurium (strain SL1344)	P0A195	UvrABC system protein A OS=Salmonella typhimurium GN=uvrA PE=3 SV=1	103.93	23	23	167	28.9	0	93.577	63146000	72583000	67741000	62279000	59080000	59832000
Salmonella typhimurium (strain SL1344)	P0A1Y0	DNA mismatch repair protein mutS OS=Salmonella typhimurium GN=mutS PE=1 SV=1	95.406	23	23	151	32.4	0	125.71	64964000	59585000	68870000	53500000	54924000	61452000
Salmonella typhimurium (strain SL1344)	P0A289	Peptide chain release factor 2 OS=Salmonella typhimurium GN=prfB PE=3 SV=1	41.148	23	23	135	46	0	63.372	53075000	78683000	83039000	43748000	83702000	60758000
Salmonella typhimurium (strain SL1344)	P0A2A3	50S ribosomal protein L1 OS=Salmonella typhimurium GN=rplA PE=3 SV=1	24.728	23	23	1940	78.6	0	323.31	3034300000	3223200000	3734500000	3662300000	5785700000	3187900000
Salmonella typhimurium (strain SL1344)	P23905	D-galactose-binding periplasmic protein OS=Salmonella typhimurium GN=mglB PE=1 SV=2	35.813	23	23	399	69	0	323.31	617310000	545830000	598180000	147450000	111100000	157010000
Salmonella typhimurium (strain SL1344)	P25077	Malate dehydrogenase OS=Salmonella typhimurium GN=mdh PE=3 SV=2	32.475	23	23	1812	78.5	0	299.69	1934200000	2176300000	3141000000	2304800000	2189200000	1753700000
Salmonella typhimurium (strain SL1344)	P26976;Q71EB8	Non-specific acid phosphatase OS=Salmonella typhimurium GN=phoN PE=3 SV=1	28.382	23	23	1821	78	0	242.76	1415400000	1258900000	945320000	2934700000	3998700000	2726200000
Salmonella typhimurium (strain SL1344)	P33901	NADH-quinone oxidoreductase subunit F OS=Salmonella typhimurium GN=nuoF PE=3 SV=2	49.245	23	23	296	44.7	0	153.97	244750000	185010000	280530000	74479000	103380000	134640000
Salmonella typhimurium (strain SL1344)	P41783	Protein prgH OS=Salmonella typhimurium GN=prgH PE=4 SV=1	44.459	23	23	302	56.6	0	110.89	175420000	275340000	386570000	68529000	112880000	102000000
Salmonella typhimurium (strain SL1344)	P62405	50S ribosomal protein L5 OS=Salmonella typhimurium GN=rplE PE=3 SV=2	20.317	23	23	1782	92.7	0	260.39	3067300000	2679300000	3370200000	2873100000	3925100000	3248300000
Salmonella typhimurium (strain SL1344)	P67912	ADP-L-glycero-D-manno-heptose-6-epimerase OS=Salmonella typhimurium GN=hldD PE=3 SV=1	34.849	23	23	531	61.6	0	195.88	576260000	339090000	378020000	457530000	552250000	351350000
Salmonella typhimurium (strain SL1344)	Q7CPI1	PTS family, mannitol-specific enzyme IIABC components OS=Salmonella typhimurium GN=mtlA PE=4 SV=1	68.164	23	23	254	40.9	0	196.21	137690000	118960000	131100000	213020000	172240000	162380000
Salmonella typhimurium (strain SL1344)	Q7CQW0	Glutamine high-affinity transporter (High-affinity periplasmic glutamine binding protein) OS=Salmonella typhimurium GN=glnH PE=4 SV=1	27.262	23	23	400	76.2	0	139.16	447940000	413240000	343050000	130790000	115110000	171400000
Salmonella typhimurium (strain SL1344)	Q8ZK80;Q9RNU8	50S ribosomal protein L9 OS=Salmonella typhimurium GN=rplI PE=3 SV=1;Ribosomal protein L9 OS=Salmonella typhimurium GN=rplI PE=4 SV=1	15.784	23	23	1769	87.2	0	231.21	1438100000	1564200000	1053000000	1253700000	1182400000	1274500000
Salmonella typhimurium (strain SL1344)	Q8ZKX0	Bifunctional protein glmU OS=Salmonella typhimurium GN=glmU PE=3 SV=1	49.198	23	23	127	49.1	0	87.368	35642000	60631000	99227000	35632000	79603000	69300000
Salmonella typhimurium (strain SL1344)	Q8ZLA9	Dipeptide transport protein OS=Salmonella typhimurium GN=dppA PE=4 SV=1	60.219	23	23	264	45.2	0	126.98	189910000	145150000	194650000	95389000	87955000	121980000
Salmonella typhimurium (strain SL1344)	Q8ZLX9	Putative methyl-accepting chemotaxis protein OS=Salmonella typhimurium GN=STM3216 PE=4 SV=1	57.252	24	23	357	52.4	0	255.72	468360000	516840000	456150000	115800000	115770000	107420000
Salmonella typhimurium (strain SL1344)	Q8ZN40	Cysteine desulfurase OS=Salmonella typhimurium GN=iscS PE=3 SV=1	45.092	23	23	507	54.7	0	210.93	484740000	585870000	451990000	354770000	331870000	294720000
Salmonella typhimurium (strain SL1344)	Q8ZN42	Chaperone protein hscA OS=Salmonella typhimurium GN=hscA PE=3 SV=1	65.65	23	23	184	43.2	0	193.1	64744000	84979000	40634000	74284000	75385000	73256000
Salmonella typhimurium (strain SL1344)	Q8ZN60	GMP synthase [glutamine-hydrolyzing] OS=Salmonella typhimurium GN=guaA PE=3 SV=1	58.716	23	23	478	60.2	0	251.93	230420000	213380000	235880000	292450000	197200000	318390000
Salmonella typhimurium (strain SL1344)	Q8ZN72	Lipoprotein-34 OS=Salmonella typhimurium GN=nlpB PE=4 SV=1	36.937	23	23	587	88.4	0	297.52	608680000	354840000	498010000	678850000	590230000	815550000
Salmonella typhimurium (strain SL1344)	Q8ZP54	Exoribonuclease 2 OS=Salmonella typhimurium GN=rnb PE=3 SV=1	72.439	23	23	249	41	0	141.98	117470000	120080000	123490000	121470000	116650000	124060000
Salmonella typhimurium (strain SL1344)	Q8ZPT3	Putative outer membrane protein (LpxR) OS=Salmonella typhimurium GN=STM1328 PE=4 SV=1	34.84	23	23	715	45.1	0	292.58	1614200000	1254700000	1317500000	535790000	420550000	558590000
Salmonella typhimurium (strain SL1344)	Q8ZQS2	2,3-bisphosphoglycerate-dependent phosphoglycerate mutase OS=Salmonella typhimurium GN=gpmA PE=3 SV=3	28.493	23	23	953	88	0	311.72	468190000	484800000	560360000	875500000	793890000	794190000
Salmonella typhimurium (strain SL1344)	Q8ZR37	Enterobactin synthetase, component F (Nonribosomal peptide synthetase) OS=Salmonella typhimurium GN=entF PE=3 SV=1	141.74	23	23	70	25.9	0	123.58	0	0	0	37641000	60843000	6623600
Salmonella typhimurium (strain SL1344)	Q8ZRA6;Q8ZLN5	Acridine efflux pump OS=Salmonella typhimurium GN=acrA PE=4 SV=1	42.234	23	23	602	58.7	0	311.77	831150000	900370000	530170000	734630000	643010000	678890000
Salmonella typhimurium (strain SL1344)	Q8ZRQ8	Poly(A) polymerase OS=Salmonella typhimurium GN=pcnB PE=3 SV=2	53.921	23	23	141	54.2	0	123.11	71970000	73158000	78097000	57331000	102120000	52428000
Salmonella typhimurium (strain SL1344)	P0A1V4	Adenylate kinase OS=Salmonella typhimurium GN=adk PE=3 SV=1	23.488	22	22	532	67.3	0	212.01	437790000	431130000	468440000	383980000	370360000	366890000
Salmonella typhimurium (strain SL1344)	P0A297	50S ribosomal protein L10 OS=Salmonella typhimurium GN=rplJ PE=3 SV=2	17.8	22	22	1195	89.1	0	266.15	3066900000	2885900000	2503000000	2410800000	2633900000	2254000000
Salmonella typhimurium (strain SL1344)	P37419	2-amino-3-ketobutyrate coenzyme A ligase OS=Salmonella typhimurium GN=kbl PE=3 SV=2	43.031	22	22	400	49	0	137.56	328070000	378720000	297270000	266080000	307060000	178580000
Salmonella typhimurium (strain SL1344)	P58671	4-hydroxy-3-methylbut-2-en-1-yl diphosphate synthase OS=Salmonella typhimurium GN=ispG PE=3 SV=1	40.625	22	22	260	57	0	119.93	140690000	186830000	205850000	122450000	131680000	162560000
Salmonella typhimurium (strain SL1344)	P60802	Erythronate-4-phosphate dehydrogenase OS=Salmonella typhimurium GN=pdxB PE=3 SV=1	41.298	22	22	190	61.6	0	93.76	111520000	106780000	139610000	158380000	144880000	123740000
Salmonella typhimurium (strain SL1344)	P63411	Acetate kinase OS=Salmonella typhimurium GN=ackA PE=3 SV=1	43.257	22	22	469	51	0	189.81	386390000	414430000	476310000	348990000	436690000	352860000
Salmonella typhimurium (strain SL1344)	P66313	50S ribosomal protein L6 OS=Salmonella typhimurium GN=rplF PE=3 SV=2	18.859	22	22	1749	71.8	0	295.21	3158200000	2447700000	1886400000	2218400000	1548900000	2576700000
Salmonella typhimurium (strain SL1344)	P66738	Ribosome-recycling factor OS=Salmonella typhimurium GN=frr PE=3 SV=1	20.555	22	22	580	79.5	0	248.93	575290000	625630000	413660000	550760000	369190000	607940000
Salmonella typhimurium (strain SL1344)	Q7CQ41	Acetyl-coenzyme A carboxylase carboxyl transferase subunit beta OS=Salmonella typhimurium GN=accD PE=3 SV=1	33.215	22	22	449	51.3	0	174.39	435980000	414330000	360220000	345420000	303670000	352140000
Salmonella typhimurium (strain SL1344)	Q7DAP2;O30898	Putative carbonic anhydrase OS=Salmonella typhimurium GN=PSLT046 PE=4 SV=1;Putative carbonic anhydrase Mig-5 OS=Salmonella typhimurium GN=mig-5 PE=4 SV=1	26.644	22	22	571	63.4	0	157.63	299860000	324880000	340020000	664520000	483740000	697800000
Salmonella typhimurium (strain SL1344)	Q8ZLU4	Putative transglycosylase OS=Salmonella typhimurium GN=yraM PE=4 SV=1	72.621	22	22	237	48.4	0	145.09	109940000	115590000	84288000	102530000	98854000	98461000
Salmonella typhimurium (strain SL1344)	Q8ZM07	Putative alcohol dehydrogenase OS=Salmonella typhimurium GN=yqhD PE=4 SV=1	42.083	22	22	257	64.1	0	160.87	327890000	228140000	352350000	104480000	72365000	156150000
Salmonella typhimurium (strain SL1344)	Q8ZP10	Cell division inhibitor OS=Salmonella typhimurium GN=minD PE=4 SV=1	29.5	22	22	527	60	0	129.51	974480000	680080000	595430000	496810000	695070000	409570000
Salmonella typhimurium (strain SL1344)	Q8ZQL1;O30908	D-alanyl-D-alanine carboxypeptidase;penicillin-binding protein 6a OS=Salmonella typhimurium GN=dacC PE=3 SV=1	43.664	23	22	273	60	0	211.13	194310000	228870000	239460000	235770000	309770000	285220000
Salmonella typhimurium (strain SL1344)	Q8ZRD7	Preprotein translocase, IISP family, part of the channel OS=Salmonella typhimurium GN=secD PE=4 SV=1	66.586	22	22	319	33.7	0	142.36	244010000	251680000	200990000	203180000	170780000	225100000
Salmonella typhimurium (strain SL1344)	Q9L6N1	5-methyltetrahydropteroyltriglutamate--homocysteine methyltransferase OS=Salmonella typhimurium GN=metE PE=3 SV=3	84.667	22	22	176	28.6	0	137.22	14842000	33004000	52199000	79542000	75905000	90911000
Salmonella typhimurium (strain SL1344)	Q7CR42;E1W8R3	Putative thiol-alkyl hydroperoxide reductase OS=Salmonella typhimurium GN=STM0402 PE=4 SV=1;Alkyl hydroperoxide reductase OS=Salmonella typhimurium GN=tsaA PE=4 SV=1	22.317	21	21	1699	85	0	207.9	2532900000	2278000000	1920100000	1408100000	2162900000	1549600000
Salmonella typhimurium (strain SL1344)	O30916	Inositol phosphate phosphatase sopB OS=Salmonella typhimurium GN=sopB PE=1 SV=2	61.934	21	21	105	43	0	77.56	20935000	24718000	16925000	28026000	15897000	25081000
Salmonella typhimurium (strain SL1344)	P0A1S2	DNA-binding protein H-NS OS=Salmonella typhimurium GN=hns PE=3 SV=2	15.542	21	21	1110	78.1	0	323.31	2570100000	2567800000	2500100000	1857000000	1960600000	1935900000
Salmonella typhimurium (strain SL1344)	P0A1V6	Ribose-phosphate pyrophosphokinase OS=Salmonella typhimurium GN=prs PE=3 SV=2	34.216	21	21	792	60.3	0	234.06	1191900000	954990000	1115500000	1123800000	958910000	1035100000
Salmonella typhimurium (strain SL1344)	P43015	Transcriptional regulator hilA OS=Salmonella typhimurium GN=hilA PE=2 SV=2	63.04	21	21	249	41	0	239.17	168500000	220220000	205530000	76552000	64285000	58426000
Salmonella typhimurium (strain SL1344)	P65215	2-dehydro-3-deoxyphosphooctonate aldolase OS=Salmonella typhimurium GN=kdsA PE=3 SV=1	30.795	21	21	682	71.1	0	196.34	590210000	639030000	592250000	566230000	446740000	718290000
Salmonella typhimurium (strain SL1344)	P65977	Protein recA OS=Salmonella typhimurium GN=recA PE=3 SV=2	37.944	21	21	372	49.6	0	209.86	374160000	435660000	299220000	401540000	345590000	340500000
Salmonella typhimurium (strain SL1344)	Q8ZJV8	Deoxyribose-phosphate aldolase OS=Salmonella typhimurium GN=deoC PE=3 SV=2	27.684	21	21	383	66	0	151.59	137550000	130330000	199440000	299900000	407810000	239280000
Salmonella typhimurium (strain SL1344)	Q8ZJY4	Methyl-accepting chemotaxis protein I OS=Salmonella typhimurium GN=tsr PE=4 SV=1	60.169	24	21	124	49.4	0	230.55	92859000	85173000	74462000	11618000	16694000	0
Salmonella typhimurium (strain SL1344)	Q8ZKQ1	Autoinducer 2-binding protein lsrB OS=Salmonella typhimurium GN=lsrB PE=1 SV=1	36.76	21	21	254	65.6	0	211.53	293210000	304170000	380310000	134910000	119330000	142950000
Salmonella typhimurium (strain SL1344)	Q8ZKS8	Formate dehydrogenase OS=Salmonella typhimurium GN=fdoG PE=4 SV=3	112.52	23	21	118	30.8	0	116.48	70236000	47295000	61454000	21597000	14352000	18399000
Salmonella typhimurium (strain SL1344)	Q8ZP60	Phage shock protein OS=Salmonella typhimurium GN=pspA PE=4 SV=1	25.524	21	21	349	68	0	189.87	226850000	241420000	264240000	256430000	221470000	222580000
Salmonella typhimurium (strain SL1344)	Q8ZP68	Periplasmic murein tripeptide transport protein OS=Salmonella typhimurium GN=mppA PE=4 SV=1	59.876	21	21	167	50.8	0	87.807	98740000	71839000	70983000	128720000	100680000	92741000
Salmonella typhimurium (strain SL1344)	Q8ZPL7	Fumarate hydratase class II OS=Salmonella typhimurium GN=fumC PE=3 SV=1	50.302	21	21	154	57.8	0	83.478	43645000	69423000	91613000	48438000	87938000	53327000
Salmonella typhimurium (strain SL1344)	Q8ZPL8	Putative periplasmic protein OS=Salmonella typhimurium GN=ydgA PE=4 SV=1	54.283	21	21	206	48	0	256.13	131060000	132610000	130980000	163780000	186840000	188080000
Salmonella typhimurium (strain SL1344)	Q8ZR02	D-alanyl-D-alanine carboxypeptidase, penicillin-binding protein 5 OS=Salmonella typhimurium GN=dacA PE=3 SV=1	44.456	22	21	334	63	0	235.01	215630000	259050000	276010000	271650000	290960000	333720000
Salmonella typhimurium (strain SL1344)	Q9RF52	Peptidase B OS=Salmonella typhimurium GN=pepB PE=1 SV=1	46.355	21	21	222	60.2	0	180.53	157630000	186400000	133540000	164570000	148380000	144120000
Salmonella typhimurium (strain SL1344)	P0A2S0	Leucine-responsive regulatory protein OS=Salmonella typhimurium GN=lrp PE=3 SV=2	18.857	20	20	266	53	0	81.162	329430000	402430000	321260000	279590000	248460000	214630000
Salmonella typhimurium (strain SL1344)	P0A7W4	30S ribosomal protein S5 OS=Salmonella typhimurium GN=rpsE PE=1 SV=2	17.603	20	20	933	90.4	0	318.57	3651500000	3956000000	3150800000	2831900000	3159500000	2991200000
Salmonella typhimurium (strain SL1344)	P0AA13	50S ribosomal protein L13 OS=Salmonella typhimurium GN=rplM PE=3 SV=1	16.018	20	20	666	84.5	0	104.76	1341700000	1411500000	1065700000	1053300000	1167200000	1109400000
Salmonella typhimurium (strain SL1344)	P10369	Histidinol-phosphate aminotransferase OS=Salmonella typhimurium GN=hisC PE=3 SV=2	39.715	20	20	1082	58.2	0	184.22	870670000	837370000	935400000	2022500000	1571700000	2285500000
Salmonella typhimurium (strain SL1344)	P15111	NADP-specific glutamate dehydrogenase OS=Salmonella typhimurium GN=gdhA PE=3 SV=2	48.574	20	20	116	46.1	0	215.83	46918000	23847000	63604000	51274000	53196000	77664000
Salmonella typhimurium (strain SL1344)	P26219	CDP-diacylglycerol pyrophosphatase OS=Salmonella typhimurium GN=cdh PE=3 SV=2	28.367	20	20	1081	78.9	0	140.12	472910000	473100000	497560000	1227100000	1445200000	1051400000
Salmonella typhimurium (strain SL1344)	P26397	CDP-glucose 4,6-dehydratase OS=Salmonella typhimurium GN=rfbG PE=1 SV=1	41.021	20	20	144	54.9	0	113.56	113030000	75591000	106840000	79207000	61156000	88772000
Salmonella typhimurium (strain SL1344)	P26466	Maltoporin OS=Salmonella typhimurium GN=lamB PE=1 SV=2	50.548	20	20	126	48	0	209.01	95430000	67601000	131910000	20890000	18924000	31091000
Salmonella typhimurium (strain SL1344)	P33321	Translation initiation factor IF-3 OS=Salmonella typhimurium GN=infC PE=3 SV=1	20.594	20	20	555	87.8	0	189.89	842710000	670320000	449010000	670900000	519220000	844440000
Salmonella typhimurium (strain SL1344)	P65692	6-phosphofructokinase OS=Salmonella typhimurium GN=pfkA PE=3 SV=1	34.915	20	20	733	50.3	0	167.36	665210000	431270000	552940000	807230000	1049600000	825120000
Salmonella typhimurium (strain SL1344)	Q04866	Chain length determinant protein OS=Salmonella typhimurium GN=wzzB PE=1 SV=1	36.258	20	20	278	71.6	0	168.86	227620000	137270000	179580000	152580000	174440000	147070000
Salmonella typhimurium (strain SL1344)	Q7CP84	Putative peptide maturation protein OS=Salmonella typhimurium GN=pmbA PE=4 SV=1	48.408	20	20	149	41.6	0	125.24	58176000	81970000	82625000	27419000	54915000	62300000
Salmonella typhimurium (strain SL1344)	Q8ZKG8;O85312	Putative methyl-accepting chemotaxis protein (Putative inner membrane protein) OS=Salmonella typhimurium GN=STM4258 PE=4 SV=1	51.455	29	20	484	50.4	0	271.33	387710000	390430000	621400000	184720000	194370000	234560000
Salmonella typhimurium (strain SL1344)	Q8ZL61	L-lactate dehydrogenase [cytochrome] OS=Salmonella typhimurium GN=lldD PE=3 SV=1	42.714	20	20	299	49.7	0	195.91	248150000	268360000	169760000	143410000	159660000	112060000
Salmonella typhimurium (strain SL1344)	Q8ZLD5	Putative phosphatase OS=Salmonella typhimurium GN=STM3595 PE=4 SV=1	46.469	20	20	475	53.9	0	172.28	125990000	175560000	182360000	479780000	556380000	689640000
Salmonella typhimurium (strain SL1344)	Q8ZN83	Transaldolase A OS=Salmonella typhimurium GN=talA PE=3 SV=1	35.591	20	20	181	52.8	0	155.51	104660000	47323000	57527000	106370000	132240000	83885000
Salmonella typhimurium (strain SL1344)	Q8ZNZ3	Putative inner membrane protein OS=Salmonella typhimurium GN=STM1849 PE=4 SV=1	95.338	20	20	130	32.5	0	105.2	38719000	38785000	36634000	51824000	52565000	53773000
Salmonella typhimurium (strain SL1344)	Q8ZP21	Putative homolog of glutamic dehydrogenase OS=Salmonella typhimurium GN=STM1795 PE=3 SV=1	48.037	20	20	226	39.5	0	147.72	305450000	314340000	349180000	120950000	137430000	103570000
Salmonella typhimurium (strain SL1344)	Q8ZPA9	Methyl-accepting chemotaxis protein III OS=Salmonella typhimurium GN=trg PE=4 SV=1	58.388	20	20	98	39.2	0	174.53	95228000	83341000	67573000	0	4629300	0
Salmonella typhimurium (strain SL1344)	Q8ZRN1	D-methionine-binding lipoprotein metQ OS=Salmonella typhimurium GN=metQ PE=3 SV=1	29.435	20	20	647	72.7	0	222.82	565620000	693790000	643140000	956670000	900920000	964460000
Salmonella typhimurium (strain SL1344)	Q9ZNM2	FliY (Putative periplasmic binding transport protein) OS=Salmonella typhimurium GN=fliY PE=4 SV=1	28.805	20	20	215	59.4	0	119.21	150330000	169460000	147320000	122310000	104560000	115740000
Salmonella typhimurium (strain SL1344)	O52765	Histidyl-tRNA synthetase OS=Salmonella typhimurium GN=hisS PE=1 SV=4	46.927	19	19	466	43.9	0	174.18	182200000	270510000	312430000	216200000	286500000	353160000
Salmonella typhimurium (strain SL1344)	P0A1W4	GTP-binding protein lepA OS=Salmonella typhimurium GN=lepA PE=3 SV=1	66.538	19	19	223	39.4	0	111.77	102540000	107780000	94736000	121230000	116420000	121660000
Salmonella typhimurium (strain SL1344)	P0A9X6	Rod shape-determining protein mreB OS=Salmonella typhimurium GN=mreB PE=3 SV=1	36.952	19	19	485	50.7	0	107.02	415220000	292380000	386040000	408310000	284930000	467200000
Salmonella typhimurium (strain SL1344)	P55900	Phosphoserine aminotransferase OS=Salmonella typhimurium GN=serC PE=3 SV=2	39.832	19	19	421	58.6	0	180.05	240290000	310600000	286040000	441440000	503840000	456090000
Salmonella typhimurium (strain SL1344)	P67038	Phenylalanyl-tRNA synthetase alpha chain OS=Salmonella typhimurium GN=pheS PE=3 SV=1	36.754	19	19	423	48.3	0	122.24	265050000	180030000	238610000	290790000	209600000	409820000
Salmonella typhimurium (strain SL1344)	P67557	Glucans biosynthesis protein G OS=Salmonella typhimurium GN=mdoG PE=3 SV=1	57.844	19	19	252	47.4	0	135.37	127910000	153260000	118410000	178110000	187730000	163950000
Salmonella typhimurium (strain SL1344)	Q5QJJ5;Q6QV01	Dihydropteroate synthetase type II OS=Salmonella typhimurium GN=sulII PE=4 SV=1;Dihydropteroate synthase type II OS=Salmonella typhimurium GN=sulII PE=4 SV=1	28.527	19	19	725	69	0	170.35	707910000	627520000	471150000	424710000	583840000	586910000
Salmonella typhimurium (strain SL1344)	Q7CP66	Thymidine phosphorylase OS=Salmonella typhimurium GN=deoA PE=3 SV=1	47.001	19	19	129	43.6	0	112.32	103980000	55191000	52666000	138160000	105610000	187170000
Salmonella typhimurium (strain SL1344)	Q7CQN5	Cysteine desulfurase OS=Salmonella typhimurium GN=sufS PE=3 SV=1	44.503	19	19	177	53.7	0	180.89	17536000	22195000	21580000	177720000	240700000	206740000
Salmonella typhimurium (strain SL1344)	Q7CQY7	Putative phosphate starvation-inducible protein, ATP-binding (YbeZ protein) OS=Salmonella typhimurium GN=phoL PE=4 SV=1	40.956	19	19	285	53.7	0	201.32	232180000	272120000	188020000	266730000	259300000	356980000
Salmonella typhimurium (strain SL1344)	Q8ZK33	Arginine deiminase OS=Salmonella typhimurium GN=arcA PE=3 SV=1	45.561	19	19	274	55.4	0	108.18	174730000	135540000	247540000	24447000	40982000	49767000
Salmonella typhimurium (strain SL1344)	Q8ZKV4	Protein for a late step of protoheme IX synthesis OS=Salmonella typhimurium GN=hemY PE=4 SV=1	45.382	19	19	174	57.4	0	108.09	109370000	114480000	106970000	82302000	93897000	73185000
Salmonella typhimurium (strain SL1344)	Q8ZKX1	Glucosamine--fructose-6-phosphate aminotransferase [isomerizing] OS=Salmonella typhimurium GN=glmS PE=3 SV=3	66.877	19	19	199	36.8	0	170.53	121570000	112180000	121810000	59532000	90722000	68811000
Salmonella typhimurium (strain SL1344)	Q8ZM22	Putative methyl-accepting chemotaxis protein OS=Salmonella typhimurium GN=STM3138 PE=4 SV=1	39.384	19	19	337	43.5	0	166.93	199530000	363360000	423580000	68185000	101030000	63376000
Salmonella typhimurium (strain SL1344)	Q8ZM72	Proline aminopeptidase P II OS=Salmonella typhimurium GN=pepP PE=4 SV=1	49.14	19	19	148	40.2	0	102.17	99560000	76342000	84199000	26384000	75641000	36339000
Salmonella typhimurium (strain SL1344)	Q8ZPC9	Gamma-aminobutyraldehyde dehydrogenase OS=Salmonella typhimurium GN=ydcW PE=3 SV=2	51.191	19	19	162	46	0	158.81	50686000	37397000	38636000	103520000	131170000	150490000
Salmonella typhimurium (strain SL1344)	Q8ZQE5	Putative membrane protein OS=Salmonella typhimurium GN=ybjY PE=4 SV=1	40.805	19	19	115	55.6	0	197.92	60836000	44148000	35993000	90930000	62023000	101760000
Salmonella typhimurium (strain SL1344)	Q8ZQR7	Molybdate transporter OS=Salmonella typhimurium GN=modA PE=4 SV=1	27.52	19	19	298	66.5	0	213.87	107600000	99315000	123520000	437150000	344470000	464830000
Salmonella typhimurium (strain SL1344)	Q8ZS19	Aspartokinase I OS=Salmonella typhimurium GN=thrA PE=4 SV=1	88.694	19	19	215	34.6	0	121.15	45453000	64003000	54736000	131790000	128260000	119830000
Salmonella typhimurium (strain SL1344)	Q93GL9;P22107	Conjugative transfer: surface exclusion OS=Salmonella typhimurium GN=traT PE=4 SV=1;TraT complement resistance protein OS=Salmonella typhimurium GN=traT PE=3 SV=1	26.169	19	19	529	56.4	0	323.31	493080000	506640000	609530000	481760000	607850000	446340000
Salmonella typhimurium (strain SL1344)	P06185	Outer membrane protease E OS=Salmonella typhimurium GN=pgtE PE=3 SV=2	35.054	18	18	198	55.1	0	106.73	43682000	65966000	60893000	163200000	151840000	138030000
Salmonella typhimurium (strain SL1344)	P0A1F8	Aspartate-semialdehyde dehydrogenase OS=Salmonella typhimurium GN=asd PE=3 SV=1	40.136	18	18	315	58.7	0	165.17	146240000	194900000	256110000	267670000	257570000	298320000
Salmonella typhimurium (strain SL1344)	P0A1R2	Imidazole glycerol phosphate synthase subunit hisF OS=Salmonella typhimurium GN=hisF PE=3 SV=1	28.368	18	18	714	69.4	0	252.74	513330000	531810000	542930000	1097000000	1003500000	1053600000
Salmonella typhimurium (strain SL1344)	P0A2D7	Transcriptional regulatory protein tyrR OS=Salmonella typhimurium GN=tyrR PE=3 SV=1	57.679	18	18	93	24.8	0	26.453	27336000	32054000	21261000	26793000	24204000	26767000
Salmonella typhimurium (strain SL1344)	P10372	1-(5-phosphoribosyl)-5-[(5-phosphoribosylamino)methylideneamino] imidazole-4-carboxamide isomerase OS=Salmonella typhimurium GN=hisA PE=3 SV=2	26.089	18	18	530	70.6	0	133.16	351570000	333050000	304940000	563260000	691910000	674820000
Salmonella typhimurium (strain SL1344)	P15888	Oxygen-insensitive NAD(P)H nitroreductase OS=Salmonella typhimurium GN=nfnB PE=3 SV=1	23.955	18	18	255	66.4	0	104.27	162330000	131250000	199130000	123090000	111200000	120380000
Salmonella typhimurium (strain SL1344)	P15928	Flagellar M-ring protein OS=Salmonella typhimurium GN=fliF PE=1 SV=2	61.229	18	18	55	30	0	28.433	28718000	25717000	80272000	0	5635300	0
Salmonella typhimurium (strain SL1344)	P40720	Fumarate hydratase class I, aerobic OS=Salmonella typhimurium GN=fumA PE=3 SV=3	63.824	24	18	259	46	0	260.48	278850000	345810000	289300000	115380000	94264000	96970000
Salmonella typhimurium (strain SL1344)	P40813	Type I restriction enzyme StySJI M protein OS=Salmonella typhimurium GN=hsdM PE=3 SV=1	59.311	18	18	95	52	0	120.46	70811000	37486000	31817000	63179000	62723000	59678000
Salmonella typhimurium (strain SL1344)	P63365	Phosphate import ATP-binding protein pstB OS=Salmonella typhimurium GN=pstB PE=3 SV=2	29.016	18	18	231	58.4	0	114.33	135770000	183850000	134590000	117860000	99713000	125750000
Salmonella typhimurium (strain SL1344)	P64222	Aminomethyltransferase OS=Salmonella typhimurium GN=gcvT PE=3 SV=1	40.216	18	18	383	46.4	0	73.784	274870000	351960000	306370000	269530000	245060000	336300000
Salmonella typhimurium (strain SL1344)	P74873	Effector protein sptP OS=Salmonella typhimurium GN=sptP PE=1 SV=1	60.047	18	18	102	47.3	0	91.408	79921000	68734000	63798000	12964000	12259000	16969000
Salmonella typhimurium (strain SL1344)	Q04873;Q79BY8	UDP-glucose 6-dehydrogenase OS=Salmonella typhimurium GN=udg PE=3 SV=1	43.633	18	18	256	46.4	0	149.81	146830000	151670000	76417000	215100000	157400000	206630000
Salmonella typhimurium (strain SL1344)	Q08698	Ribonucleoside-diphosphate reductase 2 subunit alpha OS=Salmonella typhimurium GN=nrdE PE=1 SV=2	80.586	18	18	93	26.5	0	77.744	0	0	0	63458000	60941000	78742000
Salmonella typhimurium (strain SL1344)	Q56020	Cell invasion protein sipC OS=Salmonella typhimurium GN=sipC PE=1 SV=2	42.983	18	18	102	57.9	0	136.71	92423000	102010000	113200000	0	18967000	5934800
Salmonella typhimurium (strain SL1344)	Q7CP88	Putative outer membrane protein OS=Salmonella typhimurium GN=ytfM PE=4 SV=1	64.764	18	18	63	42.5	0	60.009	20458000	21601000	21838000	41330000	49696000	40338000
Salmonella typhimurium (strain SL1344)	Q7CQ97	3-oxoacyl-[acyl-carrier-protein] synthase I OS=Salmonella typhimurium GN=fbaB PE=4 SV=1	38.088	18	18	355	54.9	0	177.68	228440000	178660000	236850000	427670000	260650000	438400000
Salmonella typhimurium (strain SL1344)	Q7CQR3	Glutaredoxin 2 OS=Salmonella typhimurium GN=grxB PE=4 SV=1	24.463	18	18	274	79.5	0	91.545	251770000	255810000	214600000	245550000	192070000	272280000
Salmonella typhimurium (strain SL1344)	Q7CQV9;P74885	DNA protection during starvation protein OS=Salmonella typhimurium GN=dps PE=3 SV=3	18.717	18	18	384	86.8	0	323.31	771290000	865210000	781050000	241590000	262320000	224920000
Salmonella typhimurium (strain SL1344)	Q8ZKW6	tRNA uridine 5-carboxymethylaminomethyl modification enzyme mnmG OS=Salmonella typhimurium GN=mnmG PE=3 SV=1	69.639	18	18	131	32.8	0	42.007	68410000	86494000	51229000	23537000	43311000	51945000
Salmonella typhimurium (strain SL1344)	Q8ZLX8	Aerotaxis sensor receptor OS=Salmonella typhimurium GN=aer PE=4 SV=1	55.063	19	18	91	44.5	0	155.84	56346000	48226000	94489000	0	15110000	0
Salmonella typhimurium (strain SL1344)	Q8ZM69	D-3-phosphoglycerate dehydrogenase OS=Salmonella typhimurium GN=serA PE=3 SV=1	43.987	18	18	379	37.6	0	117.72	391720000	406860000	246340000	608840000	325930000	632600000
Salmonella typhimurium (strain SL1344)	Q8ZM80	tRNA-modifying protein ygfZ OS=Salmonella typhimurium GN=ygfZ PE=3 SV=1	35.971	18	18	313	45.1	0	112.07	187600000	110000000	188240000	271360000	296330000	316930000
Salmonella typhimurium (strain SL1344)	Q8ZNF3	UDP-4-amino-4-deoxy-L-arabinose--oxoglutarate aminotransferase OS=Salmonella typhimurium GN=arnB PE=1 SV=2	41.165	18	18	206	47.8	0	128.64	144650000	165050000	146040000	156580000	182780000	146190000
Salmonella typhimurium (strain SL1344)	Q8ZNZ7	Putative IclR family transcriptional repressor OS=Salmonella typhimurium GN=kdgR PE=4 SV=1	29.863	18	18	283	69.6	0	151.58	243680000	235940000	155980000	121170000	176910000	188480000
Salmonella typhimurium (strain SL1344)	Q8ZP20;Q8ZLC8	Periplasmic trehalase OS=Salmonella typhimurium GN=treA PE=3 SV=1	63.509	18	18	155	34.4	0	88.459	72505000	106530000	92249000	118490000	87392000	144050000
Salmonella typhimurium (strain SL1344)	Q8ZPG8	Putative hydrolase OS=Salmonella typhimurium GN=STM1540 PE=4 SV=1	40.281	18	18	329	60.1	0	196.7	264560000	186910000	209030000	274900000	212320000	350080000
Salmonella typhimurium (strain SL1344)	Q8ZQU2	Succinate dehydrogenase iron-sulfur subunit OS=Salmonella typhimurium GN=sdhB PE=3 SV=2	26.733	18	18	262	59.2	0	107.13	220650000	232560000	247520000	80866000	76430000	76464000
Salmonella typhimurium (strain SL1344)	Q8ZR33	Isochorismate synthetase, enterochelin biosynthesis OS=Salmonella typhimurium GN=entC PE=4 SV=1	42.835	18	18	134	69.3	0	118.59	64845000	54286000	56930000	84868000	121970000	71818000
Salmonella typhimurium (strain SL1344)	Q9ZF60	Glutamate/aspartate periplasmic-binding protein OS=Salmonella typhimurium GN=gltI PE=3 SV=3	33.402	18	18	344	51	0	124.52	340490000	304410000	303340000	134620000	82019000	151700000
Salmonella typhimurium (strain SL1344)	O68838	Glutamate--cysteine ligase OS=Salmonella typhimurium GN=gshA PE=3 SV=2	58.383	17	17	117	37.3	0	121.52	62661000	76586000	67465000	63607000	48768000	78448000
Salmonella typhimurium (strain SL1344)	O86090	Polyphosphate kinase OS=Salmonella typhimurium GN=ppk PE=3 SV=3	80.455	17	17	66	31.4	0	95.372	30179000	32810000	36085000	9197100	9305100	22868000
Salmonella typhimurium (strain SL1344)	P0A1B9	Probable ATP synthase spaL OS=Salmonella typhimurium GN=spaL PE=1 SV=1	47.61	17	17	98	36	0	77.79	110430000	127490000	133120000	0	10896000	0
Salmonella typhimurium (strain SL1344)	P0A2P0	ATP-dependent RNA helicase rhlB OS=Salmonella typhimurium GN=rhlB PE=3 SV=2	47.092	17	17	141	39	0	97.433	93188000	89534000	76365000	52425000	110560000	66100000
Salmonella typhimurium (strain SL1344)	P14845	Carbamoyl-phosphate synthase small chain OS=Salmonella typhimurium GN=carA PE=3 SV=2	41.651	17	17	253	49	0	121.59	255490000	264290000	237760000	243310000	276950000	173640000
Salmonella typhimurium (strain SL1344)	P16657	Enoyl-[acyl-carrier-protein] reductase [NADH] OS=Salmonella typhimurium GN=fabI PE=1 SV=3	27.761	17	17	1196	62.2	0	251.48	1923300000	1571700000	1425700000	1710800000	1400500000	2153200000
Salmonella typhimurium (strain SL1344)	P35891	Chromosomal replication initiator protein dnaA OS=Salmonella typhimurium GN=dnaA PE=3 SV=2	52.597	17	17	106	38.2	0	48.002	62878000	77825000	59561000	43106000	66939000	42559000
Salmonella typhimurium (strain SL1344)	P37586	Methionine synthase OS=Salmonella typhimurium GN=metH PE=3 SV=3	136	17	17	33	18.3	0	72.758	0	0	0	13112000	26293000	0
Salmonella typhimurium (strain SL1344)	P37722	Esterase frsA OS=Salmonella typhimurium GN=frsA PE=3 SV=2	47.159	17	17	98	49.8	0	49.709	59893000	54687000	41696000	39696000	20999000	58306000
Salmonella typhimurium (strain SL1344)	Q56121	Peptide chain release factor 3 OS=Salmonella typhimurium GN=prfC PE=3 SV=3	59.562	17	17	125	31.2	0	113.2	31207000	33208000	30855000	57037000	60629000	46848000
Salmonella typhimurium (strain SL1344)	Q7CPC0	Putative integral membrane protein OS=Salmonella typhimurium GN=yijP PE=4 SV=1	66.207	17	17	139	37.4	0	68.629	24911000	69229000	49879000	55148000	48345000	55860000
Salmonella typhimurium (strain SL1344)	Q7CPD4	Xaa-Pro dipeptidase OS=Salmonella typhimurium GN=pepQ PE=3 SV=1	50.17	17	17	237	39.1	0	111.92	141350000	86357000	141390000	138810000	177910000	175340000
Salmonella typhimurium (strain SL1344)	Q7CPL6	50S ribosomal protein L18 OS=Salmonella typhimurium GN=rplR PE=3 SV=1	12.77	17	17	507	86.3	0	85.113	930090000	813860000	590910000	661230000	803260000	725850000
Salmonella typhimurium (strain SL1344)	Q7CPP3	Putative ABC superfamily transport protein OS=Salmonella typhimurium GN=yrbC PE=4 SV=1	24.004	17	17	334	79.6	0	88.657	184340000	139100000	176490000	199550000	173680000	218380000
Salmonella typhimurium (strain SL1344)	Q7CPU6	Fructose-bisphosphate aldolase OS=Salmonella typhimurium GN=fba PE=3 SV=1	39.156	17	17	729	45.1	0	277.22	791710000	901460000	742960000	950680000	1236200000	1079500000
Salmonella typhimurium (strain SL1344)	Q7CQE8	Putative GTP-binding protein OS=Salmonella typhimurium GN=ychF PE=4 SV=1	39.602	17	17	366	52.6	0	162.69	297310000	347000000	240830000	285270000	258540000	231170000
Salmonella typhimurium (strain SL1344)	Q7CQV7	Putative periplasmic protein OS=Salmonella typhimurium GN=ybiS PE=4 SV=1	33.292	17	17	253	61.1	0	177.34	252910000	221960000	185920000	114310000	154130000	182740000
Salmonella typhimurium (strain SL1344)	Q8XG72	Arginine transport system OS=Salmonella typhimurium GN=artI PE=4 SV=1	26.996	17	17	328	47.7	0	161.06	218380000	197090000	177260000	182310000	148410000	220660000
Salmonella typhimurium (strain SL1344)	Q8ZKQ0	Uncharacterized aldolase lsrF OS=Salmonella typhimurium GN=lsrF PE=2 SV=1	31.742	17	17	490	61.5	0	156.33	292880000	293400000	325290000	146510000	115960000	181800000
Salmonella typhimurium (strain SL1344)	Q8ZM09	Putative oxidoreductase OS=Salmonella typhimurium GN=yghA PE=3 SV=1	31.438	17	17	262	61.2	0	169.06	204510000	198190000	213430000	158960000	130850000	152690000
Salmonella typhimurium (strain SL1344)	Q8ZMM7	Similar to virK in Shigella OS=Salmonella typhimurium GN=virK PE=4 SV=1	36.101	17	17	277	51.5	0	118.49	78446000	95482000	85433000	219540000	233210000	197860000
Salmonella typhimurium (strain SL1344)	Q8ZMW8	Putative lipoprotein OS=Salmonella typhimurium GN=yfiO PE=4 SV=1	27.826	17	17	302	68.6	0	119.84	265040000	171380000	193900000	224930000	189610000	267260000
Salmonella typhimurium (strain SL1344)	Q8ZN89	DNA ligase OS=Salmonella typhimurium GN=ligA PE=3 SV=1	73.451	17	17	91	28.6	0	35.375	45686000	46979000	42064000	9271100	23883000	38753000
Salmonella typhimurium (strain SL1344)	Q8ZNV8	ABC superfamily high affinity Zn transport protein OS=Salmonella typhimurium GN=znuA PE=3 SV=1	36.509	17	17	199	44.1	0	134.15	129900000	124580000	139270000	237870000	249510000	215700000
Salmonella typhimurium (strain SL1344)	Q8ZP75	Putative cytoplasmic protein OS=Salmonella typhimurium GN=STM1672 PE=4 SV=1	41.438	17	17	236	55.8	0	166.59	69121000	95132000	97175000	138890000	137200000	147910000
Salmonella typhimurium (strain SL1344)	Q8ZPL0	Pyridine nucleotide transhydrogenase, alpha subunit OS=Salmonella typhimurium GN=pntA PE=4 SV=1	54.265	17	17	477	38.1	0	134.45	292100000	304280000	267890000	368070000	416960000	458570000
Salmonella typhimurium (strain SL1344)	Q8ZPQ3	Putative transport protein OS=Salmonella typhimurium GN=sufC PE=3 SV=1	27.685	17	17	309	55.6	0	138.63	55500000	41039000	24410000	256420000	355890000	226270000
Salmonella typhimurium (strain SL1344)	Q8ZPU5	NH(3)-dependent NAD(+) synthetase OS=Salmonella typhimurium GN=nadE PE=3 SV=1	30.483	17	17	119	68	0	85.177	46277000	32490000	38308000	55341000	76697000	80700000
Salmonella typhimurium (strain SL1344)	Q8ZQM3	Glutathione-binding protein gsiB OS=Salmonella typhimurium GN=gsiB PE=3 SV=1	56.537	17	17	93	50.2	0	61.695	36957000	37620000	22494000	19383000	35505000	27830000
Salmonella typhimurium (strain SL1344)	O33921	Glucose-1-phosphatase OS=Salmonella typhimurium GN=agp PE=3 SV=2	45.558	16	16	138	48.9	0	145.03	158650000	158830000	135420000	111380000	109150000	83299000
Salmonella typhimurium (strain SL1344)	P02910;REV__Q8ZKZ3	Histidine-binding periplasmic protein OS=Salmonella typhimurium GN=hisJ PE=1 SV=1	28.379	16	16	225	57.7	0	96.819	444800000	258070000	306710000	203210000	284390000	150280000
Salmonella typhimurium (strain SL1344)	P0A1S4	DNA-binding protein stpA OS=Salmonella typhimurium GN=stpA PE=3 SV=1	15.488	16	16	592	85	0	164.8	676690000	650030000	505330000	799070000	716270000	984780000
Salmonella typhimurium (strain SL1344)	P0A1Z2	Chaperone protein skp OS=Salmonella typhimurium GN=skp PE=1 SV=1	17.905	16	16	431	73.3	0	253.3	636890000	625780000	544690000	566770000	570220000	700590000
Salmonella typhimurium (strain SL1344)	P0A2C9	3-oxoacyl-[acyl-carrier-protein] reductase OS=Salmonella typhimurium GN=fabG PE=3 SV=1	25.545	16	16	603	74.6	0	264.94	633930000	611450000	436670000	583400000	501860000	696440000
Salmonella typhimurium (strain SL1344)	P25081	Mannose-6-phosphate isomerase OS=Salmonella typhimurium GN=manA PE=3 SV=2	42.59	16	16	318	58.3	0	221.93	339940000	338640000	269320000	279690000	310790000	333980000
Salmonella typhimurium (strain SL1344)	P26973	DNA topoisomerase 4 subunit A OS=Salmonella typhimurium GN=parC PE=3 SV=2	84.037	16	16	130	32.2	0	55.124	45052000	34796000	37247000	47204000	45332000	50218000
Salmonella typhimurium (strain SL1344)	P37432;Q8ZPL4;Q8ZPH7	Outer membrane protein F OS=Salmonella typhimurium GN=ompF PE=3 SV=2	40.047	19	16	379	51	0	190.38	114120000	141560000	219240000	291810000	288310000	226260000
Salmonella typhimurium (strain SL1344)	P40814	Type III restriction-modification system StyLTI enzyme mod OS=Salmonella typhimurium GN=mod PE=3 SV=2	73.336	16	16	57	30.2	0	62.969	35049000	30758000	25812000	4582700	4415400	19555000
Salmonella typhimurium (strain SL1344)	P43019	Superoxide dismutase [Mn] OS=Salmonella typhimurium GN=sodA PE=3 SV=3	23.079	16	16	305	59.7	0	149.25	179200000	239640000	167620000	206720000	201020000	282110000
Salmonella typhimurium (strain SL1344)	P60626	50S ribosomal protein L24 OS=Salmonella typhimurium GN=rplX PE=3 SV=2	11.316	16	16	627	89.4	0	132.41	1096600000	1299700000	784300000	952560000	905920000	1055800000
Salmonella typhimurium (strain SL1344)	P63923	Phosphopentomutase OS=Salmonella typhimurium GN=deoB PE=3 SV=1	44.243	16	16	474	42.8	0	164.49	201370000	212920000	221780000	231310000	220220000	287010000
Salmonella typhimurium (strain SL1344)	P66073	50S ribosomal protein L15 OS=Salmonella typhimurium GN=rplO PE=3 SV=1	14.966	16	16	960	77.1	0	143.27	1892200000	1989800000	1472800000	1411800000	1509600000	1436300000
Salmonella typhimurium (strain SL1344)	P66593	30S ribosomal protein S6 OS=Salmonella typhimurium GN=rpsF PE=3 SV=1	15.173	16	16	788	90.1	0	175.61	867570000	1023000000	727810000	936050000	946370000	908910000
Salmonella typhimurium (strain SL1344)	P66643	30S ribosomal protein S9 OS=Salmonella typhimurium GN=rpsI PE=3 SV=2	14.826	16	16	439	68.5	0	45.144	715350000	701810000	681100000	696570000	780390000	744640000
Salmonella typhimurium (strain SL1344)	P67904	30S ribosomal protein S10 OS=Salmonella typhimurium GN=rpsJ PE=3 SV=1	11.766	16	16	542	69.9	0	95.548	1535300000	1594500000	989300000	1420500000	1293800000	1559800000
Salmonella typhimurium (strain SL1344)	Q7CP68	Hyperosmotically inducible periplasmic protein OS=Salmonella typhimurium GN=osmY PE=4 SV=1	21.449	16	16	409	62	0	193.24	422820000	283810000	418760000	211950000	348380000	235570000
Salmonella typhimurium (strain SL1344)	Q8ZK29	Probable cytosol aminopeptidase OS=Salmonella typhimurium GN=pepA PE=3 SV=1	54.889	16	16	275	35.2	0	98.436	133660000	137510000	163180000	209970000	202280000	306550000
Salmonella typhimurium (strain SL1344)	Q8ZKN4	Aspartokinase II OS=Salmonella typhimurium GN=metL PE=4 SV=1	88.853	16	16	103	23	0	112.53	26450000	24352000	27651000	47349000	48119000	38631000
Salmonella typhimurium (strain SL1344)	Q8ZM14	Putative methyl-accepting chemotaxis protein OS=Salmonella typhimurium GN=STM3152 PE=4 SV=1	58.897	18	16	57	44.6	0	105.72	35265000	50548000	40351000	0	0	0
Salmonella typhimurium (strain SL1344)	Q8ZMN3	Putative ATP binding cassette (ABC) transporter OS=Salmonella typhimurium GN=iroC PE=3 SV=1	131.66	16	16	45	16.4	0	67.635	0	0	0	35081000	31281000	25611000
Salmonella typhimurium (strain SL1344)	Q8ZNM7	NADH independent D-lactate dehydrogenase OS=Salmonella typhimurium GN=dld PE=4 SV=1	65.05	16	16	56	28.1	0	87.141	16660000	8517800	17569000	36174000	50749000	29485000
Salmonella typhimurium (strain SL1344)	Q8ZNW3	6-phosphogluconate dehydratase OS=Salmonella typhimurium GN=edd PE=4 SV=1	64.638	16	16	64	35.7	0	50.867	28607000	43415000	65251000	0	11044000	0
Salmonella typhimurium (strain SL1344)	Q8ZPN7	N-ethylmaleimide reductase OS=Salmonella typhimurium GN=nemA PE=4 SV=1	39.479	16	16	133	60.3	0	74.869	120690000	153450000	121280000	88605000	70436000	101210000
Salmonella typhimurium (strain SL1344)	Q8ZQ01	Transcription-repair coupling factor OS=Salmonella typhimurium GN=mfd PE=4 SV=1	129.91	16	16	59	18.6	0	77.012	17157000	7051300	41509000	18828000	29412000	14731000
Salmonella typhimurium (strain SL1344)	Q8ZR31	2,3-dihydro-2,3-dihydroxybenzoate synthetase, isochorismatase OS=Salmonella typhimurium GN=entB PE=4 SV=1	32.234	16	16	288	54.4	0	120.16	130980000	118700000	139480000	432440000	398310000	372210000
Salmonella typhimurium (strain SL1344)	Q8ZRJ5	Aminoacyl-histidine dipeptidase (Peptidase D) OS=Salmonella typhimurium GN=pepD PE=4 SV=1	52.436	16	16	372	42.9	0	249.53	424270000	410440000	847610000	906220000	794600000	1205400000
Salmonella typhimurium (strain SL1344)	P00499	ATP phosphoribosyltransferase OS=Salmonella typhimurium GN=hisG PE=1 SV=1	33.211	15	15	244	50.2	0	105.11	68011000	65547000	109540000	265790000	277110000	215820000
Salmonella typhimurium (strain SL1344)	P00910	Tryptophan biosynthesis protein trpCF OS=Salmonella typhimurium GN=trpC PE=3 SV=1	49.201	15	15	82	38.3	0	51.177	59537000	40603000	79515000	11904000	13646000	32676000
Salmonella typhimurium (strain SL1344)	P06204	Dihydroorotase OS=Salmonella typhimurium GN=pyrC PE=3 SV=3	38.605	15	15	194	52	0	97.211	91810000	47474000	103170000	151000000	94704000	143590000
Salmonella typhimurium (strain SL1344)	P0A1A9	Exodeoxyribonuclease III OS=Salmonella typhimurium GN=xthA PE=3 SV=1	30.785	15	15	144	52.2	0	28.829	49171000	41343000	44067000	31118000	33500000	45930000
Salmonella typhimurium (strain SL1344)	P0A1R4	Imidazole glycerol phosphate synthase subunit hisH OS=Salmonella typhimurium GN=hisH PE=3 SV=1	21.704	15	15	425	58.2	0	128.41	215110000	150590000	237330000	554950000	634600000	490490000
Salmonella typhimurium (strain SL1344)	P0A251	Alkyl hydroperoxide reductase subunit C OS=Salmonella typhimurium GN=ahpC PE=1 SV=2	20.747	15	15	821	58.8	0	125.38	1414100000	1260000000	828380000	637450000	657910000	756760000
Salmonella typhimurium (strain SL1344)	P0A2A1	50S ribosomal protein L19 OS=Salmonella typhimurium GN=rplS PE=3 SV=2	13.13	15	15	556	81.7	0	122.29	1158800000	1041800000	787330000	952010000	953380000	1088500000
Salmonella typhimurium (strain SL1344)	P0A2P2	Tryptophanyl-tRNA synthetase OS=Salmonella typhimurium GN=trpS PE=3 SV=1	37.4	15	15	234	44.9	0	87.253	195000000	87754000	97886000	79138000	97576000	118130000
Salmonella typhimurium (strain SL1344)	P19576	Maltose-binding periplasmic protein OS=Salmonella typhimurium GN=malE PE=3 SV=2	43.18	15	15	71	37.9	0	152	81558000	118840000	119740000	0	18892000	12081000
Salmonella typhimurium (strain SL1344)	P22036	Magnesium-transporting ATPase, P-type 1 OS=Salmonella typhimurium GN=mgtB PE=2 SV=3	100.39	15	15	65	22.8	0	45.237	25341000	47055000	27182000	23190000	22125000	24405000
Salmonella typhimurium (strain SL1344)	P23988	Virulence membrane protein pagC OS=Salmonella typhimurium GN=pagC PE=3 SV=2	20.183	15	15	2504	80.5	0	323.31	1522600000	1409200000	1470000000	2933400000	1978500000	2572500000
Salmonella typhimurium (strain SL1344)	P37415	Uncharacterized protein pSLT051 OS=Salmonella typhimurium GN=PSLT051 PE=3 SV=1	35.321	15	15	105	38.7	0	88.959	50432000	54598000	44766000	41477000	40657000	38479000
Salmonella typhimurium (strain SL1344)	P37439	PTS system glucose-specific EIICB component OS=Salmonella typhimurium GN=ptsG PE=3 SV=2	50.497	15	15	169	28.9	0	62.415	50364000	60233000	56034000	116350000	115060000	98880000
Salmonella typhimurium (strain SL1344)	P40811	Acetolactate synthase isozyme 3 large subunit OS=Salmonella typhimurium GN=ilvI PE=3 SV=3	62.896	15	15	70	29.8	0	63.324	14549000	18372000	16655000	27398000	25629000	26333000
Salmonella typhimurium (strain SL1344)	P51066	Isocitrate lyase OS=Salmonella typhimurium GN=aceA PE=3 SV=2	47.562	15	15	132	36.6	0	122.31	68041000	76456000	103920000	44314000	52112000	67681000
Salmonella typhimurium (strain SL1344)	P60317	ProP effector OS=Salmonella typhimurium GN=proQ PE=3 SV=1	25.438	15	15	194	57.9	0	75.181	164740000	122980000	119400000	80408000	161750000	69670000
Salmonella typhimurium (strain SL1344)	P61179	50S ribosomal protein L22 OS=Salmonella typhimurium GN=rplV PE=3 SV=1	12.226	15	15	723	71.8	0	303.02	2818700000	2504100000	1896700000	1996400000	2289800000	2558600000
Salmonella typhimurium (strain SL1344)	P65454	UDP-N-acetylglucosamine 1-carboxyvinyltransferase OS=Salmonella typhimurium GN=murA PE=3 SV=1	44.74	15	15	111	43.2	0	43.748	74219000	50002000	81379000	72177000	49494000	89330000
Salmonella typhimurium (strain SL1344)	Q08016	Ornithine carbamoyltransferase OS=Salmonella typhimurium GN=argI PE=3 SV=3	36.741	16	15	629	50.3	0	233.55	955060000	676900000	853350000	222020000	242180000	286990000
Salmonella typhimurium (strain SL1344)	Q7DAP1;Q56080	Alpha-helical coiled coil protein OS=Salmonella typhimurium GN=tlpA PE=4 SV=1;TlpA OS=Salmonella typhimurium GN=tlpA PE=4 SV=1	41.479	15	15	62	41.2	0	106.05	26741000	18299000	29103000	33807000	19551000	37553000
Salmonella typhimurium (strain SL1344)	Q7CPP9	Phosphoglucosamine mutase OS=Salmonella typhimurium GN=glmM PE=3 SV=1	47.441	15	15	112	38.9	0	115.59	58417000	77213000	71208000	25379000	57486000	38661000
Salmonella typhimurium (strain SL1344)	Q7CPZ4	Protein grpE OS=Salmonella typhimurium GN=grpE PE=3 SV=1	21.841	15	15	330	66.3	0	80.472	114390000	112300000	204360000	263120000	270200000	183920000
Salmonella typhimurium (strain SL1344)	Q7CQ03	Phosphatidylserine synthase OS=Salmonella typhimurium GN=pssA PE=4 SV=1	52.733	15	15	90	39.9	0	100.6	13567000	43762000	53752000	22302000	61023000	21063000
Salmonella typhimurium (strain SL1344)	Q8ZJZ3	Putative NAD-dependent aldehyde dehydrogenase OS=Salmonella typhimurium GN=STM4519 PE=4 SV=1	50.037	15	15	123	52	0	149.46	45324000	41340000	35980000	80460000	111150000	83768000
Salmonella typhimurium (strain SL1344)	Q8ZK67	Fructose-bisphosphatase OS=Salmonella typhimurium GN=fbp PE=3 SV=1	36.798	15	15	226	39.5	0	46.846	239070000	150420000	187020000	110880000	101950000	121970000
Salmonella typhimurium (strain SL1344)	Q8ZKP7	Triosephosphate isomerase OS=Salmonella typhimurium GN=tpiA PE=3 SV=1	26.916	15	15	613	47.1	0	83.364	106260000	124460000	149510000	158380000	132490000	118700000
Salmonella typhimurium (strain SL1344)	Q8ZKW4	Aspartate--ammonia ligase OS=Salmonella typhimurium GN=asnA PE=3 SV=1	36.805	15	15	216	49.7	0	80.663	184050000	125730000	203960000	94272000	70427000	116250000
Salmonella typhimurium (strain SL1344)	Q8ZLM1	30S ribosomal protein S13 OS=Salmonella typhimurium GN=rpsM PE=3 SV=3	13.161	15	15	797	72	0	108.06	1362200000	1538800000	808470000	1159300000	981710000	981950000
Salmonella typhimurium (strain SL1344)	Q8ZMB8	Amino-acid acetyltransferase OS=Salmonella typhimurium GN=argA PE=3 SV=1	49.278	15	15	71	25.3	0	65.51	51750000	72740000	43332000	8502800	5470800	5146100
Salmonella typhimurium (strain SL1344)	Q8ZMQ8	Putative excinuclease ATPase subunit OS=Salmonella typhimurium GN=STM2746 PE=4 SV=1	49.831	15	15	53	42.4	0	58.776	13095000	5446700	41017000	12000000	28218000	18239000
Salmonella typhimurium (strain SL1344)	Q8ZPE8	NAD-dependent malic enzyme OS=Salmonella typhimurium GN=sfcA PE=3 SV=1	62.895	15	15	179	34.2	0	154.52	65494000	97162000	83150000	119800000	101610000	108060000
Salmonella typhimurium (strain SL1344)	Q8ZPL9	Adenosine deaminase OS=Salmonella typhimurium GN=add PE=3 SV=1	36.236	15	15	131	65.8	0	64.696	65403000	45647000	58395000	88890000	108470000	64132000
Salmonella typhimurium (strain SL1344)	Q8ZPM0	Putative oxidoreductase OS=Salmonella typhimurium GN=ydgJ PE=4 SV=1	41.237	15	15	154	45.8	0	60.823	81643000	50317000	64144000	111580000	61735000	130430000
Salmonella typhimurium (strain SL1344)	Q8ZPQ2	Iron-sulfur component of FhuF stability protein OS=Salmonella typhimurium GN=sufD PE=4 SV=1	47.356	15	15	73	43.5	0	111.37	0	0	8366000	45613000	72860000	81966000
Salmonella typhimurium (strain SL1344)	Q8ZPT1	Putative DNA/RNA non-specific endonuclease OS=Salmonella typhimurium GN=STM1330 PE=4 SV=1	30.862	15	15	323	64.4	0	225.06	243360000	199490000	176860000	165900000	230950000	229560000
Salmonella typhimurium (strain SL1344)	Q8ZQ14	3-oxoacyl-[acyl-carrier-protein] synthase II OS=Salmonella typhimurium GN=fabF PE=3 SV=1	42.952	15	15	380	57.6	0	182.04	391120000	323930000	377110000	326840000	227910000	403650000
Salmonella typhimurium (strain SL1344)	Q8ZQ30	Glyoxylate/hydroxypyruvate reductase A OS=Salmonella typhimurium GN=ghrA PE=3 SV=1	35.034	15	15	243	60.6	0	162.88	120800000	105330000	159930000	187920000	213790000	158110000
Salmonella typhimurium (strain SL1344)	Q8ZQB7	Chromosome partition protein mukF OS=Salmonella typhimurium GN=mukF PE=3 SV=1	50.46	15	15	52	43.2	0	67.819	27041000	29135000	21660000	0	26269000	19867000
Salmonella typhimurium (strain SL1344)	Q8ZQU0	Succinyl-CoA ligase [ADP-forming] subunit alpha OS=Salmonella typhimurium GN=sucD PE=3 SV=1	29.775	15	15	410	44.6	0	81.563	404960000	442510000	422440000	224990000	205240000	183700000
Salmonella typhimurium (strain SL1344)	Q8ZRR1	Pantothenate synthetase OS=Salmonella typhimurium GN=panC PE=3 SV=1	31.857	15	15	114	48.6	0	115.44	70969000	40309000	59615000	51521000	36904000	55322000
Salmonella typhimurium (strain SL1344)	Q8ZRT5	GMP reductase OS=Salmonella typhimurium GN=guaC PE=3 SV=1	37.138	15	15	183	27.4	0	27.525	69569000	56850000	107820000	110910000	94557000	127590000
Salmonella typhimurium (strain SL1344)	Q9RCI2	(Dimethylallyl)adenosine tRNA methylthiotransferase miaB OS=Salmonella typhimurium GN=miaB PE=1 SV=1	53.715	15	15	94	35.9	0	69.465	64874000	70089000	48129000	26045000	30021000	47282000
Salmonella typhimurium (strain SL1344)	P07800	Chemotaxis protein cheZ OS=Salmonella typhimurium GN=cheZ PE=4 SV=1	23.92	14	14	129	82.7	0	155.78	117310000	128720000	264960000	12351000	13427000	11227000
Salmonella typhimurium (strain SL1344)	P0A283	Glucose-specific phosphotransferase enzyme IIA component OS=Salmonella typhimurium GN=crr PE=3 SV=2	18.247	14	14	723	76.3	0	180.02	707670000	825080000	1121200000	1315900000	1110300000	914660000
Salmonella typhimurium (strain SL1344)	P0A2M5	Uracil phosphoribosyltransferase OS=Salmonella typhimurium GN=upp PE=3 SV=1	22.533	14	14	287	63.9	0	67.973	267840000	239130000	180340000	233790000	163120000	245060000
Salmonella typhimurium (strain SL1344)	P0A2T6	Catabolite gene activator OS=Salmonella typhimurium GN=crp PE=4 SV=1	23.656	14	14	309	47.6	0	84.605	471110000	490900000	292080000	264910000	206450000	356760000
Salmonella typhimurium (strain SL1344)	P14147	Virulence sensor histidine kinase phoQ OS=Salmonella typhimurium GN=phoQ PE=1 SV=2	55.466	14	14	99	28.1	0	59.467	32557000	28093000	25730000	62170000	55922000	44179000
Salmonella typhimurium (strain SL1344)	P26265	2,3-cyclic-nucleotide 2-phosphodiesterase OS=Salmonella typhimurium GN=cpdB PE=3 SV=2	70.516	14	14	66	32.9	0	80.408	27918000	33544000	30833000	20215000	24160000	13779000
Salmonella typhimurium (strain SL1344)	P26464	DNA polymerase III subunit beta OS=Salmonella typhimurium GN=dnaN PE=3 SV=3	40.548	14	14	122	44.8	0	42.91	96032000	58919000	38098000	81816000	55997000	90095000
Salmonella typhimurium (strain SL1344)	P26977	Phosphoribosylamine--glycine ligase OS=Salmonella typhimurium GN=purD PE=3 SV=1	45.692	14	14	153	42.2	0	105.97	105910000	83102000	49944000	75784000	143110000	103250000
Salmonella typhimurium (strain SL1344)	P40732	Acetylornithine/succinyldiaminopimelate aminotransferase OS=Salmonella typhimurium GN=argD PE=1 SV=3	43.669	16	14	246	48.9	0	179.1	304120000	288820000	275010000	172310000	165050000	216990000
Salmonella typhimurium (strain SL1344)	P40861	Gamma-glutamyl phosphate reductase OS=Salmonella typhimurium GN=proA PE=3 SV=2	44.665	14	14	98	36.8	0	73.536	57103000	39883000	31962000	64012000	52406000	72527000
Salmonella typhimurium (strain SL1344)	P50335	Protein yhjJ OS=Salmonella typhimurium GN=yhjJ PE=3 SV=2	55.18	14	14	82	47.9	0	109.77	42756000	39848000	58827000	37622000	54782000	58438000
Salmonella typhimurium (strain SL1344)	P65889	Phosphoribosylaminoimidazole-succinocarboxamide synthase OS=Salmonella typhimurium GN=purC PE=3 SV=1	26.908	14	14	275	48.1	0	68.156	216820000	180490000	195500000	282620000	284120000	286920000
Salmonella typhimurium (strain SL1344)	P66950	TPR repeat-containing protein yfgC OS=Salmonella typhimurium GN=yfgC PE=4 SV=1	53.74	14	14	96	38	0	181.35	72955000	55115000	60173000	62589000	35076000	66575000
Salmonella typhimurium (strain SL1344)	P67714	Nucleoid-associated protein ndpA OS=Salmonella typhimurium GN=ndpA PE=3 SV=2	37.876	14	14	148	50.1	0	136.89	89753000	88059000	76571000	117080000	121120000	112140000
Salmonella typhimurium (strain SL1344)	Q02755	Methyl-accepting chemotaxis citrate transducer OS=Salmonella typhimurium GN=tcp PE=3 SV=1	58.949	16	14	113	38	0	168.38	94806000	67901000	115870000	15613000	28569000	0
Salmonella typhimurium (strain SL1344)	Q05311	DNA helicase II OS=Salmonella typhimurium GN=uvrD PE=3 SV=2	81.98	14	14	83	22.8	0	51.007	167210000	169450000	199410000	232970000	224690000	85430000
Salmonella typhimurium (strain SL1344)	Q7CP63	Response regulator (OmpR family) in two-component regulatory system with ArcB (Or CpxA) OS=Salmonella typhimurium GN=arcA PE=4 SV=1	27.291	14	14	381	61.3	0	104.28	263180000	260890000	341420000	357600000	371320000	360800000
Salmonella typhimurium (strain SL1344)	Q7CPE7	Regulatory gene for high affinity phosphate uptake OS=Salmonella typhimurium GN=phoU PE=4 SV=1	27.448	14	14	148	59.8	0	65.49	79633000	78439000	112180000	93951000	95581000	78627000
Salmonella typhimurium (strain SL1344)	Q7CPL4	50S ribosomal protein L16 OS=Salmonella typhimurium GN=rplP PE=3 SV=1	15.194	14	14	647	64	0	82.573	421240000	438790000	345080000	311510000	331300000	361460000
Salmonella typhimurium (strain SL1344)	Q7CPL7	50S ribosomal protein L17 OS=Salmonella typhimurium GN=rplQ PE=3 SV=1	14.394	14	14	709	65.4	0	107.14	1811800000	1661700000	1120700000	1192000000	1199600000	1431500000
Salmonella typhimurium (strain SL1344)	Q7CPQ6	Putative periplasmic protein OS=Salmonella typhimurium GN=yraP PE=4 SV=1	20.097	14	14	256	61.3	0	173.18	423060000	528050000	402340000	834460000	779080000	862520000
Salmonella typhimurium (strain SL1344)	Q7CPR9	Bifunctional protein hldE OS=Salmonella typhimurium GN=hldE PE=3 SV=1	51.124	14	14	230	41.9	0	123.6	190980000	152950000	99046000	142310000	189070000	174970000
Salmonella typhimurium (strain SL1344)	Q7CPU8	Putative periplasmic immunogenic protein OS=Salmonella typhimurium GN=yggE PE=4 SV=1	26.496	14	14	168	48.8	0	92.325	106800000	104720000	109760000	93996000	85150000	98058000
Salmonella typhimurium (strain SL1344)	Q7CQ47	Putative aminotransferase (Ortho) OS=Salmonella typhimurium GN=yfbQ PE=4 SV=1	45.491	14	14	150	38.6	0	62.362	45376000	62406000	44485000	61324000	53714000	41046000
Salmonella typhimurium (strain SL1344)	Q7CQG2	Putative oxoacyl-(Acyl carrier protein) reductase OS=Salmonella typhimurium GN=yciK PE=4 SV=1	28.073	14	14	111	52.6	0	103.67	72726000	84144000	75494000	85379000	77808000	88574000
Salmonella typhimurium (strain SL1344)	Q7CR64	UPF0325 protein yaeH OS=Salmonella typhimurium GN=yaeH PE=3 SV=1	15.094	15	14	162	78.1	0	74.397	376400000	296770000	235690000	202630000	170400000	247790000
Salmonella typhimurium (strain SL1344)	Q8ZJV7	Purine nucleoside phosphorylase deoD-type OS=Salmonella typhimurium GN=deoD PE=3 SV=1	25.978	14	14	253	62.3	0	57.282	358580000	377840000	385530000	273570000	212610000	263020000
Salmonella typhimurium (strain SL1344)	Q8ZKI5	Aspartokinase OS=Salmonella typhimurium GN=lysC PE=3 SV=1	48.624	14	14	108	39.6	0	40.129	38953000	44515000	25773000	32752000	34473000	34331000
Salmonella typhimurium (strain SL1344)	Q8ZKL4	Malate synthase OS=Salmonella typhimurium GN=aceB PE=3 SV=1	60.382	14	14	59	41.1	0	37.868	13385000	17383000	14777000	8593000	10412000	14148000
Salmonella typhimurium (strain SL1344)	Q8ZKY8	Putative hydrolase of the HAD superfamily OS=Salmonella typhimurium GN=yidA PE=4 SV=1	30.956	14	14	134	51.6	0	69.736	77243000	69315000	67591000	115880000	85259000	134320000
Salmonella typhimurium (strain SL1344)	Q8ZL72	Aldehyde dehydrogenase B OS=Salmonella typhimurium GN=aldB PE=3 SV=1	56.326	14	14	127	34.6	0	54.469	45902000	40453000	48900000	57223000	46515000	56762000
Salmonella typhimurium (strain SL1344)	Q8ZLJ7	Transpeptidase of penicillin-binding protein 1a OS=Salmonella typhimurium GN=mrcA PE=4 SV=1	94.419	14	14	62	26.8	0	79.453	23379000	9783200	16178000	19299000	13037000	18451000
Salmonella typhimurium (strain SL1344)	Q8ZLK3	Membrane protein OS=Salmonella typhimurium GN=damX PE=4 SV=1	45.46	14	14	183	47.5	0	59.097	231400000	188640000	218460000	185460000	177410000	221040000
Salmonella typhimurium (strain SL1344)	Q8ZLQ6	N-acetylneuraminate lyase OS=Salmonella typhimurium GN=nanA PE=3 SV=1	32.455	14	14	303	49.8	0	166.41	435600000	294800000	433120000	430870000	383950000	445360000
Salmonella typhimurium (strain SL1344)	Q8ZLR0	Putative cytosine deaminase OS=Salmonella typhimurium GN=STM3334 PE=4 SV=1	47.626	14	14	72	27.9	0	30.094	50494000	48995000	24836000	27527000	35383000	42329000
Salmonella typhimurium (strain SL1344)	Q8ZLR3	Glutamate synthase, small subunit OS=Salmonella typhimurium GN=gltD PE=4 SV=1	52.2	14	14	72	32.8	0	88.653	44915000	23719000	43430000	14656000	28204000	28953000
Salmonella typhimurium (strain SL1344)	Q8ZMM6	Putative transcription activator OS=Salmonella typhimurium GN=mig-14 PE=4 SV=1	35.211	14	14	232	47.7	0	31.455	66684000	73438000	74018000	199230000	161910000	164520000
Salmonella typhimurium (strain SL1344)	Q8ZN53	Cytoskeleton protein rodZ OS=Salmonella typhimurium GN=rodZ PE=3 SV=1	35.659	14	14	225	40.1	0	179.7	168740000	129380000	156800000	147620000	113740000	180860000
Salmonella typhimurium (strain SL1344)	Q8ZN82	Transketolase 2 isozyme OS=Salmonella typhimurium GN=tktB PE=4 SV=1	73.059	17	14	138	32	0	88.51	64826000	79453000	73500000	46732000	44879000	72581000
Salmonella typhimurium (strain SL1344)	Q8ZNC2	Amidophosphoribosyltransferase OS=Salmonella typhimurium GN=purF PE=4 SV=1	56.557	14	14	117	30.7	0	108.93	61198000	73135000	67591000	119510000	79013000	106130000
Salmonella typhimurium (strain SL1344)	Q8ZNG4	Anaerobic glycerol-3-phosphate dehydrogenase subunit B OS=Salmonella typhimurium GN=glpB PE=3 SV=1	45.671	14	14	229	34.6	0	153.73	416830000	467780000	427570000	149920000	155940000	194500000
Salmonella typhimurium (strain SL1344)	Q8ZNU1	Putative cell wall-associated hydrolase OS=Salmonella typhimurium GN=STM1940 PE=4 SV=1	54.379	14	14	159	39.5	0	49.961	46000000	68630000	122220000	167090000	226720000	156300000
Salmonella typhimurium (strain SL1344)	Q8ZP02	Mannose-specific enzyme IID OS=Salmonella typhimurium GN=manZ PE=4 SV=1	31.263	14	14	232	39.5	0	87.512	104830000	94562000	166300000	140270000	167210000	111320000
Salmonella typhimurium (strain SL1344)	Q8ZPA3	Putative periplasmic binding protein OS=Salmonella typhimurium GN=STM1633 PE=4 SV=1	28.438	14	14	160	52.2	0	129.48	52463000	30710000	42343000	215490000	184780000	235590000
Salmonella typhimurium (strain SL1344)	Q8ZPQ9	Putative oxidase OS=Salmonella typhimurium GN=ydiJ PE=4 SV=1	113.13	14	14	48	15.3	0	75.806	27255000	33913000	29776000	9924100	9982700	14488000
Salmonella typhimurium (strain SL1344)	Q8ZPU7	Periplasmic protein related to spheroblast formation OS=Salmonella typhimurium GN=spy PE=4 SV=1	18.234	14	14	45	65.2	0	40.242	27190000	29886000	23972000	16146000	17628000	18723000
Salmonella typhimurium (strain SL1344)	Q8ZQ72	Putative ATPase component of ABC transporter OS=Salmonella typhimurium GN=uup PE=3 SV=1	72.19	14	14	80	22.5	0	32.054	22368000	37681000	26934000	20026000	19232000	20932000
Salmonella typhimurium (strain SL1344)	Q8ZQ73	Putative N6-adenine-specific DNA methylase OS=Salmonella typhimurium GN=ycbY PE=4 SV=1	78.848	14	14	69	23.4	0	41.494	29840000	39946000	23903000	15822000	15034000	22635000
Salmonella typhimurium (strain SL1344)	Q8ZQD3	Anaerobic dimethyl sulfoxide reductase, subunit A OS=Salmonella typhimurium GN=dmsA PE=4 SV=1	90.346	14	14	49	20.1	0	60.78	44034000	39845000	37433000	0	0	0
Salmonella typhimurium (strain SL1344)	Q8ZQN0	Putative ATPase component of ABC transporter with duplicated ATPase domain OS=Salmonella typhimurium GN=ybiT PE=3 SV=1	59.758	14	14	92	37.2	0	71.995	71161000	63453000	50408000	50189000	44414000	51097000
Salmonella typhimurium (strain SL1344)	Q8ZQT9;O67973	Cytochrome d terminal oxidase, polypeptide subunit I OS=Salmonella typhimurium GN=cydA PE=4 SV=1;Cytochrome d oxidase subunit I OS=Salmonella typhimurium GN=cydA PE=4 SV=1	58.315	14	14	479	19.5	0	115	204550000	197130000	341030000	222560000	218850000	175740000
Salmonella typhimurium (strain SL1344)	Q8ZRC9	UPF0234 protein yajQ OS=Salmonella typhimurium GN=yajQ PE=3 SV=2	18.319	14	14	250	80.4	0	127.17	159130000	158730000	240460000	218640000	254520000	163750000
Salmonella typhimurium (strain SL1344)	Q8ZRD1	1-deoxy-D-xylulose-5-phosphate synthase OS=Salmonella typhimurium GN=dxs PE=3 SV=3	67.467	14	14	107	34.4	0	74.965	73850000	57789000	65377000	12673000	33387000	63322000
Salmonella typhimurium (strain SL1344)	Q8ZRD4	Pyrimidine deaminase OS=Salmonella typhimurium GN=ribD PE=4 SV=1	39.73	14	14	123	49	0	88.212	69975000	65402000	69116000	80062000	76315000	103260000
Salmonella typhimurium (strain SL1344)	Q8ZRU3	UDP-N-acetylglucosamine--N-acetylmuramyl-(pentapeptide) pyrophosphoryl-undecaprenol N-acetylglucosamine transferase OS=Salmonella typhimurium GN=murG PE=3 SV=3	37.862	14	14	125	56.6	0	85.591	46831000	49534000	50676000	49424000	52516000	37700000
Salmonella typhimurium (strain SL1344)	Q8ZRU8	S-adenosyl-L-methionine-dependent methyltransferase mraW OS=Salmonella typhimurium GN=mraW PE=3 SV=1	34.775	14	14	122	46	0	73.074	80188000	77668000	84415000	79583000	84339000	61159000
Salmonella typhimurium (strain SL1344)	Q9F5L2	Putative uncharacterized protein (Putative serine/threonine protein kinase) OS=Salmonella typhimurium GN=yfgL PE=4 SV=1	41.942	14	14	146	39.3	0	115.41	102760000	114150000	94505000	136390000	98382000	163460000
Salmonella typhimurium (strain SL1344)	Q9XCS1	SitB (Fur regulated Salmonella iron transporter) OS=Salmonella typhimurium GN=sitB PE=3 SV=1	29.782	14	14	503	63.4	0	187.77	61700000	44011000	46335000	626170000	669650000	558870000
Salmonella typhimurium (strain SL1344)	O52324	Undecaprenyl-phosphate 4-deoxy-4-formamido-L-arabinose transferase OS=Salmonella typhimurium GN=arnC PE=2 SV=1	36.516	13	13	289	38.5	0	78.221	107990000	132960000	143800000	178040000	204920000	142780000
Salmonella typhimurium (strain SL1344)	P00898	Anthranilate synthase component 1 OS=Salmonella typhimurium GN=trpE PE=1 SV=3	57.087	13	13	89	36.5	0	70.09	76908000	67176000	71969000	0	0	0
Salmonella typhimurium (strain SL1344)	P05416	Glycogen synthase OS=Salmonella typhimurium GN=glgA PE=3 SV=2	52.945	13	13	118	28.3	0	64.425	44221000	52061000	29965000	43331000	50802000	51675000
Salmonella typhimurium (strain SL1344)	P0A1D5	10 kDa chaperonin OS=Salmonella typhimurium GN=groS PE=3 SV=1	10.318	13	13	1416	72.2	0	134.08	1340300000	1529600000	1023200000	2449100000	2304900000	2299500000
Salmonella typhimurium (strain SL1344)	P0A1F6	Uridine phosphorylase OS=Salmonella typhimurium GN=udp PE=1 SV=2	27.139	13	13	179	43.9	0	63.644	131190000	119490000	170790000	133260000	140800000	127680000
Salmonella typhimurium (strain SL1344)	P0A1Q0	Alpha,alpha-trehalose-phosphate synthase [UDP-forming] OS=Salmonella typhimurium GN=otsA PE=3 SV=2	53.58	13	13	37	30	0	24.182	9858400	0	9803300	9180500	38963000	24212000
Salmonella typhimurium (strain SL1344)	P0A1W2	Signal peptidase I OS=Salmonella typhimurium GN=lepB PE=3 SV=1	35.778	13	13	208	42.9	0	122.26	130420000	128590000	111030000	163780000	150120000	137110000
Salmonella typhimurium (strain SL1344)	P0A281	Peptidyl-tRNA hydrolase OS=Salmonella typhimurium GN=pth PE=3 SV=1	21.178	13	13	62	75.3	0	34.048	28181000	30988000	25198000	28308000	22465000	35155000
Salmonella typhimurium (strain SL1344)	P0A287	Peptide chain release factor 1 OS=Salmonella typhimurium GN=prfA PE=3 SV=1	40.461	13	13	71	42.8	0	28.984	22661000	24427000	29198000	14086000	9062700	18051000
Salmonella typhimurium (strain SL1344)	P0A299	50S ribosomal protein L7/L12 OS=Salmonella typhimurium GN=rplL PE=3 SV=2	12.299	13	13	1342	78.5	0	169.13	560620000	439490000	946430000	1175000000	1315400000	1359300000
Salmonella typhimurium (strain SL1344)	P0A2K1	Tryptophan synthase beta chain OS=Salmonella typhimurium GN=trpB PE=1 SV=2	42.867	13	13	70	35	0	44.058	22623000	44220000	54439000	28312000	34556000	15437000
Salmonella typhimurium (strain SL1344)	P0A7K0	50S ribosomal protein L11 OS=Salmonella typhimurium GN=rplK PE=3 SV=2	14.875	13	13	605	64.8	0	126.05	1727200000	1745800000	1262400000	1508300000	1430500000	1550300000
Salmonella typhimurium (strain SL1344)	P0AA02	Transcription antitermination protein nusG OS=Salmonella typhimurium GN=nusG PE=3 SV=2	20.545	13	13	294	76.2	0	92.819	161920000	214870000	271690000	242790000	292710000	216320000
Salmonella typhimurium (strain SL1344)	P12678	Biotin synthase OS=Salmonella typhimurium GN=bioB PE=3 SV=2	38.804	13	13	69	48.6	0	92.948	38929000	11885000	19775000	31461000	36042000	34151000
Salmonella typhimurium (strain SL1344)	P12680	Para-aminobenzoate synthase component 1 OS=Salmonella typhimurium GN=pabB PE=1 SV=1	50.978	13	13	75	34.8	0	29.249	19260000	17057000	13105000	18682000	51987000	19666000
Salmonella typhimurium (strain SL1344)	P21267	Glutamate-1-semialdehyde 2,1-aminomutase OS=Salmonella typhimurium GN=hemL PE=3 SV=1	45.325	13	13	263	37.6	0	116.97	208490000	250920000	191900000	213280000	228340000	134690000
Salmonella typhimurium (strain SL1344)	P37409	Vitamin B12 transporter btuB OS=Salmonella typhimurium GN=btuB PE=3 SV=2	68.525	13	13	56	31.4	0	86.246	46916000	21315000	17252000	27429000	29965000	18276000
Salmonella typhimurium (strain SL1344)	P41031	Thiosulfate-binding protein OS=Salmonella typhimurium GN=cysP PE=3 SV=2	37.582	13	13	74	44.4	0	29.116	21005000	25011000	29896000	23757000	21895000	31340000
Salmonella typhimurium (strain SL1344)	P58537	Inositol-1-monophosphatase OS=Salmonella typhimurium GN=suhB PE=3 SV=1	29.158	13	13	223	52.4	0	145.98	147690000	144310000	96637000	100280000	44900000	120180000
Salmonella typhimurium (strain SL1344)	P67091	Universal stress protein F OS=Salmonella typhimurium GN=uspF PE=3 SV=1	15.714	13	13	219	63.2	0	60.881	529510000	498280000	473100000	168160000	182850000	192580000
Salmonella typhimurium (strain SL1344)	P67179	UPF0082 protein yebC OS=Salmonella typhimurium GN=yebC PE=3 SV=1	26.418	13	13	294	34.6	0	92.801	236420000	260490000	211360000	251030000	185250000	269700000
Salmonella typhimurium (strain SL1344)	P69936	NADP-dependent L-serine/L-allo-threonine dehydrogenase ydfG OS=Salmonella typhimurium GN=ydfG PE=3 SV=1	27.042	13	13	246	59.3	0	199.93	163060000	156590000	158290000	173760000	199090000	221150000
Salmonella typhimurium (strain SL1344)	Q52567;Q6QV00	StrA protein (Streptomycin resistance protein A) OS=Salmonella typhimurium GN=strA PE=4 SV=2;Streptomycin resistance protein A OS=Salmonella typhimurium GN=strA PE=4 SV=1	29.586	13	13	185	50.2	0	49.616	135550000	57396000	152040000	205450000	238950000	242150000
Salmonella typhimurium (strain SL1344)	Q7CQ04	Putative tRNA/rRNA methyltransferase OS=Salmonella typhimurium GN=yfiF PE=3 SV=1	38.077	13	13	91	41.2	0	50.534	31667000	34551000	40355000	25769000	38682000	34537000
Salmonella typhimurium (strain SL1344)	Q7CQV8	Outer membrane protease, receptor for phage OX2 OS=Salmonella typhimurium GN=ompX PE=4 SV=1	18.494	13	13	960	55	0	166.55	367360000	349720000	273920000	560570000	392950000	610220000
Salmonella typhimurium (strain SL1344)	Q93IN1;Q84I44	Cyclic di-GMP-binding protein OS=Salmonella typhimurium GN=bcsB PE=3 SV=1;Cellulose synthase CelB OS=Salmonella typhimurium GN=celB PE=4 SV=1	84.298	13	13	87	26.9	0	71.494	31610000	24058000	30207000	30805000	29584000	32227000
Salmonella typhimurium (strain SL1344)	Q8ZKA5	Putative GTP-ase OS=Salmonella typhimurium GN=hflX PE=4 SV=1	48.262	13	13	65	35	0	71.685	14725000	23777000	23753000	16966000	22753000	17454000
Salmonella typhimurium (strain SL1344)	Q8ZKR1	Putative ADP-ribosylglycohydrolase OS=Salmonella typhimurium GN=STM4067 PE=4 SV=1	36.971	13	13	51	48	0	79.38	22804000	9676000	24400000	32548000	88422000	83956000
Salmonella typhimurium (strain SL1344)	Q8ZL56	2,3-bisphosphoglycerate-independent phosphoglycerate mutase OS=Salmonella typhimurium GN=gpmI PE=3 SV=1	56.254	13	13	182	39.3	0	114.38	139210000	107510000	119250000	91477000	49389000	85963000
Salmonella typhimurium (strain SL1344)	Q8ZLD4	Glutathione oxidoreductase OS=Salmonella typhimurium GN=gor PE=3 SV=1	48.692	13	13	184	36.7	0	104.76	84314000	89229000	81127000	58545000	101790000	101310000
Salmonella typhimurium (strain SL1344)	Q8ZLY6	Glutamate-ammonia-ligase adenylyltransferase OS=Salmonella typhimurium GN=glnE PE=3 SV=1	108.04	13	13	61	21.5	0	41.399	14631000	18622000	26482000	16661000	15699000	21684000
Salmonella typhimurium (strain SL1344)	Q8ZMX7	ATP-dependent RNA helicase OS=Salmonella typhimurium GN=srmB PE=3 SV=1	50.056	13	13	330	33.3	0	66.835	165940000	163070000	86928000	115470000	168460000	161700000
Salmonella typhimurium (strain SL1344)	Q8ZNQ7	Suppressor of ompF assembly mutants OS=Salmonella typhimurium GN=asmA PE=4 SV=1	68.866	13	13	34	25.4	0	107.22	19678000	17927000	17333000	0	14292000	19117000
Salmonella typhimurium (strain SL1344)	Q8ZP17	D-amino acid dehydrogenase small subunit OS=Salmonella typhimurium GN=dadA PE=3 SV=1	47.882	13	13	79	36.1	0	47.515	37026000	30080000	41098000	34169000	26457000	40487000
Salmonella typhimurium (strain SL1344)	Q8ZP65	Probable thiol peroxidase OS=Salmonella typhimurium GN=tpx PE=3 SV=1	18.025	13	13	598	61.9	0	242.28	1226900000	1389600000	1237500000	1165800000	1374100000	1130600000
Salmonella typhimurium (strain SL1344)	Q8ZP84	Universal stress protein E OS=Salmonella typhimurium GN=uspE PE=3 SV=3	35.638	13	13	192	45.7	0	98.632	150520000	162510000	217680000	137890000	162730000	102490000
Salmonella typhimurium (strain SL1344)	Q8ZQ17	RNase E OS=Salmonella typhimurium GN=rne PE=4 SV=1	119.4	13	13	52	16.9	0	50.896	6934000	9242700	12189000	22584000	24588000	21518000
Salmonella typhimurium (strain SL1344)	Q8ZQB5	Putative periplasmic protein OS=Salmonella typhimurium GN=ycbB PE=4 SV=1	67.387	13	13	52	32.8	0	80.613	24490000	10935000	13923000	15138000	15460000	7020900
Salmonella typhimurium (strain SL1344)	Q8ZQL2	Putative glutathione S-transferase OS=Salmonella typhimurium GN=yliJ PE=4 SV=1	23.692	13	13	234	49	0	62.537	166040000	154380000	119630000	102490000	82687000	143120000
Salmonella typhimurium (strain SL1344)	Q8ZQW6;Q8ZM37	Ornithine decarboxylase isozyme, inducible OS=Salmonella typhimurium GN=speF PE=4 SV=1	82.449	13	13	60	18	0	94.35	49542000	54216000	51566000	2176700	0	1837500
Salmonella typhimurium (strain SL1344)	Q935S7	Chromosome partition protein mukB OS=Salmonella typhimurium GN=mukB PE=3 SV=1	170.04	13	13	16	10.2	0	11.732	0	0	0	0	1492100	0
Salmonella typhimurium (strain SL1344)	O33789	Lipopolysaccharide biosynthesis protein wzzE OS=Salmonella typhimurium GN=wzzE PE=3 SV=2	39.461	12	12	178	46.6	0	101.26	120010000	87804000	124200000	144140000	100250000	163100000
Salmonella typhimurium (strain SL1344)	O68446	HTH-type transcriptional repressor purR OS=Salmonella typhimurium GN=purR PE=3 SV=3	38.048	12	12	74	39.9	0	109.31	32496000	20766000	25739000	35046000	22798000	41403000
Salmonella typhimurium (strain SL1344)	O85139	3-oxoacyl-[acyl-carrier-protein] synthase 3 OS=Salmonella typhimurium GN=fabH PE=3 SV=1	33.523	12	12	143	40.4	0	93.846	90423000	98669000	98686000	110700000	75128000	104340000
Salmonella typhimurium (strain SL1344)	O85140	Malonyl CoA-acyl carrier protein transacylase OS=Salmonella typhimurium GN=fabD PE=3 SV=3	32.405	12	12	275	41.7	0	216.78	214190000	287450000	292700000	213220000	196800000	231670000
Salmonella typhimurium (strain SL1344)	P06179;Q56091;Q56092	Flagellin OS=Salmonella typhimurium GN=fliC PE=1 SV=4	51.611	30	12	591	65.9	0	323.31	1056000000	1011800000	892690000	291300000	450840000	379380000
Salmonella typhimurium (strain SL1344)	P0A197	Probable ubiquinone biosynthesis protein ubiB OS=Salmonella typhimurium GN=ubiB PE=3 SV=1	63.238	12	12	42	30.8	0	29.156	7426800	12020000	13407000	26428000	21389000	42456000
Salmonella typhimurium (strain SL1344)	P0A2K7	UTP--glucose-1-phosphate uridylyltransferase OS=Salmonella typhimurium GN=galF PE=3 SV=1	32.958	12	12	206	48.1	0	69.554	178710000	128380000	146250000	214810000	221170000	119370000
Salmonella typhimurium (strain SL1344)	P0A2L3	Magnesium and cobalt efflux protein corC OS=Salmonella typhimurium GN=corC PE=3 SV=1	33.299	12	12	52	38.4	0	35.072	29827000	23642000	31433000	30311000	34474000	30196000
Salmonella typhimurium (strain SL1344)	P0A2M7	Mannonate dehydratase OS=Salmonella typhimurium GN=uxuA PE=3 SV=1	44.937	12	12	84	31.5	0	49.864	40498000	44295000	26299000	39009000	34325000	42017000
Salmonella typhimurium (strain SL1344)	P0AA28	Thioredoxin-1 OS=Salmonella typhimurium GN=trxA PE=3 SV=2	11.806	12	12	310	78.9	0	101.34	487750000	384630000	314640000	482530000	362080000	437770000
Salmonella typhimurium (strain SL1344)	P12677	Adenosylmethionine-8-amino-7-oxononanoate aminotransferase OS=Salmonella typhimurium GN=bioA PE=3 SV=2	47.352	12	12	100	37.3	0	105.82	22496000	28581000	11197000	127640000	133290000	118610000
Salmonella typhimurium (strain SL1344)	P20506	Threonine dehydratase biosynthetic OS=Salmonella typhimurium GN=ilvA PE=3 SV=3	56.253	12	12	49	26.3	0	40.999	18405000	19673000	13541000	14590000	14540000	22409000
Salmonella typhimurium (strain SL1344)	P26311	Peptidase T OS=Salmonella typhimurium GN=pepT PE=1 SV=1	44.849	12	12	49	38.4	0	54.557	33125000	32411000	21908000	18477000	12685000	16029000
Salmonella typhimurium (strain SL1344)	P27236	Peptidyl-dipeptidase dcp OS=Salmonella typhimurium GN=dcp PE=1 SV=1	77.26	12	12	94	17.2	0	64.212	46260000	41216000	64168000	53256000	51144000	49633000
Salmonella typhimurium (strain SL1344)	P30752	Outer-membrane lipoprotein lolB OS=Salmonella typhimurium GN=lolB PE=3 SV=2	23.686	12	12	85	65.2	0	78.137	52874000	52062000	46097000	29082000	22623000	48288000
Salmonella typhimurium (strain SL1344)	P37427	Ribonucleoside-diphosphate reductase 1 subunit beta OS=Salmonella typhimurium GN=nrdB PE=3 SV=3	43.552	12	12	216	34.8	0	170.59	258260000	164550000	182440000	129590000	111870000	179990000
Salmonella typhimurium (strain SL1344)	P58663	Capsular synthesis regulator component B OS=Salmonella typhimurium GN=rcsB PE=3 SV=1	23.714	12	12	202	61.1	0	90.719	103500000	66154000	80789000	111010000	83580000	127580000
Salmonella typhimurium (strain SL1344)	P63263	Curved DNA-binding protein OS=Salmonella typhimurium GN=cbpA PE=3 SV=1	34.693	12	12	92	50.3	0	55.888	39690000	53054000	36854000	28265000	34826000	25067000
Salmonella typhimurium (strain SL1344)	P63359	Lipid A export ATP-binding/permease protein msbA OS=Salmonella typhimurium GN=msbA PE=1 SV=1	64.339	12	12	64	23.7	0	119.59	26091000	23170000	26158000	32115000	17593000	31370000
Salmonella typhimurium (strain SL1344)	P63557	Acetylglutamate kinase OS=Salmonella typhimurium GN=argB PE=3 SV=1	27.007	12	12	191	46.5	0	64.927	105420000	107330000	121890000	71355000	64133000	84136000
Salmonella typhimurium (strain SL1344)	P65792	Glutamate 5-kinase OS=Salmonella typhimurium GN=proB PE=3 SV=1	39.14	12	12	76	46.6	0	97.425	21251000	17002000	36619000	41141000	36538000	65631000
Salmonella typhimurium (strain SL1344)	P66008	Soluble pyridine nucleotide transhydrogenase OS=Salmonella typhimurium GN=sthA PE=3 SV=2	51.608	12	12	131	48.3	0	188.66	113790000	83326000	116310000	71216000	61986000	64744000
Salmonella typhimurium (strain SL1344)	P67093	Universal stress protein G OS=Salmonella typhimurium GN=uspG PE=3 SV=1	15.901	12	12	510	78.2	0	119.71	264070000	321790000	245450000	322300000	314210000	335430000
Salmonella typhimurium (strain SL1344)	P68684	30S ribosomal protein S21 OS=Salmonella typhimurium GN=rpsU PE=3 SV=2	8.4999	12	12	347	53.5	0	61.091	747620000	721830000	413930000	548510000	511830000	588780000
Salmonella typhimurium (strain SL1344)	P74883	Phosphoribosylformylglycinamidine cyclo-ligase OS=Salmonella typhimurium GN=purM PE=3 SV=3	36.9	12	12	65	40.6	0	78.22	45704000	17359000	22435000	45273000	43849000	86965000
Salmonella typhimurium (strain SL1344)	P77980	3-dehydroquinate synthase OS=Salmonella typhimurium GN=aroB PE=3 SV=1	38.709	12	12	142	40.1	0	118.98	92141000	67382000	73077000	107840000	120340000	107040000
Salmonella typhimurium (strain SL1344)	Q7CPC3	Sensor protein OS=Salmonella typhimurium GN=cpxA PE=3 SV=1	51.61	12	12	40	40.5	0	83.376	8755100	15888000	14510000	0	8327300	14444000
Salmonella typhimurium (strain SL1344)	Q7CPH3	Putative stress-induced protein OS=Salmonella typhimurium GN=yicC PE=4 SV=1	33.125	12	12	121	44.6	0	81.651	74804000	66933000	83434000	78210000	80771000	57826000
Salmonella typhimurium (strain SL1344)	Q7CPJ3	Putative inner membrane lipoprotein OS=Salmonella typhimurium GN=STM3580 PE=4 SV=1	19.687	12	12	354	75.7	0	193.17	343170000	406940000	285040000	535910000	592560000	614390000
Salmonella typhimurium (strain SL1344)	Q7CPP7	50S ribosomal protein L21 OS=Salmonella typhimurium GN=rplU PE=3 SV=1	11.578	12	12	316	65	0	43.85	461900000	563880000	335530000	435820000	404530000	438490000
Salmonella typhimurium (strain SL1344)	Q7CPS0	Putative glutathionylspermidine synthase OS=Salmonella typhimurium GN=ygiC PE=4 SV=1	44.98	12	12	76	39	0	55.235	29426000	44539000	46984000	18966000	32981000	24887000
Salmonella typhimurium (strain SL1344)	Q7CQ98	Putative protease OS=Salmonella typhimurium GN=yegQ PE=4 SV=1	51.084	12	12	73	36.6	0	72.22	33896000	23748000	38911000	24600000	20674000	24797000
Salmonella typhimurium (strain SL1344)	Q7CQI9	Alcohol dehydrogenase OS=Salmonella typhimurium GN=adhP PE=3 SV=1	35.54	12	12	233	39.3	0	98.556	127450000	147430000	174750000	111200000	124840000	144000000
Salmonella typhimurium (strain SL1344)	Q7CQK3	Pyridine nucleotide transhydrogenase, beta subunit OS=Salmonella typhimurium GN=pntB PE=4 SV=1	48.869	12	12	270	32	0	82.676	77794000	96915000	99512000	134870000	154680000	172080000
Salmonella typhimurium (strain SL1344)	Q8ZJZ8	Isoaspartyl dipeptidase OS=Salmonella typhimurium GN=iadA PE=4 SV=1	40.324	12	12	90	46.9	0	72.95	71306000	93791000	73763000	63918000	45590000	61527000
Salmonella typhimurium (strain SL1344)	Q8ZK65	Putative transcriptional regulator OS=Salmonella typhimurium GN=STM4417 PE=4 SV=1	30.761	12	12	133	58.1	0	100.88	60721000	57532000	45490000	73680000	49036000	98086000
Salmonella typhimurium (strain SL1344)	Q8ZL15	Acetolactate synthase OS=Salmonella typhimurium GN=ilvB PE=3 SV=1	60.223	12	12	66	30.6	0	45.559	18099000	21251000	26514000	21287000	17452000	19921000
Salmonella typhimurium (strain SL1344)	Q8ZLG7	Phosphorylase OS=Salmonella typhimurium GN=glgP PE=3 SV=1	93.342	12	12	118	17.1	0	78.694	45498000	86608000	42735000	41612000	27556000	44906000
Salmonella typhimurium (strain SL1344)	Q8ZLR5	Sensor protein OS=Salmonella typhimurium GN=arcB PE=4 SV=1	87.995	12	12	68	20.8	0	27.803	19459000	13861000	24527000	29623000	21683000	20777000
Salmonella typhimurium (strain SL1344)	Q8ZLS5	Putative GTP-binding protein OS=Salmonella typhimurium GN=yhbZ PE=4 SV=1	43.103	12	12	151	36.7	0	143.87	39642000	48019000	73158000	50237000	57396000	99238000
Salmonella typhimurium (strain SL1344)	Q8ZML9;Q9F2D1	Putative LysM domain OS=Salmonella typhimurium GN=ygaU PE=4 SV=1;YgaU protein (Fragment) OS=Salmonella typhimurium GN=ygaU PE=4 SV=1	16.121	12	12	54	85.2	0	63.806	48021000	52432000	52374000	44645000	47868000	63920000
Salmonella typhimurium (strain SL1344)	Q8ZN45	Putative sulfurtransferase OS=Salmonella typhimurium GN=sseA PE=4 SV=1	30.831	12	12	86	55	0	49.393	66619000	60730000	46235000	40936000	49672000	23939000
Salmonella typhimurium (strain SL1344)	Q8ZN71	Dihydrodipicolinate synthase OS=Salmonella typhimurium GN=dapA PE=3 SV=1	31.294	12	12	317	45.9	0	156.84	272540000	234500000	265430000	283730000	196850000	286780000
Salmonella typhimurium (strain SL1344)	Q8ZNA2	Putative aminotransferase OS=Salmonella typhimurium GN=yfdZ PE=4 SV=1	46.219	12	12	67	31.8	0	41.736	20477000	18060000	24274000	28473000	13849000	28998000
Salmonella typhimurium (strain SL1344)	Q8ZNC0	Folylpolyglutamate synthase OS=Salmonella typhimurium GN=folC PE=4 SV=1	45.48	12	12	93	37.9	0	59.543	27289000	58634000	51546000	46930000	79747000	91143000
Salmonella typhimurium (strain SL1344)	Q8ZNE6	Putative chemotaxis signal transduction protein OS=Salmonella typhimurium GN=STM2314 PE=4 SV=1	37.01	12	12	136	44.4	0	119.27	91528000	125060000	173150000	22507000	37574000	22110000
Salmonella typhimurium (strain SL1344)	Q8ZNW5	Phosphoribosylglycinamide formyltransferase 2 OS=Salmonella typhimurium GN=purT PE=3 SV=1	42.179	12	12	140	34.7	0	66.459	68859000	84014000	79025000	105850000	101190000	67996000
Salmonella typhimurium (strain SL1344)	Q8ZP51	Ribosomal large subunit pseudouridine synthase B OS=Salmonella typhimurium GN=rluB PE=3 SV=1	32.612	12	12	78	41.9	0	66.221	43116000	54101000	24863000	20331000	19161000	20273000
Salmonella typhimurium (strain SL1344)	Q8ZPB3	Glucans biosynthesis protein D OS=Salmonella typhimurium GN=mdoD PE=3 SV=1	62.226	12	12	43	26.3	0	63.934	44712000	33967000	29579000	22425000	0	21362000
Salmonella typhimurium (strain SL1344)	Q8ZPP1	Riboflavin synthase, alpha chain OS=Salmonella typhimurium GN=ribE PE=4 SV=1	23.392	12	12	189	54.5	0	101.74	254270000	277480000	144560000	255910000	200730000	325180000
Salmonella typhimurium (strain SL1344)	Q8ZPQ0	Putative LysM domain OS=Salmonella typhimurium GN=ynhG PE=4 SV=1	36.129	12	12	124	52.6	0	79.375	50387000	47855000	75059000	92130000	86011000	77675000
Salmonella typhimurium (strain SL1344)	Q8ZPT5	6-phosphofructokinase II OS=Salmonella typhimurium GN=pfkB PE=4 SV=1	32.565	12	12	108	34.2	0	79.976	67730000	54326000	53055000	51814000	61987000	57332000
Salmonella typhimurium (strain SL1344)	Q8ZPV9	Putative enzyme related to aldose 1-epimerase OS=Salmonella typhimurium GN=yeaD PE=1 SV=1	32.56	12	12	184	40.8	0	75.865	90694000	64481000	98891000	100240000	70130000	150900000
Salmonella typhimurium (strain SL1344)	Q8ZQ05	Respiratory NADH dehydrogenase 2 OS=Salmonella typhimurium GN=ndh PE=4 SV=1	47.391	12	12	144	36.6	0	80.212	108280000	81572000	59147000	92168000	61058000	106000000
Salmonella typhimurium (strain SL1344)	Q8ZQ10	Outer membrane receptor for Fe(III)-coprogen OS=Salmonella typhimurium GN=fhuE PE=3 SV=1	80.893	12	12	59	30.2	0	104.54	20220000	16695000	21057000	18154000	17434000	29675000
Salmonella typhimurium (strain SL1344)	Q8ZQ26	Glucans biosynthesis glucosyltransferase H OS=Salmonella typhimurium GN=mdoH PE=3 SV=1	97.099	12	12	46	23.1	0	55.438	7921100	12505000	19420000	11593000	17757000	20080000
Salmonella typhimurium (strain SL1344)	Q8ZQ71	Paraquat-inducible protein B OS=Salmonella typhimurium GN=pqiB PE=4 SV=1	60.653	12	12	64	34.2	0	72.856	39051000	31130000	31311000	41001000	41451000	31383000
Salmonella typhimurium (strain SL1344)	Q8ZQP0	UPF0194 membrane protein ybhG OS=Salmonella typhimurium GN=ybhG PE=3 SV=1	36.31	12	12	81	52.6	0	92.232	29254000	18941000	22140000	28513000	45064000	36093000
Salmonella typhimurium (strain SL1344)	Q8ZQR3	Putative pectinesterase OS=Salmonella typhimurium GN=ybhC PE=3 SV=1	45.907	12	12	154	39.1	0	165.57	106120000	107290000	52828000	95313000	69657000	103610000
Salmonella typhimurium (strain SL1344)	Q8ZQX7	Glucosamine-6-phosphate deaminase OS=Salmonella typhimurium GN=nagB PE=3 SV=1	29.632	12	12	155	37.6	0	47.924	123230000	91975000	83508000	97371000	147410000	86449000
Salmonella typhimurium (strain SL1344)	Q8ZR92	Putative thioredoxin protein OS=Salmonella typhimurium GN=ybbN PE=4 SV=1	31.814	12	12	133	44.7	0	120.19	47559000	72263000	47897000	96815000	69285000	130260000
Salmonella typhimurium (strain SL1344)	Q9L328;Q9F2C8	Catalase OS=Salmonella typhimurium GN=katE PE=3 SV=1	83.625	12	12	42	17.3	0	40.275	26963000	40397000	21498000	0	0	0
Salmonella typhimurium (strain SL1344)	Q9X523	D-alanyl-D-alanine dipeptidase PcgL (Periplasmic dipeptidase) OS=Salmonella typhimurium GN=pcgL PE=3 SV=1	28.996	12	12	320	59.4	0	73.434	170720000	136320000	138020000	337310000	480770000	264720000
Salmonella typhimurium (strain SL1344)	O84944	SseA (Secretion system effector) OS=Salmonella typhimurium GN=sseA PE=4 SV=1	12.449	11	11	118	62	0	100.06	121950000	112790000	72811000	171620000	173050000	190180000
Salmonella typhimurium (strain SL1344)	P04042	Chemotaxis response regulator protein-glutamate methylesterase OS=Salmonella typhimurium GN=cheB PE=1 SV=1	37.551	11	11	88	44.4	0	95.84	73048000	56161000	116370000	0	2822400	5623900
Salmonella typhimurium (strain SL1344)	P06614	HTH-type transcriptional regulator cysB OS=Salmonella typhimurium GN=cysB PE=1 SV=1	36.013	11	11	57	43.8	0	85.371	24198000	25673000	32636000	31283000	39937000	23247000
Salmonella typhimurium (strain SL1344)	P07637	3-phosphoshikimate 1-carboxyvinyltransferase OS=Salmonella typhimurium GN=aroA PE=3 SV=2	46.131	11	11	59	25.3	0	53.138	34988000	37389000	33736000	42649000	40786000	47523000
Salmonella typhimurium (strain SL1344)	P08870	Orotate phosphoribosyltransferase OS=Salmonella typhimurium GN=pyrE PE=1 SV=3	23.562	11	11	30	49.3	0	38.946	20606000	19157000	0	12783000	0	22759000
Salmonella typhimurium (strain SL1344)	P0A1P2	Glycerol-3-phosphate dehydrogenase [NAD(P)+] OS=Salmonella typhimurium GN=gpsA PE=3 SV=1	36.342	11	11	85	28.9	0	52.758	31097000	42542000	39034000	43746000	42915000	39401000
Salmonella typhimurium (strain SL1344)	P0A1R8	DNA-binding protein HU-beta OS=Salmonella typhimurium GN=hupB PE=3 SV=1	9.2395	12	11	258	61.1	0	61.604	524980000	482220000	326210000	206320000	224510000	248430000
Salmonella typhimurium (strain SL1344)	P0A2D1	Oxidoreductase ucpA OS=Salmonella typhimurium GN=ucpA PE=3 SV=1	27.869	11	11	163	45.2	0	122.57	287280000	274540000	177350000	37310000	44813000	59109000
Salmonella typhimurium (strain SL1344)	P0A7X0	30S ribosomal protein S8 OS=Salmonella typhimurium GN=rpsH PE=3 SV=2	14.126	11	11	727	70	0	32.337	588760000	454170000	546190000	586090000	606790000	638010000
Salmonella typhimurium (strain SL1344)	P22715	UDP-glucose 4-epimerase OS=Salmonella typhimurium GN=galE PE=3 SV=2	37.133	11	11	88	41.1	0	97.814	40852000	27043000	40005000	49437000	31783000	47962000
Salmonella typhimurium (strain SL1344)	P26353	Flavohemoprotein OS=Salmonella typhimurium GN=hmp PE=2 SV=3	43.991	11	11	176	23.7	0	63.479	90767000	67120000	69712000	173950000	169430000	125510000
Salmonella typhimurium (strain SL1344)	P26418	Flagellar motor switch protein fliM OS=Salmonella typhimurium GN=fliM PE=3 SV=1	37.858	11	11	22	31.7	0	7.6997	17801000	0	22414000	0	0	0
Salmonella typhimurium (strain SL1344)	P40815	Type III restriction-modification system StyLTI enzyme res OS=Salmonella typhimurium GN=res PE=3 SV=2	113.39	11	11	50	13.7	0	36.594	12479000	16791000	12785000	6026900	10782000	9552700
Salmonella typhimurium (strain SL1344)	P53636	Superoxide dismutase [Cu-Zn] 1 OS=Salmonella typhimurium GN=sodC1 PE=1 SV=4	18.37	11	11	250	49.7	0	109.1	254870000	285940000	283130000	662790000	693130000	850770000
Salmonella typhimurium (strain SL1344)	P60817	UPF0304 protein yfbU OS=Salmonella typhimurium GN=yfbU PE=3 SV=1	19.524	11	11	127	48.8	0	39.586	152260000	173450000	145880000	163400000	163930000	175020000
Salmonella typhimurium (strain SL1344)	P64046	Elongation factor P-like protein OS=Salmonella typhimurium GN=yeiP PE=3 SV=1	21.386	11	11	84	41.1	0	22.821	33333000	14887000	30141000	31200000	55798000	27999000
Salmonella typhimurium (strain SL1344)	P66409	30S ribosomal protein S14 OS=Salmonella typhimurium GN=rpsN PE=3 SV=2	11.608	11	11	378	51.5	0	20.567	706440000	803780000	444440000	525430000	512050000	625280000
Salmonella typhimurium (strain SL1344)	Q7CP91	Peptidyl-prolyl cis-trans isomerase OS=Salmonella typhimurium GN=fklB PE=3 SV=1	23.737	11	11	149	39.1	0	47.221	141560000	135660000	94003000	80137000	70644000	100330000
Salmonella typhimurium (strain SL1344)	Q7CPB9	Regulatory protein sensor for oxidative stress OS=Salmonella typhimurium GN=oxyR PE=4 SV=1	34.182	11	11	172	32.8	0	49.735	75554000	68871000	89086000	89788000	67986000	76683000
Salmonella typhimurium (strain SL1344)	Q7CPE4;Q9RFL7	ATP synthase B chain OS=Salmonella typhimurium GN=atpF PE=3 SV=1;ATP synthase B chain OS=Salmonella typhimurium GN=atpF PE=2 SV=1	17.365	11	11	267	58.3	0	151.81	307580000	420160000	376210000	223770000	336600000	160410000
Salmonella typhimurium (strain SL1344)	Q7CPL5	50S ribosomal protein L14 OS=Salmonella typhimurium GN=rplN PE=3 SV=1	13.568	11	11	528	65	0	134.71	1322000000	1305500000	829810000	937100000	969270000	932190000
Salmonella typhimurium (strain SL1344)	Q7CQ27	Putative iron-dependent peroxidase OS=Salmonella typhimurium GN=STM2446 PE=4 SV=1	33.048	11	11	101	48.5	0	39.131	69794000	53902000	55232000	29043000	11797000	51254000
Salmonella typhimurium (strain SL1344)	Q7CQF2	Glucose-1-phosphate uridylyltransferase OS=Salmonella typhimurium GN=galU PE=4 SV=1	32.906	11	11	252	35.8	0	107.06	304860000	223910000	293280000	197360000	220450000	279420000
Salmonella typhimurium (strain SL1344)	Q7CQG3	Putative peptidase OS=Salmonella typhimurium GN=sohB PE=4 SV=1	38.965	11	11	141	39.7	0	158.89	53312000	58698000	46965000	74629000	108760000	82857000
Salmonella typhimurium (strain SL1344)	Q7CQU5	Thioredoxin reductase OS=Salmonella typhimurium GN=trxB PE=3 SV=1	34.684	11	11	360	54	0	195.04	358370000	364380000	379560000	483160000	551820000	537550000
Salmonella typhimurium (strain SL1344)	Q7CR43	Response regulator in two-component regulatory system with PhoR (Or CreC) OS=Salmonella typhimurium GN=phoB PE=4 SV=1	26.403	11	11	200	57.6	0	102.91	106130000	94994000	119900000	172090000	159730000	191460000
Salmonella typhimurium (strain SL1344)	Q8ZK35	Ornithine carbamoyltransferase, catabolic OS=Salmonella typhimurium GN=arcB PE=3 SV=1	36.816	12	11	155	38.3	0	59.929	194590000	116910000	176990000	27762000	20220000	50682000
Salmonella typhimurium (strain SL1344)	Q8ZK70	Putative periplasmic protein OS=Salmonella typhimurium GN=ytfN PE=4 SV=1	136.22	11	11	21	12.1	0	19.463	0	0	29111000	0	31023000	0
Salmonella typhimurium (strain SL1344)	Q8ZK81	30S ribosomal protein S18 OS=Salmonella typhimurium GN=rpsR PE=3 SV=3	9.0714	11	11	285	66.7	0	78.978	480500000	428150000	246870000	350010000	381560000	444800000
Salmonella typhimurium (strain SL1344)	Q8ZKP4	Putative uncharacterized protein glpX OS=Salmonella typhimurium GN=glpX PE=4 SV=1	35.656	11	11	63	38.4	0	102.92	27561000	39136000	36584000	25447000	27480000	12983000
Salmonella typhimurium (strain SL1344)	Q8ZKR6	Response reguator in two-component regulatory system with CpxA OS=Salmonella typhimurium GN=cpxR PE=4 SV=1	26.274	11	11	97	55.6	0	24.17	40073000	38946000	45031000	44539000	57130000	36640000
Salmonella typhimurium (strain SL1344)	Q8ZKY4	Inner membrane protein oxaA OS=Salmonella typhimurium GN=oxaA PE=3 SV=1	61.633	11	11	246	34.5	0	162.7	82818000	108450000	118850000	127430000	134240000	165380000
Salmonella typhimurium (strain SL1344)	Q8ZL95	Glycyl-tRNA synthetase alpha subunit OS=Salmonella typhimurium GN=glyQ PE=3 SV=1	34.746	11	11	190	34.3	0	96.319	118680000	77691000	90533000	178870000	141990000	215310000
Salmonella typhimurium (strain SL1344)	Q8ZLE9	GTPase domain of cell division membrane protein OS=Salmonella typhimurium GN=ftsY PE=4 SV=1	53.73	11	11	109	26.9	0	61.044	46250000	27267000	35767000	40610000	45803000	39418000
Salmonella typhimurium (strain SL1344)	Q8ZLI7	Fe/S biogenesis protein nfuA OS=Salmonella typhimurium GN=nfuA PE=3 SV=1	20.937	11	11	146	41.4	0	82.173	145910000	87225000	141820000	147010000	139690000	141640000
Salmonella typhimurium (strain SL1344)	Q8ZLM6	Methionyl-tRNA formyltransferase OS=Salmonella typhimurium GN=fmt PE=3 SV=3	34.029	11	11	92	42.2	0	52.749	39177000	40687000	44304000	51539000	53473000	39404000
Salmonella typhimurium (strain SL1344)	Q8ZM06	2,5-diketo-D-gluconic acid reductase A OS=Salmonella typhimurium GN=dkgA PE=3 SV=1	30.995	11	11	88	44	0	89.774	85312000	51055000	65902000	50615000	69053000	74441000
Salmonella typhimurium (strain SL1344)	Q8ZMA4	Bifunctional protein aas OS=Salmonella typhimurium GN=aas PE=3 SV=1	80.508	11	11	31	19.5	0	22.682	15732000	13215000	15414000	12926000	12413000	10908000
Salmonella typhimurium (strain SL1344)	Q8ZMB5	Protease 3 OS=Salmonella typhimurium GN=ptrA PE=3 SV=1	107.49	11	11	35	17.5	0	21.419	27787000	42662000	29760000	24022000	33910000	28964000
Salmonella typhimurium (strain SL1344)	Q8ZMF8	tRNA pseudouridine synthase D OS=Salmonella typhimurium GN=truD PE=3 SV=1	39.332	11	11	42	46.1	0	45.997	17327000	8538800	23344000	13503000	15080000	22673000
Salmonella typhimurium (strain SL1344)	Q8ZML1	Glycine/betaine/proline transport protein OS=Salmonella typhimurium GN=proX PE=4 SV=1	36.153	11	11	146	43.2	0	127.76	88766000	79845000	105480000	101700000	94921000	100270000
Salmonella typhimurium (strain SL1344)	Q8ZMW7	Chorismate mutase P OS=Salmonella typhimurium GN=pheA PE=4 SV=1	42.823	11	11	110	25.4	0	67.151	75899000	85418000	67245000	82772000	75396000	81202000
Salmonella typhimurium (strain SL1344)	Q8ZPM7	Glutathionine S-transferase OS=Salmonella typhimurium GN=gst PE=4 SV=1	22.443	11	11	131	52.2	0	97.061	125300000	116930000	80082000	50682000	45583000	61933000
Salmonella typhimurium (strain SL1344)	Q8ZPQ4	Putative ABC transporter OS=Salmonella typhimurium GN=sufB PE=4 SV=1	54.789	11	11	74	29.7	0	65.945	1717100	0	11296000	68227000	81558000	67414000
Salmonella typhimurium (strain SL1344)	Q8ZQ40	Flavoprotein wrbA OS=Salmonella typhimurium GN=wrbA PE=3 SV=3	20.867	11	11	278	60.1	0	90.693	233290000	213940000	134470000	125670000	105760000	168530000
Salmonella typhimurium (strain SL1344)	Q8ZQ64	Putative SAM-dependent methyltransferase OS=Salmonella typhimurium GN=yccW PE=4 SV=1	45.175	11	11	54	40.7	0	76.272	29778000	30834000	23786000	27701000	22313000	18617000
Salmonella typhimurium (strain SL1344)	Q8ZR01	Rare lipoprotein A OS=Salmonella typhimurium GN=rlpA PE=3 SV=1	39.108	11	11	83	40.7	0	47.121	46861000	29561000	31211000	25655000	30837000	36994000
Salmonella typhimurium (strain SL1344)	Q8ZR04	Lipoyl synthase OS=Salmonella typhimurium GN=lipA PE=3 SV=1	36.041	11	11	67	40.2	0	38.99	44587000	39988000	63477000	28049000	39492000	22035000
Salmonella typhimurium (strain SL1344)	Q8ZR86	HTH-type transcriptional repressor allR OS=Salmonella typhimurium GN=allR PE=3 SV=1	29.219	11	11	78	44.5	0	60.421	22278000	21250000	22995000	27946000	24499000	24689000
Salmonella typhimurium (strain SL1344)	Q8ZRM9	Methionine import ATP-binding protein metN 1 OS=Salmonella typhimurium GN=metN1 PE=3 SV=1	37.661	11	11	32	41.1	0	56.642	0	18999000	0	31410000	18182000	26224000
Salmonella typhimurium (strain SL1344)	Q8ZRS0	Carbonic anhydrase OS=Salmonella typhimurium GN=yadF PE=3 SV=1	24.821	11	11	172	55.5	0	78.501	113800000	66277000	54498000	163860000	117570000	183210000
Salmonella typhimurium (strain SL1344)	Q8ZRS1	Glucose dehydrogenase OS=Salmonella typhimurium GN=gcd PE=4 SV=1	86.494	11	11	93	19.1	0	57.69	27904000	17510000	16101000	33026000	31895000	24405000
Salmonella typhimurium (strain SL1344)	Q8ZRU2	UDP-N-acetylmuramate--L-alanine ligase OS=Salmonella typhimurium GN=murC PE=3 SV=1	53.437	11	11	75	25.7	0	33.942	18377000	34103000	25321000	32172000	27568000	29545000
Salmonella typhimurium (strain SL1344)	Q8ZRU4	UDP-N-acetylmuramoylalanine--D-glutamate ligase OS=Salmonella typhimurium GN=murD PE=3 SV=3	46.997	11	11	99	32	0	67.818	43106000	79379000	64609000	47563000	51721000	68328000
Salmonella typhimurium (strain SL1344)	Q8ZS17	UPF0246 protein yaaA OS=Salmonella typhimurium GN=yaaA PE=3 SV=1	29.764	11	11	213	48.2	0	63.039	346580000	287290000	266460000	236190000	228520000	430300000
Salmonella typhimurium (strain SL1344)	Q9KIJ9	SrfB (SsrAB activated gene) OS=Salmonella typhimurium GN=srfB PE=4 SV=1	110.91	11	11	64	15.5	0	47.534	25288000	43029000	30862000	6564300	9576300	5667600
Salmonella typhimurium (strain SL1344)	Q9L4T0	S-ribosylhomocysteine lyase OS=Salmonella typhimurium GN=luxS PE=3 SV=3	19.308	11	11	169	53.2	0	49.05	76746000	127760000	159130000	138710000	170780000	152310000
Salmonella typhimurium (strain SL1344)	Q9L6M0	3-octaprenyl-4-hydroxybenzoate carboxy-lyase OS=Salmonella typhimurium GN=ubiD PE=3 SV=1	55.134	11	11	72	26.8	0	65.1	33264000	32932000	26038000	31717000	28521000	28841000
Salmonella typhimurium (strain SL1344)	Q9L9I4	Uroporphyrinogen decarboxylase OS=Salmonella typhimurium GN=hemE PE=3 SV=1	39.16	11	11	79	44.4	0	60.544	45713000	26687000	35400000	24885000	19560000	32059000
Salmonella typhimurium (strain SL1344)	Q9KWV1;E1WC62	Putative catalase OS=Salmonella typhimurium GN=STM1731 PE=4 SV=1;Catalase OS=Salmonella typhimurium GN=katN PE=4 SV=1	31.846	10	10	57	43.5	0	53.326	72490000	47450000	88960000	0	11007000	14585000
Salmonella typhimurium (strain SL1344)	P05415	Glucose-1-phosphate adenylyltransferase OS=Salmonella typhimurium GN=glgC PE=3 SV=2	48.461	10	10	29	26	0	29.064	0	7274300	11519000	0	9948400	12997000
Salmonella typhimurium (strain SL1344)	P06187	Type-1 restriction enzyme StySJI specificity protein OS=Salmonella typhimurium GN=hsdS PE=3 SV=1	51.909	10	10	16	30.1	0	43.515	0	5629100	21520000	0	9287400	0
Salmonella typhimurium (strain SL1344)	P0A1E1	Oxygen-independent coproporphyrinogen III oxidase OS=Salmonella typhimurium GN=hemN PE=3 SV=1	52.827	10	10	35	34.1	0	45.189	25953000	17547000	24689000	0	10801000	20918000
Salmonella typhimurium (strain SL1344)	P0A1F0	D-alanine--D-alanine ligase A OS=Salmonella typhimurium GN=ddlA PE=1 SV=2	39.356	10	10	87	32.4	0	68.021	66852000	59069000	52942000	63450000	64412000	48565000
Salmonella typhimurium (strain SL1344)	P0A1R6	DNA-binding protein HU-alpha OS=Salmonella typhimurium GN=hupA PE=3 SV=1	9.5208	11	10	343	84.4	0	174.23	1124500000	894530000	732050000	830820000	409100000	908750000
Salmonella typhimurium (strain SL1344)	P0A1X6	Methionine aminopeptidase OS=Salmonella typhimurium GN=map PE=1 SV=2	29.291	10	10	116	37.5	0	46.03	48391000	61846000	72856000	75378000	74140000	64302000
Salmonella typhimurium (strain SL1344)	P0A2F6;O85310;Q79VW3;Q5QJF5	Single-stranded DNA-binding protein OS=Salmonella typhimurium GN=ssb PE=3 SV=2	19.074	10	10	192	46.6	0	78.145	248130000	252270000	270760000	253750000	232070000	260280000
Salmonella typhimurium (strain SL1344)	P0A2M1	Transcriptional repressor nrdR OS=Salmonella typhimurium GN=nrdR PE=3 SV=1	17.198	10	10	62	63.8	0	31.734	54177000	48456000	39635000	38015000	37778000	32030000
Salmonella typhimurium (strain SL1344)	P0A7L6	50S ribosomal protein L20 OS=Salmonella typhimurium GN=rplT PE=3 SV=2	13.497	10	10	211	49.2	0	12.796	188010000	216250000	348160000	155800000	232500000	187620000
Salmonella typhimurium (strain SL1344)	P17328	Glycine betaine/L-proline transport ATP-binding protein proV OS=Salmonella typhimurium GN=proV PE=3 SV=2	44.124	10	10	41	29.2	0	21.581	18308000	17725000	18503000	19554000	18170000	21925000
Salmonella typhimurium (strain SL1344)	P22713	Galactokinase OS=Salmonella typhimurium GN=galK PE=3 SV=2	41.301	10	10	148	33	0	96.594	91291000	101720000	74183000	56714000	61625000	44980000
Salmonella typhimurium (strain SL1344)	P25468	Dihydroorotate dehydrogenase OS=Salmonella typhimurium GN=pyrD PE=3 SV=2	36.739	10	10	41	31.8	0	26.357	20366000	16288000	24900000	23314000	14185000	30107000
Salmonella typhimurium (strain SL1344)	P36557	Sensor protein basS/pmrB OS=Salmonella typhimurium GN=pmrB PE=3 SV=1	40.262	10	10	64	35.1	0	65.078	22731000	21857000	29040000	34229000	38217000	51149000
Salmonella typhimurium (strain SL1344)	P58525	N-methyl-L-tryptophan oxidase OS=Salmonella typhimurium GN=solA PE=3 SV=1	40.663	10	10	62	39.5	0	59.335	69079000	69207000	40145000	58821000	48115000	66718000
Salmonella typhimurium (strain SL1344)	P58654	Oxygen-regulated invasion protein orgB OS=Salmonella typhimurium GN=orgB PE=1 SV=1	26.462	10	10	100	38.5	0	59.413	86543000	66522000	64167000	31070000	12690000	27139000
Salmonella typhimurium (strain SL1344)	P60659	Biosynthetic arginine decarboxylase OS=Salmonella typhimurium GN=speA PE=3 SV=1	73.832	10	10	146	19.9	0	140.71	54326000	55254000	49793000	40290000	38693000	39006000
Salmonella typhimurium (strain SL1344)	P64105	3-hydroxydecanoyl-[acyl-carrier-protein] dehydratase OS=Salmonella typhimurium GN=fabA PE=3 SV=2	19.047	10	10	111	52.3	0	43.476	102680000	118480000	97558000	95316000	89154000	98692000
Salmonella typhimurium (strain SL1344)	P64209	GTP cyclohydrolase 1 OS=Salmonella typhimurium GN=folE PE=3 SV=2	24.77	10	10	97	52.7	0	75.84	63209000	53059000	49384000	51031000	26365000	39781000
Salmonella typhimurium (strain SL1344)	P64281	Transcription elongation factor greA OS=Salmonella typhimurium GN=greA PE=3 SV=1	17.656	10	10	86	65.8	0	34.324	76322000	91385000	90550000	74765000	98665000	71203000
Salmonella typhimurium (strain SL1344)	P65559	Uncharacterized Nudix hydrolase yfcD OS=Salmonella typhimurium GN=yfcD PE=3 SV=1	20.906	10	10	176	50.5	0	155.62	71872000	46347000	57929000	105510000	63882000	109980000
Salmonella typhimurium (strain SL1344)	P65748	Inorganic pyrophosphatase OS=Salmonella typhimurium GN=ppa PE=3 SV=2	19.676	10	10	176	39.2	0	75.277	258930000	211620000	162010000	121170000	198120000	98884000
Salmonella typhimurium (strain SL1344)	P65836	Ribosomal large subunit pseudouridine synthase D OS=Salmonella typhimurium GN=rluD PE=3 SV=2	37.1	10	10	30	38.7	0	23.221	29378000	19247000	23454000	21850000	18085000	13283000
Salmonella typhimurium (strain SL1344)	P66038	6,7-dimethyl-8-ribityllumazine synthase OS=Salmonella typhimurium GN=ribH PE=3 SV=1	16.008	10	10	884	69.2	0	222.71	650220000	563290000	628510000	1895100000	1035100000	1345600000
Salmonella typhimurium (strain SL1344)	P74852	Secretion system apparatus lipoprotein ssaJ OS=Salmonella typhimurium GN=ssaJ PE=3 SV=1	28.521	10	10	59	64.7	0	83.731	0	0	5865300	77061000	74038000	68614000
Salmonella typhimurium (strain SL1344)	P74884	Ferrous iron transport protein B OS=Salmonella typhimurium GN=feoB PE=2 SV=2	84.199	10	10	77	17.2	0	99.983	39927000	36000000	41398000	58741000	55726000	61445000
Salmonella typhimurium (strain SL1344)	Q56066	Molybdopterin biosynthesis protein moeA OS=Salmonella typhimurium GN=moeA PE=3 SV=2	44.342	10	10	141	34.4	0	96.545	103880000	65786000	44494000	59230000	57971000	97108000
Salmonella typhimurium (strain SL1344)	Q56106	Lysine-N-methylase OS=Salmonella typhimurium GN=fliB PE=3 SV=1	45.414	10	10	32	24.4	0	68.602	30882000	39317000	30597000	0	0	0
Salmonella typhimurium (strain SL1344)	Q6QV03	RepA-like protein OS=Salmonella typhimurium GN=repA PE=4 SV=1	25.566	10	10	113	46.4	0	83.129	55640000	42471000	50149000	66661000	58957000	59988000
Salmonella typhimurium (strain SL1344)	Q7CPI4	Putative outer membrane lipoprotein OS=Salmonella typhimurium GN=yiaF PE=4 SV=1	25.756	10	10	76	35.2	0	69.719	78891000	44695000	43505000	51132000	48086000	64451000
Salmonella typhimurium (strain SL1344)	Q7CPL3	50S ribosomal protein L23 OS=Salmonella typhimurium GN=rplW PE=3 SV=1	11.213	10	10	285	65	0	68.18	346160000	350050000	193090000	265520000	240070000	254020000
Salmonella typhimurium (strain SL1344)	Q7CPT7	Periplasmic L-asparaginase II OS=Salmonella typhimurium GN=ansB PE=4 SV=1	36.926	10	10	125	34.8	0	78.526	154180000	113440000	142500000	15599000	38698000	0
Salmonella typhimurium (strain SL1344)	Q7CPU3	Putative Zn-dependent proteases with possible chaperone function OS=Salmonella typhimurium GN=yggG PE=3 SV=1	26.708	10	10	35	45.2	0	121.24	19849000	17650000	17880000	12721000	13813000	14854000
Salmonella typhimurium (strain SL1344)	Q7CQ05	Autonomous glycyl radical cofactor OS=Salmonella typhimurium GN=grcA PE=3 SV=1	14.344	11	10	77	91.3	0	61.138	190400000	257240000	198310000	8344700	7680800	7550200
Salmonella typhimurium (strain SL1344)	Q7CQ32	Lipoprotein OS=Salmonella typhimurium GN=vacJ PE=4 SV=1	28.185	10	10	117	56.2	0	41.502	71855000	75877000	83367000	65571000	71640000	80500000
Salmonella typhimurium (strain SL1344)	Q7CQ50	NADH dehydrogenase I chain B OS=Salmonella typhimurium GN=nuoB PE=3 SV=1	25.089	10	10	126	45.5	0	112.32	120900000	112050000	136160000	51688000	54117000	49576000
Salmonella typhimurium (strain SL1344)	Q7CQN4;Q8ZPP9	Major outer membrane lipoprotein 1 OS=Salmonella typhimurium GN=lpp1 PE=3 SV=1	8.3914	10	10	85	66.7	0	62.035	63654000	74994000	121920000	74777000	54466000	113630000
Salmonella typhimurium (strain SL1344)	Q7CQP4	Putative oxidoreductase OS=Salmonella typhimurium GN=ydjA PE=4 SV=1	20.128	10	10	117	57.9	0	52.695	176220000	110590000	119940000	76157000	115690000	85636000
Salmonella typhimurium (strain SL1344)	Q7CQW9	Tol protein required for outer membrane integrity OS=Salmonella typhimurium GN=pal PE=3 SV=1	18.865	10	10	535	58	0	121.02	610210000	766960000	642130000	764290000	796280000	771570000
Salmonella typhimurium (strain SL1344)	Q7CR26	Cytochrome o ubiquinol oxidase subunit II OS=Salmonella typhimurium GN=cyoA PE=4 SV=1	35.292	10	10	256	33.3	0	93.455	217010000	210120000	224690000	134320000	158120000	139520000
Salmonella typhimurium (strain SL1344)	Q7CR93	Flavokinase and FAD synthetase OS=Salmonella typhimurium GN=ribF PE=4 SV=1	34.27	10	10	58	46.5	0	17.649	37521000	29954000	37812000	32649000	30311000	36672000
Salmonella typhimurium (strain SL1344)	Q8ZJU8	Probable phosphoglycerate mutase gpmB OS=Salmonella typhimurium GN=gpmB PE=3 SV=1	23.868	10	10	76	54	0	49.531	33004000	24926000	41129000	23585000	21320000	24340000
Salmonella typhimurium (strain SL1344)	Q8ZK66	UDP-N-acetylmuramate:L-alanyl-gamma-D-glutamyl-meso-diaminopimelate ligase OS=Salmonella typhimurium GN=mpl PE=3 SV=1	50.048	10	10	87	35.7	0	39.664	21525000	25784000	56344000	20466000	34396000	32386000
Salmonella typhimurium (strain SL1344)	Q8ZKA2	23S rRNA (guanosine-2-O-)-methyltransferase rlmB OS=Salmonella typhimurium GN=rlmB PE=3 SV=1	26.663	10	10	54	48.1	0	40.566	25547000	29335000	27670000	23224000	16985000	22587000
Salmonella typhimurium (strain SL1344)	Q8ZKB1	Phosphatidylserine decarboxylase proenzyme OS=Salmonella typhimurium GN=psd PE=3 SV=1	35.888	10	10	100	43.5	0	45.352	47412000	40161000	46416000	62428000	71950000	53799000
Salmonella typhimurium (strain SL1344)	Q8ZKB4	Fumarate reductase OS=Salmonella typhimurium GN=frdB PE=4 SV=1	27.175	10	10	148	53.3	0	100.64	172070000	137700000	165840000	22750000	13258000	28831000
Salmonella typhimurium (strain SL1344)	Q8ZKN5	Cystathionine gamma-synthase OS=Salmonella typhimurium GN=metB PE=3 SV=1	41.661	10	10	44	23.3	0	38.784	0	34127000	23892000	15819000	20994000	22753000
Salmonella typhimurium (strain SL1344)	Q8ZL68	Putative glutathione S-transferase OS=Salmonella typhimurium GN=yibF PE=4 SV=1	22.574	10	10	109	56.4	0	168.84	98100000	71625000	46324000	76218000	61917000	115120000
Salmonella typhimurium (strain SL1344)	Q8ZLB8	Cellulose synthase operon protein C OS=Salmonella typhimurium GN=bcsC PE=3 SV=2	125.92	10	10	25	14.6	0	99.015	7879400	0	12511000	7988000	6774400	0
Salmonella typhimurium (strain SL1344)	Q8ZLQ5	Stringent starvation protein A OS=Salmonella typhimurium GN=sspA PE=4 SV=1	24.249	10	10	280	64.2	0	98.021	200050000	243170000	263920000	228850000	200650000	268320000
Salmonella typhimurium (strain SL1344)	Q8ZLT1	Ribosome-binding factor A OS=Salmonella typhimurium GN=rbfA PE=3 SV=1	15.165	10	10	123	76.7	0	58	87795000	118830000	74056000	101180000	107130000	111380000
Salmonella typhimurium (strain SL1344)	Q8ZLV8	Tartronate semialdehyde reductase (TSAR) OS=Salmonella typhimurium GN=garR PE=1 SV=1	30.728	10	10	65	51	0	40.807	33331000	28858000	29898000	10967000	19755000	20132000
Salmonella typhimurium (strain SL1344)	Q8ZM16	Hydrogenase-2, large subunit OS=Salmonella typhimurium GN=hybC PE=3 SV=1	62.437	10	10	44	25.4	0	67.381	53445000	47662000	54000000	8921900	10385000	9984800
Salmonella typhimurium (strain SL1344)	Q8ZM23	Uronate isomerase OS=Salmonella typhimurium GN=uxaC PE=3 SV=1	53.609	10	10	81	30.9	0	89.929	22597000	34521000	39551000	22976000	30651000	38860000
Salmonella typhimurium (strain SL1344)	Q8ZM45	Nucleoside-triphosphatase rdgB OS=Salmonella typhimurium GN=rdgB PE=3 SV=1	21.033	10	10	67	57.9	0	116.87	33538000	17120000	20282000	19626000	34280000	25272000
Salmonella typhimurium (strain SL1344)	Q8ZMM2	NADP-dependent succinate-semialdehyde dehydrogenase I OS=Salmonella typhimurium GN=gabD PE=4 SV=1	51.848	10	10	89	28.6	0	100.07	66390000	42463000	37611000	14437000	23572000	27169000
Salmonella typhimurium (strain SL1344)	Q8ZMN2	Similar to enterochelin esterase of E. coli (Fes) OS=Salmonella typhimurium GN=iroD PE=4 SV=1	45.459	10	10	61	30	0	30.576	0	0	0	39477000	33286000	32801000
Salmonella typhimurium (strain SL1344)	Q8ZN19	Pyridoxine 5-phosphate synthase OS=Salmonella typhimurium GN=pdxJ PE=3 SV=2	26.343	10	10	143	51	0	60.789	121400000	77467000	60118000	74353000	98409000	63599000
Salmonella typhimurium (strain SL1344)	Q8ZND0	Putative glutathione-S-transferase OS=Salmonella typhimurium GN=yfcF PE=4 SV=1	23.947	10	10	74	50.9	0	19.91	32356000	30669000	30776000	35796000	31756000	44140000
Salmonella typhimurium (strain SL1344)	Q8ZNG6	MFS family, sn-glycerol-3-phosphate transport protein OS=Salmonella typhimurium GN=glpT PE=4 SV=1	50.18	10	10	107	18.1	0	23.201	34722000	107230000	122080000	0	8755000	6212500
Salmonella typhimurium (strain SL1344)	Q9X6X6;Q8ZNH2	Putative regulator YojN OS=Salmonella typhimurium GN=yojN PE=4 SV=1;Putative sensor/kinase in regulatory system OS=Salmonella typhimurium GN=yojN PE=4 SV=1	99.794	10	10	40	14.4	0	31.383	6063100	12355000	8918800	9425500	8145400	9490200
Salmonella typhimurium (strain SL1344)	Q8ZNS0	AMP nucleosidase OS=Salmonella typhimurium GN=amn PE=4 SV=1	54.003	10	10	45	22.1	0	14.45	24887000	13049000	20016000	8013800	14850000	15068000
Salmonella typhimurium (strain SL1344)	Q8ZP15	Fatty acid metabolism regulator protein OS=Salmonella typhimurium GN=fadR PE=3 SV=3	26.986	10	10	55	61.1	0	49.581	12685000	18043000	17680000	13405000	14621000	11214000
Salmonella typhimurium (strain SL1344)	Q8ZPM9	Pyridoxine/pyridoxamine 5-phosphate oxidase OS=Salmonella typhimurium GN=pdxH PE=3 SV=1	25.499	10	10	49	52.8	0	16.529	18408000	20069000	19459000	24210000	24628000	19939000
Salmonella typhimurium (strain SL1344)	Q8ZQ16	Ribosomal large subunit pseudouridine synthase C OS=Salmonella typhimurium GN=rluC PE=3 SV=1	35.938	10	10	52	31.3	0	20.028	10833000	9574200	14072000	0	10112000	11752000
Salmonella typhimurium (strain SL1344)	Q8ZQC7	Putative cytoplasmic protein OS=Salmonella typhimurium GN=ycaO PE=4 SV=1	65.342	10	10	84	27	0	65.245	44319000	40565000	33690000	53327000	33076000	45826000
Salmonella typhimurium (strain SL1344)	Q8ZQQ4	UvrABC system protein B OS=Salmonella typhimurium GN=uvrB PE=3 SV=1	76.134	10	10	33	22.6	0	37.872	15010000	8160700	7268900	19828000	16430000	3213400
Salmonella typhimurium (strain SL1344)	Q8ZQV7;Q8ZKG4	Putative carboxylase OS=Salmonella typhimurium GN=ybgK PE=4 SV=1	34.459	10	10	55	38.7	0	17.825	13867000	23028000	18277000	19840000	20826000	19471000
Salmonella typhimurium (strain SL1344)	Q8ZR94	Putative inner membrane protein OS=Salmonella typhimurium GN=ybbK PE=4 SV=1	33.66	10	10	63	49.8	0	98.244	27436000	27266000	25638000	19662000	24682000	19105000
Salmonella typhimurium (strain SL1344)	Q8ZRE1	Sensor protein OS=Salmonella typhimurium GN=phoR PE=4 SV=1	49.455	10	10	27	31.1	0	38.723	2918400	3259100	0	6241500	0	27450000
Salmonella typhimurium (strain SL1344)	Q8ZRJ9	Homolog of sapA OS=Salmonella typhimurium GN=STM0306 PE=4 SV=1	25.708	10	10	500	45.2	0	160.19	70672000	138670000	220090000	523250000	596650000	348930000
Salmonella typhimurium (strain SL1344)	Q8ZRU1	D-alanine--D-alanine ligase B OS=Salmonella typhimurium GN=ddlB PE=3 SV=3	32.635	10	10	191	36.3	0	50.222	203730000	172250000	131460000	116390000	127690000	164880000
Salmonella typhimurium (strain SL1344)	Q8ZRU7	UDP-N-acetylmuramoyl-L-alanyl-D-glutamate--2,6-diaminopimelate ligase OS=Salmonella typhimurium GN=murE PE=3 SV=1	53.286	10	10	181	30.1	0	61.322	80417000	58067000	48377000	60764000	65199000	56171000
Salmonella typhimurium (strain SL1344)	Q9KGX6	Lipid A hydroxylase (Putative dioxygenase for synthesis of lipid) OS=Salmonella typhimurium GN=lpxO PE=4 SV=1	34.854	10	10	85	44	0	49.118	7492600	15288000	8647600	45245000	34483000	53456000
Salmonella typhimurium (strain SL1344)	O54296	30S ribosomal protein S11 OS=Salmonella typhimurium GN=rpsK PE=3 SV=2	13.831	9	9	391	62.8	0	59.777	1252400000	1138100000	677140000	931770000	914610000	1020100000
Salmonella typhimurium (strain SL1344)	O85314	HLYD family secretion protein (Putative type-I secretion protein, putative inner membrane component) (Membrane permease) OS=Salmonella typhimurium GN=spi4_D PE=4 SV=1	47.872	9	9	29	28.5	0	58.133	29228000	26634000	22800000	0	0	0
Salmonella typhimurium (strain SL1344)	P0A1A5	Branched-chain-amino-acid aminotransferase OS=Salmonella typhimurium GN=ilvE PE=1 SV=2	34.052	9	9	230	38.8	0	73.635	140780000	176880000	154750000	223990000	268420000	202330000
Salmonella typhimurium (strain SL1344)	P0A1G5	DnaK suppressor protein OS=Salmonella typhimurium GN=dksA PE=3 SV=1	17.516	9	9	100	40.4	0	34.906	129360000	136160000	165060000	96718000	132970000	120890000
Salmonella typhimurium (strain SL1344)	P0A1Q4	Replicative DNA helicase OS=Salmonella typhimurium GN=dnaB PE=3 SV=1	52.687	9	9	24	27.2	0	52.324	15272000	16563000	14274000	0	18367000	0
Salmonella typhimurium (strain SL1344)	P0A1Q8	Porphobilinogen deaminase OS=Salmonella typhimurium GN=hemC PE=3 SV=1	33.713	9	9	43	33.5	0	21.762	9765000	13290000	17743000	16512000	19356000	17091000
Salmonella typhimurium (strain SL1344)	P0A1X0	Outer membrane lipoprotein slyB OS=Salmonella typhimurium GN=slyB PE=1 SV=1	15.547	9	9	506	45.8	0	251.1	896140000	862570000	649730000	1305100000	1293600000	1451600000
Salmonella typhimurium (strain SL1344)	P0A1Z4	Aspartate carbamoyltransferase catalytic chain OS=Salmonella typhimurium GN=pyrB PE=3 SV=2	34.384	9	9	36	31.2	0	48.528	14970000	10750000	19133000	14925000	14803000	11446000
Salmonella typhimurium (strain SL1344)	P0A2A5	50S ribosomal protein L28 OS=Salmonella typhimurium GN=rpmB PE=3 SV=2	9.0504	9	9	197	65.4	0	22.91	661510000	566600000	263440000	554290000	360050000	596800000
Salmonella typhimurium (strain SL1344)	P0A2B1	30S ribosomal protein S20 OS=Salmonella typhimurium GN=rpsT PE=3 SV=2	9.6553	9	9	510	66.7	0	73.688	916070000	925370000	527420000	748130000	680180000	674690000
Salmonella typhimurium (strain SL1344)	P0A2B5	Ribosome maturation factor rimM OS=Salmonella typhimurium GN=rimM PE=3 SV=1	20.468	9	9	98	50	0	61.855	78832000	70689000	64352000	57185000	38645000	64313000
Salmonella typhimurium (strain SL1344)	P0A2H7	3-ketoacyl-CoA thiolase OS=Salmonella typhimurium GN=fadA PE=3 SV=1	41.004	9	9	50	25.3	0	41.145	19583000	34013000	35926000	16836000	15992000	17493000
Salmonella typhimurium (strain SL1344)	P0A2K5	Ubiquinone/menaquinone biosynthesis methyltransferase ubiE OS=Salmonella typhimurium GN=ubiE PE=3 SV=1	28.136	9	9	65	41.4	0	49.397	41546000	23114000	30234000	41220000	37452000	41661000
Salmonella typhimurium (strain SL1344)	P0A2N6	Cell division protein zipA homolog OS=Salmonella typhimurium GN=zipA PE=3 SV=1	36.318	9	9	115	22	0	49.619	26709000	25614000	38245000	34421000	54346000	34874000
Salmonella typhimurium (strain SL1344)	P0A9Y9	Cold shock-like protein cspC OS=Salmonella typhimurium GN=cspC PE=3 SV=2	7.4023	10	9	286	98.6	0	107.43	184160000	191760000	118770000	166250000	182710000	203850000
Salmonella typhimurium (strain SL1344)	P17127	Multiphosphoryl transfer protein OS=Salmonella typhimurium GN=fruB PE=2 SV=1	39.593	9	9	63	35.6	0	79.864	21329000	24169000	41131000	29478000	34152000	44583000
Salmonella typhimurium (strain SL1344)	P23679	[Protein-PII] uridylyltransferase OS=Salmonella typhimurium GN=glnD PE=3 SV=3	102.26	9	9	15	11.5	0	38.852	4408200	0	0	0	0	3770700
Salmonella typhimurium (strain SL1344)	P24517	DNA repair protein radA OS=Salmonella typhimurium GN=radA PE=3 SV=3	49.426	9	9	14	21.5	0	15.842	5147300	0	6112000	0	0	0
Salmonella typhimurium (strain SL1344)	P26264	3(2),5-bisphosphate nucleotidase cysQ OS=Salmonella typhimurium GN=cysQ PE=2 SV=2	27.49	9	9	94	55.7	0	59.241	51869000	30618000	48625000	40602000	56582000	35398000
Salmonella typhimurium (strain SL1344)	P26391	dTDP-glucose 4,6-dehydratase OS=Salmonella typhimurium GN=rfbB PE=1 SV=1	40.718	9	9	39	29.9	0	79.312	17589000	12186000	15422000	15174000	21106000	11603000
Salmonella typhimurium (strain SL1344)	P29847	Serine acetyltransferase OS=Salmonella typhimurium GN=cysE PE=3 SV=1	29.29	9	9	127	36.3	0	45.077	60732000	73577000	72576000	96177000	81544000	88310000
Salmonella typhimurium (strain SL1344)	P32200	Acyl-[acyl-carrier-protein]--UDP-N-acetylglucosamine O-acyltransferase OS=Salmonella typhimurium GN=lpxA PE=3 SV=1	28.089	9	9	105	29.8	0	58.135	66068000	43285000	74279000	85112000	102720000	82053000
Salmonella typhimurium (strain SL1344)	P37174	Uncharacterized protein ybaK OS=Salmonella typhimurium GN=ybaK PE=4 SV=1	17.054	9	9	39	61	0	22.531	24087000	25187000	15529000	18715000	25091000	22993000
Salmonella typhimurium (strain SL1344)	P37408	Ferrochelatase OS=Salmonella typhimurium GN=hemH PE=3 SV=2	35.914	9	9	54	39.4	0	41.57	29443000	20854000	34760000	18773000	13358000	28347000
Salmonella typhimurium (strain SL1344)	P37423	Invasion lipoprotein invH OS=Salmonella typhimurium GN=invH PE=4 SV=1	16.455	9	9	100	48.3	0	120.45	265810000	295680000	250110000	17451000	16541000	25434000
Salmonella typhimurium (strain SL1344)	P39434	Soluble lytic murein transglycosylase OS=Salmonella typhimurium GN=slt PE=3 SV=2	73.619	9	9	14	20.8	0	30.359	11812000	0	0	0	0	0
Salmonella typhimurium (strain SL1344)	P41780	Thiamine biosynthesis lipoprotein apbE OS=Salmonella typhimurium GN=apbE PE=3 SV=2	38.148	9	9	35	30.6	0	24.026	14814000	0	11664000	23543000	22891000	14411000
Salmonella typhimurium (strain SL1344)	P55890	Thiol:disulfide interchange protein dsbC OS=Salmonella typhimurium GN=dsbC PE=3 SV=2	25.836	9	9	96	41.8	0	86.538	93986000	109420000	70828000	48869000	46005000	71634000
Salmonella typhimurium (strain SL1344)	P57048	Sec-independent protein translocase protein tatB OS=Salmonella typhimurium GN=tatB PE=3 SV=2	19.601	9	9	79	53.8	0	52.443	43642000	48713000	44552000	53332000	47781000	45730000
Salmonella typhimurium (strain SL1344)	P66431	30S ribosomal protein S15 OS=Salmonella typhimurium GN=rpsO PE=3 SV=2	10.198	9	9	239	69.7	0	13.554	486780000	463230000	311240000	408030000	393450000	416750000
Salmonella typhimurium (strain SL1344)	P66491	30S ribosomal protein S19 OS=Salmonella typhimurium GN=rpsS PE=3 SV=2	10.416	9	9	499	67.4	0	49.809	738150000	638460000	367470000	657470000	453990000	613750000
Salmonella typhimurium (strain SL1344)	P74861	Aromatic-amino-acid aminotransferase OS=Salmonella typhimurium GN=tyrB PE=3 SV=3	43.526	9	9	60	33.2	0	88.056	26608000	32122000	41680000	51884000	63969000	54514000
Salmonella typhimurium (strain SL1344)	P74866	HTH-type transcriptional regulator galR OS=Salmonella typhimurium GN=galR PE=3 SV=2	36.869	9	9	34	31.6	0	41.735	7633500	0	8072200	3434400	4150500	6056300
Salmonella typhimurium (strain SL1344)	P74876	DNA polymerase III subunit tau OS=Salmonella typhimurium GN=dnaX PE=3 SV=2	70.595	9	9	23	19.9	0	33.553	6736800	6487800	0	7936100	7621400	7474500
Salmonella typhimurium (strain SL1344)	Q56026	Cell invasion protein sipD OS=Salmonella typhimurium GN=sipD PE=2 SV=1	37.112	9	9	17	38.8	0	57.332	16811000	10783000	20167000	0	0	0
Salmonella typhimurium (strain SL1344)	Q56056	Ribonuclease 3 OS=Salmonella typhimurium GN=rnc PE=3 SV=2	25.505	9	9	91	33.2	0	23.351	40863000	35428000	43063000	26683000	23120000	18940000
Salmonella typhimurium (strain SL1344)	Q56145	Ferrioxamine B receptor OS=Salmonella typhimurium GN=foxA PE=3 SV=3	77.685	9	9	15	19.9	0	30.102	0	0	0	5249900	5041700	0
Salmonella typhimurium (strain SL1344)	Q7CPC8	Putative enzyme OS=Salmonella typhimurium GN=yihX PE=4 SV=1	22.722	9	9	155	43.2	0	30.682	42822000	41433000	44583000	114020000	93666000	103400000
Salmonella typhimurium (strain SL1344)	Q7CPH9	Putative cytoplasmic protein OS=Salmonella typhimurium GN=yibL PE=4 SV=1	13.792	9	9	33	64.2	0	13.046	15435000	8224700	25888000	0	2861400	9949600
Salmonella typhimurium (strain SL1344)	Q7CPK9	Phosphoribulokinase OS=Salmonella typhimurium GN=prkB PE=3 SV=1	32.412	9	9	78	27.3	0	37.52	38392000	32458000	32862000	58797000	39818000	54211000
Salmonella typhimurium (strain SL1344)	Q7CPM5	Suppresses inhibitory activity of CsrA OS=Salmonella typhimurium GN=tldD PE=4 SV=1	51.286	9	9	39	27.2	0	34.585	17797000	20012000	12197000	15191000	13577000	16451000
Salmonella typhimurium (strain SL1344)	Q7CPR8	Putative SH3 domain protein OS=Salmonella typhimurium GN=ygiM PE=4 SV=1	22.855	9	9	86	60.8	0	82.47	59343000	56605000	53930000	72508000	72477000	69737000
Salmonella typhimurium (strain SL1344)	Q7CQ15	Putative inner membrane protein OS=Salmonella typhimurium GN=yfgM PE=4 SV=1	22.133	9	9	101	61.7	0	71.394	133710000	98865000	57091000	81524000	59648000	107460000
Salmonella typhimurium (strain SL1344)	Q7CQ39	Putative aspartate-semialdehyde dehydrogenase OS=Salmonella typhimurium GN=usg PE=4 SV=1	36.288	9	9	75	31.8	0	18.667	33444000	37230000	30468000	49111000	49498000	45231000
Salmonella typhimurium (strain SL1344)	Q7CQ71	50S ribosomal protein L25 OS=Salmonella typhimurium GN=rplY PE=3 SV=1	10.541	9	9	331	86.2	0	81.95	315150000	371240000	182060000	218840000	197780000	248950000
Salmonella typhimurium (strain SL1344)	Q7CQK9	Putative glutaredoxin protein OS=Salmonella typhimurium GN=ydhD PE=4 SV=1	12.908	9	9	110	81.7	0	43.604	133310000	121220000	129810000	127980000	86678000	121270000
Salmonella typhimurium (strain SL1344)	Q7CQR2	UPF0502 protein yceH OS=Salmonella typhimurium GN=yceH PE=3 SV=1	24.12	9	9	73	45.1	0	60.992	45908000	40322000	75111000	28127000	37305000	29050000
Salmonella typhimurium (strain SL1344)	Q7CQU4	Putative polynucleotide enzyme OS=Salmonella typhimurium GN=ycaJ PE=4 SV=1	49.572	9	9	25	30	0	22.899	0	0	15947000	0	10293000	19561000
Salmonella typhimurium (strain SL1344)	Q7CQY1	Negative modulator of initiation of replication OS=Salmonella typhimurium GN=seqA PE=4 SV=1	20.149	9	9	90	53.9	0	38.851	76259000	68908000	52915000	68261000	45621000	68294000
Salmonella typhimurium (strain SL1344)	Q7CR48	Delta-aminolevulinic acid dehydratase OS=Salmonella typhimurium GN=hemB PE=3 SV=1	35.547	9	9	82	28.7	0	36.89	22974000	24065000	29320000	29316000	27194000	46051000
Salmonella typhimurium (strain SL1344)	Q7CR80	ATP-binding cell division protein OS=Salmonella typhimurium GN=ftsA PE=4 SV=1	45.313	9	9	100	38.1	0	65.828	74742000	74040000	51586000	80065000	62651000	79558000
Salmonella typhimurium (strain SL1344)	Q7CR83	Division specific transpeptidase OS=Salmonella typhimurium GN=ftsI PE=4 SV=1	63.845	10	9	44	27.2	0	51.79	22851000	19211000	19419000	29082000	33615000	24232000
Salmonella typhimurium (strain SL1344)	Q8XFG8	Peptidyl-prolyl cis-trans isomerase OS=Salmonella typhimurium GN=ppiB PE=3 SV=1	18.14	9	9	133	60.4	0	83.423	89628000	81928000	88336000	119930000	135980000	126730000
Salmonella typhimurium (strain SL1344)	Q8ZK11	Putative ATPase involved in DNA repair OS=Salmonella typhimurium GN=STM4496 PE=4 SV=1	139.22	9	9	17	8.2	0	4.6377	0	0	0	6769800	9911000	0
Salmonella typhimurium (strain SL1344)	Q8ZK16	Putative ATP-dependent Lon protease OS=Salmonella typhimurium GN=STM4491 PE=4 SV=1	77.462	9	9	40	16.6	0	30.863	16385000	14230000	14668000	11624000	11163000	10795000
Salmonella typhimurium (strain SL1344)	Q8ZKB2	Putative periplasmic binding protein OS=Salmonella typhimurium GN=yjeP PE=4 SV=1	123.4	9	9	15	15.9	0	10.828	16374000	0	0	6001500	0	0
Salmonella typhimurium (strain SL1344)	Q8ZKY3	tRNA modification GTPase mnmE OS=Salmonella typhimurium GN=mnmE PE=3 SV=1	49.105	9	9	31	25.8	0	46.483	0	11251000	14384000	11143000	0	14407000
Salmonella typhimurium (strain SL1344)	Q8ZL36	Putative inner membrane protein OS=Salmonella typhimurium GN=yicH PE=4 SV=1	62.202	9	9	19	17.2	0	40.45	0	6795300	8343000	19942000	16933000	0
Salmonella typhimurium (strain SL1344)	Q8ZL52	L-threonine 3-dehydrogenase OS=Salmonella typhimurium GN=tdh PE=3 SV=1	37.212	9	9	204	34.9	0	41.561	108420000	94144000	113890000	117890000	113970000	157960000
Salmonella typhimurium (strain SL1344)	Q8ZLI4	Phosphorylase OS=Salmonella typhimurium GN=malP PE=3 SV=1	90.185	9	9	17	10.5	0	4.2982	0	0	2549800	0	0	0
Salmonella typhimurium (strain SL1344)	Q8ZLJ4	33 kDa chaperonin OS=Salmonella typhimurium GN=hslO PE=3 SV=2	32.369	9	9	97	36	0	38.789	24968000	34873000	60154000	106210000	99214000	77064000
Salmonella typhimurium (strain SL1344)	Q8ZLQ2	Putative periplasmic protein OS=Salmonella typhimurium GN=yhcB PE=4 SV=1	15.273	9	9	186	59	0	145.04	287110000	298440000	194500000	229250000	222640000	269720000
Salmonella typhimurium (strain SL1344)	Q8ZLR8	UPF0042 protein yhbJ OS=Salmonella typhimurium GN=yhbJ PE=3 SV=1	32.464	9	9	114	44.7	0	83.707	54880000	65167000	52268000	50716000	33669000	94865000
Salmonella typhimurium (strain SL1344)	Q8ZLS1	Arabinose 5-phosphate isomerase OS=Salmonella typhimurium GN=kdsD PE=3 SV=1	34.999	9	9	92	33.2	0	44.758	59807000	24018000	37864000	35792000	55967000	33586000
Salmonella typhimurium (strain SL1344)	Q8ZLS6	D-alanyl-D-alanine carboxypeptidase OS=Salmonella typhimurium GN=dacB PE=4 SV=1	51.956	9	9	36	27.9	0	49.917	17141000	21708000	17872000	10561000	19079000	15016000
Salmonella typhimurium (strain SL1344)	Q8ZLY5	Putative cytoplasmic protein OS=Salmonella typhimurium GN=ygiF PE=4 SV=1	48.554	9	9	48	16.2	0	15.368	9200200	14969000	16359000	8514000	14357000	15758000
Salmonella typhimurium (strain SL1344)	Q8ZMD9	D-glucarate dehydratase OS=Salmonella typhimurium GN=gudD PE=4 SV=1	49.174	9	9	18	23.3	0	36.266	0	0	8573200	0	0	14669000
Salmonella typhimurium (strain SL1344)	Q8ZMN7	Putative superfamily I DNA and RNA helicase OS=Salmonella typhimurium GN=STM2767 PE=4 SV=1	75.998	9	9	33	15.8	0	26.886	16660000	16551000	11708000	0	0	5036200
Salmonella typhimurium (strain SL1344)	Q8ZN46	Putative inner membrane lipoprotein OS=Salmonella typhimurium GN=STM2532 PE=4 SV=1	179.64	9	9	27	7.1	0	30.707	8243500	12903000	8261600	0	9111100	0
Salmonella typhimurium (strain SL1344)	Q8ZNR2	Exonuclease I OS=Salmonella typhimurium GN=sbcB PE=4 SV=1	54.499	9	9	45	24.4	0	22.984	11158000	10899000	19411000	14904000	11497000	16387000
Salmonella typhimurium (strain SL1344)	Q8ZP42	Formyltetrahydrofolate hydrolase OS=Salmonella typhimurium GN=purU PE=4 SV=1	31.829	9	9	197	37.1	0	72.998	181010000	185960000	112600000	89340000	88450000	152190000
Salmonella typhimurium (strain SL1344)	Q8ZP91	NAD-dependent fermentative D-lactate dehydrogenase OS=Salmonella typhimurium GN=ldhA PE=3 SV=1	36.416	9	9	181	31.9	0	86.275	92301000	72315000	98492000	99404000	111150000	134920000
Salmonella typhimurium (strain SL1344)	Q8ZPB0	Putative LysR family transcriptional regulators OS=Salmonella typhimurium GN=ydcI PE=4 SV=1	33.085	9	9	69	40.4	0	54.167	38683000	36489000	32769000	31657000	26023000	29172000
Salmonella typhimurium (strain SL1344)	Q8ZPG1	Putative S-adenosylmethionine:tRNA-ribosyltransferase-isomerase OS=Salmonella typhimurium GN=STM1548 PE=4 SV=1	39.555	9	9	69	30.6	0	38.464	17413000	23364000	17031000	40324000	64280000	54762000
Salmonella typhimurium (strain SL1344)	Q8ZPH0	Putative hydrogenase-1 large subunit OS=Salmonella typhimurium GN=STM1538 PE=3 SV=1	66.746	9	9	40	24	0	45.657	24110000	28463000	16198000	0	13051000	0
Salmonella typhimurium (strain SL1344)	Q8ZQM1	Putative Fe-S oxidoreductases family 1 OS=Salmonella typhimurium GN=yliG PE=4 SV=1	49.596	9	9	40	22.2	0	10.121	29681000	36860000	54876000	0	11224000	11418000
Salmonella typhimurium (strain SL1344)	Q8ZQR4	6-phosphogluconolactonase OS=Salmonella typhimurium GN=pgl PE=3 SV=1	36.336	9	9	106	38.1	0	72.709	30344000	23201000	48329000	44480000	28182000	47373000
Salmonella typhimurium (strain SL1344)	Q8ZQT6	Tol protein, membrane spanning protein OS=Salmonella typhimurium GN=tolA PE=4 SV=1	41.865	9	9	41	23.6	0	93.495	9733600	10879000	0	7824100	11563000	9733100
Salmonella typhimurium (strain SL1344)	Q8ZQZ7	LPS-assembly lipoprotein rlpB OS=Salmonella typhimurium GN=rlpB PE=3 SV=1	21.457	9	9	117	53.1	0	103.18	132200000	103460000	119120000	93195000	122440000	103760000
Salmonella typhimurium (strain SL1344)	Q8ZR16;P74869	RNase I, cleaves phosphodiester bond between any two nucleotides OS=Salmonella typhimurium GN=rna PE=4 SV=1	29.527	9	9	158	35.1	0	128.04	74061000	64981000	69938000	183650000	144120000	157180000
Salmonella typhimurium (strain SL1344)	Q8ZR52	Putative transport OS=Salmonella typhimurium GN=ybdG PE=4 SV=1	46.594	9	9	52	26.3	0	25.25	23972000	0	26837000	28731000	31590000	33047000
Salmonella typhimurium (strain SL1344)	Q8ZRM7	2,5-diketo-D-gluconic acid reductase B OS=Salmonella typhimurium GN=dkgB PE=3 SV=1	29.153	9	9	58	42.3	0	51.259	30309000	19546000	21396000	24672000	19053000	36433000
Salmonella typhimurium (strain SL1344)	Q93ED5	SomA (Homolog of virK) OS=Salmonella typhimurium GN=ybjX PE=4 SV=1	37.522	9	9	97	33.2	0	101.23	27198000	18839000	41779000	96359000	89544000	58630000
Salmonella typhimurium (strain SL1344)	Q9KIJ8	SrfC (SsrAB activated gene) OS=Salmonella typhimurium GN=srfC PE=4 SV=1	79.53	9	9	29	16.9	0	36.779	18462000	12825000	14510000	0	0	0
Salmonella typhimurium (strain SL1344)	Q9L6R0	TDP-4-oxo-6-deoxy-D-glucose transaminase OS=Salmonella typhimurium GN=wecE PE=4 SV=1	42.009	9	9	96	40.2	0	91.521	33690000	48031000	29771000	22478000	33501000	45235000
Salmonella typhimurium (strain SL1344)	O84885	Sigma-E factor regulatory protein (Anti sigma E (Sigma 24) factor, negative regulator) OS=Salmonella typhimurium GN=rseB PE=4 SV=1	35.767	8	8	54	25.8	0	29.508	18102000	20473000	20319000	28776000	22534000	19544000
Salmonella typhimurium (strain SL1344)	P00929	Tryptophan synthase alpha chain OS=Salmonella typhimurium GN=trpA PE=1 SV=1	28.671	8	8	100	47	0	66.873	50808000	43656000	77731000	28618000	36252000	25313000
Salmonella typhimurium (strain SL1344)	P0A1S0	Integration host factor subunit alpha OS=Salmonella typhimurium GN=ihfA PE=1 SV=1	11.368	8	8	158	72.7	0	31.588	233180000	215650000	150860000	188900000	167430000	237510000
Salmonella typhimurium (strain SL1344)	P0A212	DNA gyrase inhibitory protein homolog OS=Salmonella typhimurium GN=gyrI PE=3 SV=1	18.062	8	8	76	38.7	0	22.624	47348000	49619000	45509000	49835000	35921000	39923000
Salmonella typhimurium (strain SL1344)	P0A2A9	30S ribosomal protein S16 OS=Salmonella typhimurium GN=rpsP PE=3 SV=1	9.2345	8	8	180	70.7	0	25.389	245620000	256690000	119170000	245390000	141530000	291420000
Salmonella typhimurium (strain SL1344)	P0A2D5	Chemotaxis protein cheY OS=Salmonella typhimurium GN=cheY PE=1 SV=2	14.125	8	8	120	49.6	0	70.727	136290000	171520000	135520000	47595000	36853000	30596000
Salmonella typhimurium (strain SL1344)	P0A2H9	Thiol:disulfide interchange protein dsbA OS=Salmonella typhimurium GN=dsbA PE=3 SV=1	22.911	8	8	136	46.9	0	91.872	106410000	99191000	193830000	147760000	154410000	122290000
Salmonella typhimurium (strain SL1344)	P0A2I5	DNA topoisomerase 4 subunit B OS=Salmonella typhimurium GN=parE PE=3 SV=1	70.088	8	8	32	12.4	0	22.105	13499000	10433000	19541000	12888000	12377000	11253000
Salmonella typhimurium (strain SL1344)	P0A2J9	Trk system potassium uptake protein trkA OS=Salmonella typhimurium GN=trkA PE=4 SV=1	50.368	8	8	23	21.2	0	20.488	0	0	0	0	4492700	0
Salmonella typhimurium (strain SL1344)	P0A2P8	Fructose repressor OS=Salmonella typhimurium GN=fruR PE=4 SV=1	38.041	8	8	60	32.6	0	52.013	29439000	29840000	40200000	17694000	26578000	26781000
Salmonella typhimurium (strain SL1344)	P0A7P2	50S ribosomal protein L33 OS=Salmonella typhimurium GN=rpmG PE=3 SV=2	6.3715	8	8	172	78.2	0	37.151	147690000	67298000	236060000	125920000	248330000	153670000
Salmonella typhimurium (strain SL1344)	P10367;Q8L220;Q79VT6	Histidine biosynthesis bifunctional protein hisIE OS=Salmonella typhimurium GN=hisI PE=3 SV=2	22.674	8	8	72	37.4	0	23.407	24149000	0	33617000	82376000	63330000	91816000
Salmonella typhimurium (strain SL1344)	P17424	Ribonucleoside-diphosphate reductase 2 subunit beta OS=Salmonella typhimurium GN=nrdF PE=1 SV=2	36.232	8	8	59	28.8	0	64.22	0	0	0	39333000	59855000	40381000
Salmonella typhimurium (strain SL1344)	P26393	Glucose-1-phosphate thymidylyltransferase OS=Salmonella typhimurium GN=rmlA PE=1 SV=1	32.453	9	8	46	42.8	0	56.724	30264000	38450000	18948000	13166000	9323100	18191000
Salmonella typhimurium (strain SL1344)	P37412	3-isopropylmalate dehydrogenase OS=Salmonella typhimurium GN=leuB PE=1 SV=2	39.513	8	8	61	24.2	0	74.063	50742000	44568000	31666000	42458000	52659000	40117000
Salmonella typhimurium (strain SL1344)	P37421	ADP-heptose--LPS heptosyltransferase 2 OS=Salmonella typhimurium GN=rfaF PE=3 SV=1	38.985	8	8	29	30.7	0	23.661	12046000	4426700	11464000	6520000	6250900	9222500
Salmonella typhimurium (strain SL1344)	P37923	Chaperone protein fimC OS=Salmonella typhimurium GN=fimC PE=3 SV=1	24.867	8	8	33	47	0	33.463	36020000	23331000	19475000	0	0	0
Salmonella typhimurium (strain SL1344)	P40699	Surface presentation of antigens protein spaO OS=Salmonella typhimurium GN=spaO PE=3 SV=1	33.793	8	8	52	24.1	0	18.891	54424000	57922000	52939000	0	6623400	11139000
Salmonella typhimurium (strain SL1344)	P40783	Quinone oxidoreductase OS=Salmonella typhimurium GN=qor PE=3 SV=2	35.151	8	8	103	38.8	0	34.629	12587000	18659000	29387000	25059000	29613000	13655000
Salmonella typhimurium (strain SL1344)	P40790	Spermidine/putrescine import ATP-binding protein potA OS=Salmonella typhimurium GN=potA PE=3 SV=2	42.839	8	8	23	21.7	0	52.026	0	0	9146400	0	0	0
Salmonella typhimurium (strain SL1344)	P58580	Glutathione synthetase OS=Salmonella typhimurium GN=gshB PE=3 SV=1	35.432	8	8	86	40.6	0	92.808	26288000	15326000	22238000	36556000	52272000	27885000
Salmonella typhimurium (strain SL1344)	P64036	Elongation factor P OS=Salmonella typhimurium GN=efp PE=3 SV=2	20.623	8	8	158	34	0	18.546	151850000	125610000	119990000	167900000	134950000	165130000
Salmonella typhimurium (strain SL1344)	P64068	Probable GTP-binding protein engB OS=Salmonella typhimurium GN=engB PE=3 SV=1	23.554	8	8	98	56.2	0	72.922	69236000	65985000	65397000	65262000	50230000	64158000
Salmonella typhimurium (strain SL1344)	P65359	Septum site-determining protein minC OS=Salmonella typhimurium GN=minC PE=3 SV=1	25.246	8	8	66	34	0	29.989	55909000	60154000	54549000	23788000	18304000	22129000
Salmonella typhimurium (strain SL1344)	P65534	Nucleoside diphosphate kinase OS=Salmonella typhimurium GN=ndk PE=3 SV=2	15.521	8	8	211	59.4	0	85.426	328330000	337330000	259780000	374850000	329430000	432370000
Salmonella typhimurium (strain SL1344)	P65933	Uridylate kinase OS=Salmonella typhimurium GN=pyrH PE=1 SV=1	25.955	8	8	195	43.2	0	63.107	138590000	182170000	143110000	162800000	151240000	147500000
Salmonella typhimurium (strain SL1344)	P65973	Recombination-associated protein rdgC OS=Salmonella typhimurium GN=rdgC PE=3 SV=1	33.976	8	8	47	20.8	0	42.786	21056000	18786000	23239000	18513000	22092000	15231000
Salmonella typhimurium (strain SL1344)	P66692	Ribose-5-phosphate isomerase A OS=Salmonella typhimurium GN=rpiA PE=3 SV=1	22.895	8	8	208	47.5	0	127.07	140370000	94065000	95969000	137740000	113120000	193120000
Salmonella typhimurium (strain SL1344)	Q7CPD8	UPF0438 protein yifE OS=Salmonella typhimurium GN=yifE PE=3 SV=1	13.077	8	8	81	58.9	0	22.929	52245000	62757000	36161000	56877000	48545000	53840000
Salmonella typhimurium (strain SL1344)	Q7CPE5	Membrane-bound ATP synthase, F1 sector, delta-subunit OS=Salmonella typhimurium GN=atpH PE=4 SV=1	19.412	8	8	262	54.8	0	88.358	181040000	247120000	246260000	288110000	270760000	225080000
Salmonella typhimurium (strain SL1344)	Q7CPI5	Putative outer membrane lipoprotein OS=Salmonella typhimurium GN=yiaD PE=3 SV=1	22.304	8	8	104	44.5	0	108.46	63377000	64106000	90386000	96074000	120180000	89315000
Salmonella typhimurium (strain SL1344)	Q7CPJ6	Putative ATPase involved in cell division OS=Salmonella typhimurium GN=ftsE PE=3 SV=1	24.399	8	8	66	53.6	0	79.153	52582000	54261000	40880000	43656000	25426000	51367000
Salmonella typhimurium (strain SL1344)	Q7CPM2	Putative oxidoreductase OS=Salmonella typhimurium GN=yhdH PE=4 SV=1	34.387	8	8	66	29.9	0	36.258	35438000	43113000	42613000	33179000	35652000	32680000
Salmonella typhimurium (strain SL1344)	Q7CPN9	Putative ABC superfamily transport protein OS=Salmonella typhimurium GN=yhbG PE=3 SV=1	26.796	8	8	155	29.5	0	75.421	113090000	127410000	121180000	114230000	92134000	126680000
Salmonella typhimurium (strain SL1344)	Q7CPU9	Cell division protein zapA OS=Salmonella typhimurium GN=zapA PE=3 SV=1	12.523	8	8	41	62.4	0	88.672	36739000	31321000	20882000	28258000	26117000	41961000
Salmonella typhimurium (strain SL1344)	Q7CPW1	Putative RNA 2-O-ribose methyltransferase ygdE OS=Salmonella typhimurium GN=ygdE PE=3 SV=1	42.02	8	8	33	30.3	0	30.972	10252000	11371000	9933900	0	12362000	17589000
Salmonella typhimurium (strain SL1344)	Q7CPX8	Fur regulated Salmonella iron transporter (SitA) OS=Salmonella typhimurium GN=sitA PE=3 SV=1	33.722	28	8	1582	71.1	0	323.31	248340000	193060000	211560000	2074300000	1485200000	2623600000
Salmonella typhimurium (strain SL1344)	Q7CPZ8	Chorismate mutase T OS=Salmonella typhimurium GN=tyrA PE=4 SV=1	41.914	8	8	31	27.3	0	25.6	6545300	0	8824100	11614000	13545000	12726000
Salmonella typhimurium (strain SL1344)	Q7CQ56	Dihydroxynaphtoic acid synthetase OS=Salmonella typhimurium GN=menB PE=3 SV=1	31.693	8	8	125	36.1	0	58.157	102930000	86233000	91256000	73344000	59136000	63088000
Salmonella typhimurium (strain SL1344)	Q7CQG7	Putative deoR family regulatory protein OS=Salmonella typhimurium GN=yciT PE=4 SV=1	27.477	8	8	40	43.6	0	22.685	20793000	30604000	22296000	22507000	17609000	18088000
Salmonella typhimurium (strain SL1344)	Q7CQR9	Putative hydrolase ycdX OS=Salmonella typhimurium GN=ycdX PE=3 SV=1	26.905	8	8	40	29.4	0	12.696	24461000	18594000	19250000	10839000	8094200	13023000
Salmonella typhimurium (strain SL1344)	Q7CQY5	Putative phosphatase in N-acetylglucosamine metabolism OS=Salmonella typhimurium GN=nagD PE=4 SV=1	27.119	8	8	116	44.4	0	88.226	31517000	32880000	34730000	47994000	52350000	50945000
Salmonella typhimurium (strain SL1344)	Q8ZJW6	16S ribosomal rRNA OS=Salmonella typhimurium GN=rsmC PE=4 SV=1	37.615	8	8	87	29.8	0	56.065	30605000	24293000	29392000	31612000	38272000	50995000
Salmonella typhimurium (strain SL1344)	Q8ZJY6	Putative cobalamin synthesis protein OS=Salmonella typhimurium GN=yjiA PE=4 SV=1	35.608	8	8	112	27.4	0	57.737	18097000	12179000	19513000	41664000	24343000	25753000
Salmonella typhimurium (strain SL1344)	Q8ZKB0	Putative ribosome biogenesis GTPase rsgA OS=Salmonella typhimurium GN=rsgA PE=1 SV=2	38.947	8	8	52	35.1	0	42.035	24794000	19945000	27457000	16803000	19277000	31390000
Salmonella typhimurium (strain SL1344)	Q8ZKE2	Fumarase B OS=Salmonella typhimurium GN=fumB PE=4 SV=1	60.048	14	8	63	27.9	0	94.205	58010000	66066000	60155000	0	0	7265300
Salmonella typhimurium (strain SL1344)	Q8ZKG6;O85315;O85321;O85318;O85324	Putative inner membrane protein (Large repetitive protein) OS=Salmonella typhimurium GN=siiE PE=4 SV=1	594.9	8	8	21	3.1	0	7.8282	24141000	0	24512000	0	21641000	0
Salmonella typhimurium (strain SL1344)	Q8ZKL9	Acetylornithine deacetylase OS=Salmonella typhimurium GN=argE PE=3 SV=1	42.201	8	8	78	34.5	0	38.025	15396000	32402000	37480000	42756000	47590000	38075000
Salmonella typhimurium (strain SL1344)	Q8ZKT0	Protein fdhE OS=Salmonella typhimurium GN=fdhE PE=3 SV=1	34.705	8	8	89	29.8	0	42.533	32054000	38273000	37699000	37019000	29233000	40396000
Salmonella typhimurium (strain SL1344)	Q8ZL47	Flavoprotein OS=Salmonella typhimurium GN=dfp PE=4 SV=1	43.554	8	8	76	18.2	0	74.85	27198000	33513000	17373000	31186000	20067000	40312000
Salmonella typhimurium (strain SL1344)	Q8ZL67	Mannitol-1-phosphate 5-dehydrogenase OS=Salmonella typhimurium GN=mtlD PE=3 SV=1	40.899	8	8	78	28.3	0	59.801	37192000	32223000	20408000	46378000	48368000	58061000
Salmonella typhimurium (strain SL1344)	Q8ZL86	Valine-pyruvate aminotransferase OS=Salmonella typhimurium GN=avtA PE=4 SV=1	46.584	8	8	58	25.7	0	20.505	16718000	16691000	11989000	20020000	24485000	19291000
Salmonella typhimurium (strain SL1344)	Q8ZLK4	D-ribulose-5-phosphate 3-epimerase OS=Salmonella typhimurium GN=rpe PE=4 SV=1	24.491	8	8	118	51.6	0	29.667	42289000	56354000	34321000	39341000	42733000	69334000
Salmonella typhimurium (strain SL1344)	Q8ZLM0	Preprotein translocase secY subunit OS=Salmonella typhimurium GN=secY PE=3 SV=1	48.529	8	8	42	15.6	0	11.287	18928000	39909000	25629000	27402000	19860000	17131000
Salmonella typhimurium (strain SL1344)	Q8ZM42	Putative periplasmic protein OS=Salmonella typhimurium GN=yggN PE=4 SV=1	26.265	8	8	66	43.5	0	101.34	35424000	31452000	18460000	21047000	20851000	30510000
Salmonella typhimurium (strain SL1344)	Q8ZMA6	Putative aldo/keto reductase OS=Salmonella typhimurium GN=tas PE=4 SV=1	38.563	8	8	50	22.8	0	28.715	13280000	13125000	18718000	18908000	18313000	25511000
Salmonella typhimurium (strain SL1344)	Q8ZMM1	4-aminobutyrate aminotransferase OS=Salmonella typhimurium GN=gabT PE=3 SV=1	45.636	8	8	67	27.6	0	57.384	46676000	41543000	31275000	29356000	16267000	34666000
Salmonella typhimurium (strain SL1344)	Q8ZMM8	Effector protein pipB2 OS=Salmonella typhimurium GN=pipB2 PE=1 SV=1	37.274	8	8	142	27.1	0	161.06	19401000	40731000	38588000	70850000	94299000	126120000
Salmonella typhimurium (strain SL1344)	Q8ZMW9	Putative inner membrane protein OS=Salmonella typhimurium GN=yfiH PE=4 SV=1	26.428	8	8	81	33.3	0	45.704	17754000	15804000	20860000	41239000	38441000	46194000
Salmonella typhimurium (strain SL1344)	Q8ZND5	Putative transketolase OS=Salmonella typhimurium GN=STM2340 PE=4 SV=1	34.562	8	8	90	32.8	0	59.21	46895000	37573000	51611000	39959000	48322000	29015000
Salmonella typhimurium (strain SL1344)	Q8ZNE1	LysR family NADH dehydrogenase transcriptional repressor OS=Salmonella typhimurium GN=lrhA PE=4 SV=1	34.428	8	8	118	39.1	0	43.912	80127000	62053000	70914000	82613000	96171000	91627000
Salmonella typhimurium (strain SL1344)	Q8ZP38;Q8ZPE0	Nitrate reductase 1, FeS (Beta) subunit OS=Salmonella typhimurium GN=narH PE=4 SV=1	57.803	8	8	41	21.7	0	100.08	38121000	27845000	29722000	0	0	0
Salmonella typhimurium (strain SL1344)	Q8ZP71	Putative aldo/keto reductase family OS=Salmonella typhimurium GN=STM1676 PE=4 SV=1	32.407	8	8	76	38.1	0	62.865	48125000	34879000	25136000	33693000	41377000	52741000
Salmonella typhimurium (strain SL1344)	Q8ZP96	Putative inner membrane protein OS=Salmonella typhimurium GN=ydcF PE=4 SV=1	29.486	8	8	70	44.7	0	44.359	20168000	20918000	23409000	20631000	19857000	15570000
Salmonella typhimurium (strain SL1344)	Q8ZPA8	Alcohol dehydrogenase class III OS=Salmonella typhimurium GN=STM1627 PE=3 SV=1	39.255	8	8	73	24.2	0	33.12	45281000	34030000	25135000	42855000	20239000	47628000
Salmonella typhimurium (strain SL1344)	Q8ZPM2	Electron transport complex protein rnfC OS=Salmonella typhimurium GN=rnfC PE=3 SV=1	78.697	8	8	26	20	0	19.708	3376200	0	0	6004800	4899800	5345400
Salmonella typhimurium (strain SL1344)	Q8ZPV5	Selenide, water dikinase OS=Salmonella typhimurium GN=selD PE=3 SV=1	36.437	8	8	106	31.4	0	58.564	102590000	46596000	89745000	46670000	71032000	73500000
Salmonella typhimurium (strain SL1344)	Q8ZPV6;Q9XC77	Protease IV OS=Salmonella typhimurium GN=sppA PE=4 SV=1	67.219	8	8	51	21.7	0	32.65	17669000	15101000	13948000	27416000	24482000	20184000
Salmonella typhimurium (strain SL1344)	Q8ZPY0	Putative periplasmic protein OS=Salmonella typhimurium GN=STM1263 PE=4 SV=1	24.624	8	8	103	54	0	26.972	74117000	79206000	48545000	88420000	63645000	91688000
Salmonella typhimurium (strain SL1344)	Q8ZQB6	Chromosome partition protein mukE OS=Salmonella typhimurium GN=mukE PE=3 SV=3	25.957	8	8	104	39.1	0	79.318	30495000	33613000	26283000	24073000	43577000	29523000
Salmonella typhimurium (strain SL1344)	Q8ZQD7	Cytochrome-related transporter OS=Salmonella typhimurium GN=cydC PE=3 SV=1	62.989	8	8	35	22	0	25.802	8192700	10774000	10703000	15936000	10263000	16756000
Salmonella typhimurium (strain SL1344)	Q8ZQK0	ABC superfamily (Peri_perm), putrescine transporter OS=Salmonella typhimurium GN=potF PE=4 SV=1	40.885	8	8	40	30.3	0	30.458	19789000	13469000	18837000	9776800	17795000	13891000
Salmonella typhimurium (strain SL1344)	Q8ZQN6	Putative transferase OS=Salmonella typhimurium GN=ybiB PE=4 SV=1	35.654	8	8	23	37.3	0	34.321	0	7451500	12075000	6414200	10078000	8269100
Salmonella typhimurium (strain SL1344)	Q8ZQQ2;Q9XCV2	Leucine-rich repeat protein OS=Salmonella typhimurium GN=slrP PE=4 SV=1;Leucine-rich repeat protein SlrP OS=Salmonella typhimurium GN=slrP PE=4 SV=1	86.871	8	8	43	14.9	0	74.842	21829000	8403100	13587000	7538900	6942900	8344700
Salmonella typhimurium (strain SL1344)	Q8ZQX6	Sugar Specific PTS family, n-acetylglucosamine-specific enzyme IIABC OS=Salmonella typhimurium GN=nagE PE=4 SV=1	68.489	8	8	41	10.3	0	30.931	4824400	22686000	17752000	7780200	11645000	0
Salmonella typhimurium (strain SL1344)	Q8ZQX8	N-acetylglucosamine-6-phosphate deacetylase OS=Salmonella typhimurium GN=nagA PE=4 SV=1	41.11	8	8	69	21.1	0	18.373	42379000	47496000	32279000	47930000	36031000	40441000
Salmonella typhimurium (strain SL1344)	Q8ZR22	Periplasmic disulfide isomerase, thiol-disulphide oxidase OS=Salmonella typhimurium GN=dsbG PE=4 SV=1	27.435	8	8	58	48.8	0	42.36	23727000	21147000	25395000	16249000	18219000	15952000
Salmonella typhimurium (strain SL1344)	Q8ZRD3	N utilization substance protein B homolog OS=Salmonella typhimurium GN=nusB PE=3 SV=1	15.689	8	8	137	63.3	0	40.497	98173000	100280000	102710000	152940000	147810000	155620000
Salmonella typhimurium (strain SL1344)	Q8ZRR9	Putative ABC-type multidrug transport system, ATPase component OS=Salmonella typhimurium GN=yadG PE=3 SV=1	34.684	8	8	23	28.2	0	11.483	0	13447000	12673000	18197000	11325000	0
Salmonella typhimurium (strain SL1344)	Q8ZRX8	Dihydrodipicolinate reductase OS=Salmonella typhimurium GN=dapB PE=3 SV=1	28.851	8	8	71	37	0	37.039	21218000	50478000	47785000	58532000	55767000	47757000
Salmonella typhimurium (strain SL1344)	Q93GQ8	Plasmid partition protein A OS=Salmonella typhimurium GN=parA PE=4 SV=1	44.5	8	8	57	17.5	0	14.244	29985000	18923000	16566000	22424000	17779000	27197000
Salmonella typhimurium (strain SL1344)	Q9FA43	Protein csiD OS=Salmonella typhimurium GN=csiD PE=3 SV=3	37.233	8	8	14	27.1	0	40.601	0	13984000	16858000	0	0	0
Salmonella typhimurium (strain SL1344)	Q9L6L9	NAD(P)H-flavin reductase OS=Salmonella typhimurium GN=fre PE=1 SV=3	26.351	8	8	85	44.2	0	62.945	41559000	33836000	45220000	63136000	47641000	59249000
Salmonella typhimurium (strain SL1344)	Q9X6M5	Guanylate kinase OS=Salmonella typhimurium GN=gmk PE=3 SV=1	23.498	8	8	75	48.3	0	64.597	56757000	45413000	30797000	33323000	23662000	41210000
Salmonella typhimurium (strain SL1344)	O52623	Guanine nucleotide exchange factor sopE OS=Salmonella typhimurium GN=sopE PE=1 SV=3	26.635	7	7	46	42.5	0	33.048	25448000	15515000	27745000	6415300	8156800	0
Salmonella typhimurium (strain SL1344)	O54305;Q7CQM5	SsrB OS=Salmonella typhimurium GN=ssrB PE=4 SV=1;Secretion system regulator: transcriptonal activator OS=Salmonella typhimurium GN=ssrB PE=4 SV=1	22.116	7	7	50	40.9	0	29.92	46062000	39626000	22576000	75747000	96962000	81885000
Salmonella typhimurium (strain SL1344)	P00905	Anthranilate synthase component II OS=Salmonella typhimurium GN=trpD PE=1 SV=4	56.917	7	7	14	26.6	0	35.596	44236000	0	45665000	0	0	0
Salmonella typhimurium (strain SL1344)	P07691	Orotidine 5-phosphate decarboxylase OS=Salmonella typhimurium GN=pyrF PE=3 SV=2	26.328	7	7	38	34.3	0	14.239	13571000	10464000	18068000	15606000	16504000	17926000
Salmonella typhimurium (strain SL1344)	P08007	Oligopeptide transport ATP-binding protein oppF OS=Salmonella typhimurium GN=oppF PE=3 SV=2	37.254	7	7	35	22.2	0	38.155	16863000	7711000	12690000	0	6498400	10153000
Salmonella typhimurium (strain SL1344)	P0A1B5	Phospho-2-dehydro-3-deoxyheptonate aldolase, Tyr-sensitive OS=Salmonella typhimurium GN=aroF PE=3 SV=1	38.713	8	7	68	28.7	0	69.43	0	0	34759000	50927000	29804000	37349000
Salmonella typhimurium (strain SL1344)	P0A1B7	ATP synthase epsilon chain OS=Salmonella typhimurium GN=atpC PE=2 SV=2	15.064	7	7	76	77.7	0	59.688	57105000	70315000	34375000	57630000	65865000	63041000
Salmonella typhimurium (strain SL1344)	P0A1H9	(3R)-hydroxymyristoyl-[acyl-carrier-protein] dehydratase OS=Salmonella typhimurium GN=fabZ PE=3 SV=1	16.999	7	7	117	32.5	0	36.796	59483000	54501000	41093000	59523000	73802000	55698000
Salmonella typhimurium (strain SL1344)	P0A1J9	Flagellar motor switch protein fliG OS=Salmonella typhimurium GN=fliG PE=1 SV=1	36.851	7	7	29	23.3	0	34.052	16841000	13023000	27728000	0	0	9542100
Salmonella typhimurium (strain SL1344)	P0A1R0	Protein hfq OS=Salmonella typhimurium GN=hfq PE=1 SV=2	11.133	7	7	196	38.2	0	28.338	250350000	193080000	176410000	220830000	196880000	320390000
Salmonella typhimurium (strain SL1344)	P0A261	Nucleoside-specific channel-forming protein tsx OS=Salmonella typhimurium GN=tsx PE=4 SV=1	32.778	7	7	106	31.4	0	83.888	52329000	66790000	71807000	92059000	83959000	98078000
Salmonella typhimurium (strain SL1344)	P0A271	ATP-dependent protease hslV OS=Salmonella typhimurium GN=hslV PE=3 SV=2	18.985	7	7	122	24.4	0	20.645	126870000	138490000	106920000	101050000	191250000	144420000
Salmonella typhimurium (strain SL1344)	P0A293	Uncharacterized adenine-specific methylase yfcB OS=Salmonella typhimurium GN=yfcB PE=3 SV=1	35.063	7	7	71	23.5	0	51.001	13127000	27697000	44392000	82687000	66493000	48233000
Salmonella typhimurium (strain SL1344)	P0A6B1	Acyl carrier protein OS=Salmonella typhimurium GN=acpP PE=3 SV=2	8.6394	7	7	122	44.9	0	32.339	102040000	195300000	208740000	172880000	275010000	144770000
Salmonella typhimurium (strain SL1344)	P0A803	DNA-directed RNA polymerase subunit omega OS=Salmonella typhimurium GN=rpoZ PE=3 SV=1	10.236	7	7	122	81.3	0	109.86	65545000	68081000	82600000	124770000	92903000	114020000
Salmonella typhimurium (strain SL1344)	P15717	3-isopropylmalate dehydratase large subunit 1 OS=Salmonella typhimurium GN=leuC1 PE=3 SV=4	49.785	7	7	34	21.7	0	89.577	16638000	32065000	30317000	4499100	9011100	5450100
Salmonella typhimurium (strain SL1344)	P22714	Galactose-1-phosphate uridylyltransferase OS=Salmonella typhimurium GN=galT PE=3 SV=2	39.674	7	7	18	24.4	0	14.239	0	0	28240000	47610000	33194000	44638000
Salmonella typhimurium (strain SL1344)	P26405	Phosphomannomutase OS=Salmonella typhimurium GN=rfbK PE=3 SV=1	52.086	7	7	81	19.5	0	61.61	37269000	31413000	25615000	19250000	29235000	26528000
Salmonella typhimurium (strain SL1344)	P26478	Maltose operon periplasmic protein OS=Salmonella typhimurium GN=malM PE=4 SV=2	31.823	7	7	42	36.1	0	26.654	31296000	31072000	42645000	0	11704000	0
Salmonella typhimurium (strain SL1344)	P26979	RNA polymerase sigma-54 factor OS=Salmonella typhimurium GN=rpoN PE=3 SV=1	53.987	7	7	29	21	0	29.174	8948800	9796400	7848500	10385000	9973200	9860100
Salmonella typhimurium (strain SL1344)	P39818	Cold shock-like protein cspJ OS=Salmonella typhimurium GN=cspJ PE=2 SV=2	7.7447	7	7	62	71.4	0	22.344	42195000	47873000	40020000	65194000	40735000	69840000
Salmonella typhimurium (strain SL1344)	P40731	Probable O-sialoglycoprotein endopeptidase OS=Salmonella typhimurium GN=gcp PE=3 SV=2	35.94	7	7	21	20.8	0	25.221	0	0	10156000	0	8556500	0
Salmonella typhimurium (strain SL1344)	P40827	Lipoprotein nlpD OS=Salmonella typhimurium GN=nlpD PE=3 SV=2	39.641	7	7	64	24.7	0	21.765	20702000	47524000	39488000	36272000	39075000	41628000
Salmonella typhimurium (strain SL1344)	P41786	Lipoprotein prgK OS=Salmonella typhimurium GN=prgK PE=3 SV=1	28.21	7	7	307	41.3	0	115.28	323210000	301350000	286950000	94486000	115290000	73995000
Salmonella typhimurium (strain SL1344)	P58683	Class B acid phosphatase OS=Salmonella typhimurium GN=aphA PE=1 SV=1	26.314	7	7	62	46.8	0	29.285	43915000	54534000	50712000	34757000	31925000	35153000
Salmonella typhimurium (strain SL1344)	P60217	5-methylthioadenosine/S-adenosylhomocysteine nucleosidase OS=Salmonella typhimurium GN=mtnN PE=3 SV=1	24.446	7	7	95	34.1	0	29.279	61602000	49506000	42530000	57418000	36098000	55576000
Salmonella typhimurium (strain SL1344)	P60656	Agmatinase OS=Salmonella typhimurium GN=speB PE=3 SV=1	33.603	7	7	183	34.6	0	52.091	61696000	66631000	56609000	64848000	43543000	105700000
Salmonella typhimurium (strain SL1344)	P64394	Integration host factor subunit beta OS=Salmonella typhimurium GN=ihfB PE=3 SV=1	10.621	7	7	147	78.7	0	46.555	74234000	67134000	114140000	155610000	108880000	139730000
Salmonella typhimurium (strain SL1344)	P66451	30S ribosomal protein S17 OS=Salmonella typhimurium GN=rpsQ PE=3 SV=2	9.7224	7	7	301	60.7	0	6.4978	482030000	554040000	369460000	426940000	395780000	470860000
Salmonella typhimurium (strain SL1344)	P66974	tRNA (cytidine/uridine-2-O-)-methyltransferase trmJ OS=Salmonella typhimurium GN=trmJ PE=3 SV=1	26.613	7	7	45	32.1	0	76.477	23026000	27452000	30165000	19912000	18529000	26382000
Salmonella typhimurium (strain SL1344)	P67366	UPF0227 protein ycfP OS=Salmonella typhimurium GN=ycfP PE=3 SV=1	21.077	7	7	79	44.4	0	46.701	41477000	39224000	61225000	41217000	66370000	37548000
Salmonella typhimurium (strain SL1344)	P69066	Chaperone protein sicA OS=Salmonella typhimurium GN=sicA PE=1 SV=1	19.221	7	7	78	44.8	0	108.74	230480000	213880000	246150000	38325000	45281000	36008000
Salmonella typhimurium (strain SL1344)	P74864	SpiA (Secretion system apparatus protein) OS=Salmonella typhimurium GN=spiA PE=3 SV=1	54.112	7	7	32	18.1	0	43.293	0	0	9551800	19003000	21197000	26005000
Salmonella typhimurium (strain SL1344)	Q7CP78	Putative translation initiation inhibitor (YjgF) OS=Salmonella typhimurium GN=yjgF PE=4 SV=1	13.575	7	7	229	76.6	0	54.334	214080000	269660000	151250000	189220000	142390000	167610000
Salmonella typhimurium (strain SL1344)	Q7CPC7	Putative acetyltransferase OS=Salmonella typhimurium GN=yiiD PE=4 SV=1	36.917	7	7	55	25.8	0	69.441	12541000	0	21550000	54054000	56590000	52294000
Salmonella typhimurium (strain SL1344)	Q7CPF1	Small heat shock protein ibpA OS=Salmonella typhimurium GN=ibpA PE=3 SV=1	15.749	7	7	122	51.8	0	53.696	99975000	78688000	65923000	153370000	217230000	165740000
Salmonella typhimurium (strain SL1344)	Q7CPM4	RNase G OS=Salmonella typhimurium GN=cafA PE=4 SV=1	55.436	7	7	17	21.3	0	126.18	7836700	0	0	0	0	7467200
Salmonella typhimurium (strain SL1344)	Q7CPN4	Stringent starvation protein B OS=Salmonella typhimurium GN=sspB PE=4 SV=1	18.221	7	7	75	38.6	0	29.313	37703000	43687000	45933000	21150000	27568000	20442000
Salmonella typhimurium (strain SL1344)	Q7CPT2	Putative D-mannonate oxidoreductase OS=Salmonella typhimurium GN=STM3136 PE=4 SV=1	54.007	9	7	43	22.9	0	32.672	13233000	13842000	14131000	18197000	0	23194000
Salmonella typhimurium (strain SL1344)	Q7CPU7	Putative membrane protein OS=Salmonella typhimurium GN=yggB PE=4 SV=1	31.06	7	7	39	24.8	0	27.711	15998000	13761000	11306000	12616000	9462200	14365000
Salmonella typhimurium (strain SL1344)	Q7CPW4	Putative organic radical activating enzymes OS=Salmonella typhimurium GN=ygcF PE=4 SV=1	24.993	7	7	29	31.8	0	25.886	14149000	8613000	9687600	12915000	7156300	13564000
Salmonella typhimurium (strain SL1344)	Q8ZK17	Putative Mrr restriction endonuclease OS=Salmonella typhimurium GN=STM4490 PE=4 SV=1	37.261	7	7	17	32.5	0	22.557	3629600	0	0	0	0	0
Salmonella typhimurium (strain SL1344)	Q8ZK34	Putative carbamate kinase OS=Salmonella typhimurium GN=STM4466 PE=4 SV=1	33.35	7	7	34	25.8	0	14.902	27691000	23459000	33575000	0	0	0
Salmonella typhimurium (strain SL1344)	Q8ZKA7	Putative sugar kinase OS=Salmonella typhimurium GN=yjeF PE=4 SV=1	54.278	7	7	9	18.6	0	10.972	0	0	10490000	0	0	0
Salmonella typhimurium (strain SL1344)	Q8ZKH4	tRNA-dihydrouridine synthase A OS=Salmonella typhimurium GN=dusA PE=3 SV=1	36.986	7	7	45	28.6	0	43.278	24545000	13890000	19338000	20025000	13638000	21678000
Salmonella typhimurium (strain SL1344)	Q8ZKL8	N-acetyl-gamma-glutamyl-phosphate reductase OS=Salmonella typhimurium GN=argC PE=1 SV=1	35.949	7	7	62	20.7	0	22.278	51697000	30537000	35699000	16785000	19534000	17324000
Salmonella typhimurium (strain SL1344)	Q8ZL03	Small heat shock protein ibpB OS=Salmonella typhimurium GN=ibpB PE=3 SV=1	16.084	7	7	107	49.3	0	24.867	31370000	28634000	31147000	76761000	63495000	66533000
Salmonella typhimurium (strain SL1344)	Q8ZL55	Putative membrane protein OS=Salmonella typhimurium GN=yibP PE=4 SV=1	47.297	7	7	10	22.5	0	34.082	5942800	0	0	0	0	0
Salmonella typhimurium (strain SL1344)	Q8ZL70	Selenocysteinyl-tRNA-specific translation factor OS=Salmonella typhimurium GN=selB PE=4 SV=1	68.65	7	7	28	16.4	0	21.916	13827000	11758000	5995600	14543000	19176000	0
Salmonella typhimurium (strain SL1344)	Q8ZLE5	P-type ATPase family OS=Salmonella typhimurium GN=zntA PE=3 SV=1	77.177	7	7	20	12.4	0	13.241	8351300	0	0	8284600	7848200	6980600
Salmonella typhimurium (strain SL1344)	Q8ZLF0	Putative integral membrane cell division protein OS=Salmonella typhimurium GN=ftsX PE=4 SV=1	38.626	7	7	33	24.5	0	40.176	12745000	13590000	12078000	11288000	7647000	15104000
Salmonella typhimurium (strain SL1344)	Q8ZLG5	1,4-alpha-glucan-branching enzyme OS=Salmonella typhimurium GN=glgB PE=3 SV=1	84.274	7	7	31	15.4	0	17.159	11979000	16156000	13597000	11391000	10939000	10369000
Salmonella typhimurium (strain SL1344)	Q8ZLG8	Putative bacterial transcriptional regulator OS=Salmonella typhimurium GN=STM3533 PE=4 SV=1	27.895	7	7	30	30.3	0	46.131	12520000	18828000	14824000	11647000	11412000	10183000
Salmonella typhimurium (strain SL1344)	Q8ZLL1	Putative hydrolase OS=Salmonella typhimurium GN=yheT PE=4 SV=1	40.18	7	7	46	23.1	0	21.672	0	0	7633400	23703000	36466000	21618000
Salmonella typhimurium (strain SL1344)	Q8ZM24	Putative amidohydrolase OS=Salmonella typhimurium GN=STM3133 PE=4 SV=1	33.115	7	7	32	17.5	0	22.356	17848000	22206000	17507000	0	0	8761800
Salmonella typhimurium (strain SL1344)	Q8ZM47	Putative enzyme with a TIM-barrel fold OS=Salmonella typhimurium GN=yggS PE=4 SV=1	25.671	7	7	44	35	0	54.333	23054000	32269000	17902000	15497000	15704000	17313000
Salmonella typhimurium (strain SL1344)	Q8ZM78	6-phospho-beta-glucosidase A OS=Salmonella typhimurium GN=bglA PE=3 SV=1	55.103	7	7	28	16.1	0	43.209	0	0	11164000	16050000	14516000	15698000
Salmonella typhimurium (strain SL1344)	Q8ZMC0	Membrane-bound lytic murein transglycosylase A OS=Salmonella typhimurium GN=mltA PE=4 SV=1	40.27	7	7	39	32.9	0	64.436	19845000	15810000	13524000	24409000	12812000	20142000
Salmonella typhimurium (strain SL1344)	Q8ZMC6	L-fucose isomerase OS=Salmonella typhimurium GN=fucI PE=3 SV=1	64.77	7	7	13	15.4	0	13.83	0	0	4816500	0	0	0
Salmonella typhimurium (strain SL1344)	Q8ZMK0	Glucitol (Sorbitol)-6-phosphate dehydrogenase OS=Salmonella typhimurium GN=srlD PE=3 SV=1	27.876	7	7	52	29.3	0	46.425	16200000	17512000	18202000	16185000	16224000	8067900
Salmonella typhimurium (strain SL1344)	Q8ZMK2	PTS family, glucitol/sorbitol-specific IIB component OS=Salmonella typhimurium GN=srlE PE=4 SV=1	33.713	7	7	56	30.3	0	31.999	31127000	35808000	26937000	21007000	15079000	19892000
Salmonella typhimurium (strain SL1344)	Q8ZMK9	Multidrug resistance secretion protein OS=Salmonella typhimurium GN=emrA PE=4 SV=1	42.501	7	7	24	21.3	0	19.608	13279000	15602000	0	11825000	0	13010000
Salmonella typhimurium (strain SL1344)	Q8ZMN4	Putative glycosyl transferase OS=Salmonella typhimurium GN=iroB PE=4 SV=1	40.105	7	7	67	27	0	40.936	0	0	0	77978000	77519000	88493000
Salmonella typhimurium (strain SL1344)	Q8ZN52	Ribosomal RNA large subunit methyltransferase N OS=Salmonella typhimurium GN=rlmN PE=3 SV=1	43.51	7	7	36	22.2	0	15.392	13029000	9219400	6927100	14805000	7901000	15367000
Salmonella typhimurium (strain SL1344)	Q8ZN68	Putative arsenate reductase OS=Salmonella typhimurium GN=yfgD PE=4 SV=1	13.377	7	7	47	72.3	0	43.385	31710000	36135000	31925000	33119000	11268000	25541000
Salmonella typhimurium (strain SL1344)	Q8ZNA1	Putative oxidoreductase OS=Salmonella typhimurium GN=STM2406 PE=4 SV=1	37.382	7	7	28	25.6	0	27.941	0	0	8263900	10711000	15176000	9498300
Salmonella typhimurium (strain SL1344)	Q8ZNA5	Long-chain fatty acid transport protein OS=Salmonella typhimurium GN=fadL PE=3 SV=2	47.474	7	7	119	30.1	0	91.466	124370000	122640000	65969000	97508000	75210000	87086000
Salmonella typhimurium (strain SL1344)	Q8ZNA7	Fatty acid oxidation complex subunit alpha OS=Salmonella typhimurium GN=fadJ PE=3 SV=1	77.254	7	7	19	17.2	0	28.245	49485000	43502000	0	0	0	40442000
Salmonella typhimurium (strain SL1344)	Q8ZNF7	Putative nucleotide-utilizing enzyme related to molybdopterin-biosynthesis OS=Salmonella typhimurium GN=STM2293 PE=4 SV=1	43.946	7	7	42	24.6	0	84.955	28174000	14901000	12919000	27742000	21859000	27076000
Salmonella typhimurium (strain SL1344)	Q8ZNK5	Fructose-specific transport protein OS=Salmonella typhimurium GN=fruA PE=4 SV=1	57.374	7	7	35	14.8	0	14.54	11354000	11787000	15143000	10798000	19252000	8542900
Salmonella typhimurium (strain SL1344)	Q8ZNN5	Putative ATP-binding protein OS=Salmonella typhimurium GN=mrp PE=4 SV=1	39.93	7	7	100	23.3	0	47.266	81258000	127260000	75496000	66510000	69358000	55926000
Salmonella typhimurium (strain SL1344)	Q8ZNW8	Putative inner membrane protein OS=Salmonella typhimurium GN=yebE PE=4 SV=1	23.661	7	7	72	47	0	56.09	35916000	23826000	29081000	23965000	14764000	16396000
Salmonella typhimurium (strain SL1344)	Q8ZP07	L-serine deaminase I/L-threonine deaminase I OS=Salmonella typhimurium GN=sdaA PE=4 SV=1	49.071	7	7	78	21.1	0	66.085	31669000	42376000	30678000	20978000	30645000	25335000
Salmonella typhimurium (strain SL1344)	Q8ZP18	Putative resistance protein MccF OS=Salmonella typhimurium GN=ycgQ PE=4 SV=1	33.351	7	7	43	33.2	0	27.88	25625000	25526000	18673000	0	15988000	23797000
Salmonella typhimurium (strain SL1344)	Q8ZP57	Putative inner membrane protein OS=Salmonella typhimurium GN=STM1698 PE=4 SV=1	52.301	7	7	23	18.2	0	11.075	0	0	0	8671400	16750000	8729500
Salmonella typhimurium (strain SL1344)	Q8ZP98	Putative SAM-dependent methyltransferases OS=Salmonella typhimurium GN=STM1638 PE=4 SV=1	15.754	7	7	120	42.1	0	52.046	95099000	77258000	51610000	119250000	83856000	104560000
Salmonella typhimurium (strain SL1344)	Q8ZPI8	Putative mannitol dehydrogenase OS=Salmonella typhimurium GN=ydfI PE=4 SV=1	53.896	9	7	16	20.7	0	15.266	0	0	0	15545000	8983100	23053000
Salmonella typhimurium (strain SL1344)	Q8ZPL3	Response regulator in two-component regulatory system with RstB (OmpR family) OS=Salmonella typhimurium GN=rstA PE=4 SV=1	27.202	7	7	63	26.7	0	17.565	30914000	20076000	30370000	44112000	32367000	43118000
Salmonella typhimurium (strain SL1344)	Q8ZQ11	Putative metal-dependent hydrolase OS=Salmonella typhimurium GN=ycfH PE=4 SV=1	29.821	7	7	20	29.4	0	25.999	0	0	6090500	12875000	10339000	8578800
Salmonella typhimurium (strain SL1344)	Q8ZQ36	Putative transcriptional regulator OS=Salmonella typhimurium GN=STM1127 PE=4 SV=1	31.855	7	7	28	29.4	0	31.948	10424000	0	9786900	13050000	15927000	12658000
Salmonella typhimurium (strain SL1344)	Q8ZQF1	L-allo-threonine aldolase OS=Salmonella typhimurium GN=ltaA PE=4 SV=1	36.353	7	7	48	28.2	0	44.041	16094000	11849000	25651000	34442000	38180000	24566000
Salmonella typhimurium (strain SL1344)	Q8ZQQ5	Dethiobiotin synthetase OS=Salmonella typhimurium GN=bioD PE=3 SV=1	24.199	7	7	95	42.1	0	29.885	32149000	31412000	31779000	94485000	80036000	86249000
Salmonella typhimurium (strain SL1344)	Q8ZQS1	Galactose-1-epimerase (Mutarotase) OS=Salmonella typhimurium GN=galM PE=4 SV=1	38.547	7	7	59	27.5	0	46.7	53458000	63203000	34457000	30417000	40325000	25878000
Salmonella typhimurium (strain SL1344)	Q8ZQT2	3-deoxy-D-arabinoheptulosonate-7-phosphate synthase (DAHP synthetase, phenylalanine repressible) OS=Salmonella typhimurium GN=aroG PE=4 SV=1	37.856	8	7	154	24.3	0	57.146	109320000	60212000	59151000	126740000	162210000	78515000
Salmonella typhimurium (strain SL1344)	Q8ZQT4	Putative periplasmic protein OS=Salmonella typhimurium GN=ybgF PE=4 SV=1	28.247	7	7	100	31.3	0	62.363	83016000	79432000	44403000	47959000	70479000	58164000
Salmonella typhimurium (strain SL1344)	Q8ZQX1	Flavodoxin-1 OS=Salmonella typhimurium GN=fldA PE=1 SV=3	19.637	7	7	143	46	0	167.31	115900000	149000000	143530000	148080000	141620000	145400000
Salmonella typhimurium (strain SL1344)	Q8ZR28	Carbon starvation protein OS=Salmonella typhimurium GN=cstA PE=4 SV=1	75.037	7	7	79	10.1	0	38.473	17740000	24694000	43543000	38637000	29337000	41297000
Salmonella typhimurium (strain SL1344)	Q8ZR32	2,3-dihydroxybenzoate-AMP ligase OS=Salmonella typhimurium GN=entE PE=3 SV=1	59.255	7	7	47	18.1	0	44.088	15776000	13196000	8491200	32812000	16212000	29806000
Salmonella typhimurium (strain SL1344)	Q8ZR34	Ferric enterobactin (Enterochelin) tranporter OS=Salmonella typhimurium GN=fepB PE=4 SV=1	34.297	7	7	115	30.2	0	55.415	10260000	11740000	11729000	45956000	39462000	37031000
Salmonella typhimurium (strain SL1344)	Q8ZRC1	Putative lipoprotein OS=Salmonella typhimurium GN=yajG PE=4 SV=1	22.81	7	7	92	41.4	0	36.52	129530000	141630000	96774000	120800000	125520000	103580000
Salmonella typhimurium (strain SL1344)	Q8ZRD2	Putative oxidoreductase / K + channel protein OS=Salmonella typhimurium GN=yajO PE=4 SV=1	36.161	7	7	22	26.5	0	23.166	17024000	7878800	11539000	9457400	7429700	11739000
Salmonella typhimurium (strain SL1344)	Q8ZRD8	Queuine tRNA-ribosyltransferase OS=Salmonella typhimurium GN=tgt PE=3 SV=1	42.521	7	7	30	22.1	0	26.823	23043000	17048000	13100000	20023000	0	19505000
Salmonella typhimurium (strain SL1344)	Q8ZRF0	Pyrroline-5-carboxylate reductase OS=Salmonella typhimurium GN=proC PE=3 SV=1	28.061	7	7	82	50.6	0	43.588	62352000	61747000	136900000	92700000	76009000	67827000
Salmonella typhimurium (strain SL1344)	Q8ZRJ7	Acyl-coenzyme A dehydrogenase OS=Salmonella typhimurium GN=fadE PE=2 SV=1	89.215	7	7	34	11.1	0	28.599	17264000	11333000	12189000	8839100	8488600	0
Salmonella typhimurium (strain SL1344)	Q93IM5	Glucokinase OS=Salmonella typhimurium GN=glk PE=3 SV=1	34.594	7	7	95	29	0	32.677	61840000	55234000	49952000	47777000	35384000	73698000
Salmonella typhimurium (strain SL1344)	Q9L6M9	Putative carboxymethylenebutenolidase OS=Salmonella typhimurium GN=ysgA PE=3 SV=1	29.061	7	7	105	42.6	0	67.913	35830000	31288000	33133000	66342000	80839000	54558000
Salmonella typhimurium (strain SL1344)	Q9L6R5	UDP-N-acetylglucosamine 2-epimerase OS=Salmonella typhimurium GN=wecB PE=3 SV=1	42.165	7	7	44	21.3	0	33.974	13088000	18603000	21893000	18227000	15867000	33277000
Salmonella typhimurium (strain SL1344)	Q9L6T2	Acetolactate synthase OS=Salmonella typhimurium GN=ilvG PE=3 SV=1	59.223	7	7	28	25.2	0	31.332	5433000	6532000	5035100	13564000	7997000	10406000
Salmonella typhimurium (strain SL1344)	Q9RPH0	SspH2 (Leucine-rich repeat protein) OS=Salmonella typhimurium GN=sspH2 PE=4 SV=1	87.222	7	7	24	11.7	0	14.513	4260900	0	0	16760000	8363600	13780000
Salmonella typhimurium (strain SL1344)	O52756	Outer membrane esterase (Outer membrane N-acetyl phenylalanine beta-naphthyl ester-cleaving esterase) OS=Salmonella typhimurium GN=apeE PE=4 SV=1	69.861	6	6	29	11.7	0	18.144	5870800	8722900	16069000	16732000	24765000	16545000
Salmonella typhimurium (strain SL1344)	O68269	WaaG (Glucosyltransferase I) OS=Salmonella typhimurium GN=waaG PE=4 SV=1	42.483	6	6	32	23.3	0	9.2381	11035000	13897000	10473000	18126000	14267000	0
Salmonella typhimurium (strain SL1344)	O68270	WaaQ (Lipopolysaccharide core biosynthesis protein) OS=Salmonella typhimurium GN=waaQ PE=4 SV=1	38.714	6	6	35	25.6	0	17.547	26112000	24591000	23634000	16395000	0	24314000
Salmonella typhimurium (strain SL1344)	O68926	Bacterioferritin OS=Salmonella typhimurium GN=bfr PE=3 SV=1	18.355	6	6	26	45.6	0	19.497	33581000	18475000	27945000	18052000	0	0
Salmonella typhimurium (strain SL1344)	O87576	Apolipoprotein N-acyltransferase OS=Salmonella typhimurium GN=lnt PE=3 SV=2	57.597	6	6	28	19.3	0	68.628	0	0	17775000	8094600	9573000	18126000
Salmonella typhimurium (strain SL1344)	P02915	Histidine transport ATP-binding protein hisP OS=Salmonella typhimurium GN=hisP PE=1 SV=1	28.771	6	6	30	37.2	0	26.299	3673600	7108100	9232400	9498100	7954900	6878600
Salmonella typhimurium (strain SL1344)	P06191	Alanine racemase, catabolic OS=Salmonella typhimurium GN=dadX PE=1 SV=1	38.804	6	6	10	28.1	0	11.38	0	0	3744900	0	0	0
Salmonella typhimurium (strain SL1344)	P0A1C5	Protein sufI OS=Salmonella typhimurium GN=sufI PE=3 SV=1	51.858	6	6	19	19.6	0	13.246	7388300	0	12067000	0	0	8119500
Salmonella typhimurium (strain SL1344)	P0A1D7	ATP-dependent Clp protease proteolytic subunit OS=Salmonella typhimurium GN=clpP PE=3 SV=1	23.176	6	6	195	33.8	0	84.071	268630000	188150000	177280000	260830000	131670000	310460000
Salmonella typhimurium (strain SL1344)	P0A1H7	Biopolymer transport protein exbB OS=Salmonella typhimurium GN=exbB PE=3 SV=1	26.179	6	6	199	35.2	0	104.2	73146000	126940000	84248000	159700000	172670000	121180000
Salmonella typhimurium (strain SL1344)	P0A269	Exopolyphosphatase OS=Salmonella typhimurium GN=ppx PE=3 SV=2	58.144	6	6	22	13.5	0	12.925	5370200	8745900	7836500	3679800	5733500	0
Salmonella typhimurium (strain SL1344)	P0A273	LexA repressor OS=Salmonella typhimurium GN=lexA PE=3 SV=1	22.304	6	6	36	31.7	0	23.973	25735000	17667000	19498000	0	15764000	21045000
Salmonella typhimurium (strain SL1344)	P0A2E5	RNA polymerase sigma factor rpoS OS=Salmonella typhimurium GN=rpoS PE=3 SV=1	37.932	6	6	32	16.7	0	46.575	7457300	4531300	8472400	4768200	0	2262900
Salmonella typhimurium (strain SL1344)	P0A2F0	RNA polymerase sigma-E factor OS=Salmonella typhimurium GN=rpoE PE=3 SV=1	21.711	6	6	29	38.2	0	19.328	13859000	10720000	14515000	11563000	9364500	13609000
Salmonella typhimurium (strain SL1344)	P0A2F4	Superoxide dismutase [Fe] OS=Salmonella typhimurium GN=sodB PE=3 SV=2	21.308	6	6	222	23.3	0	31.507	300150000	427700000	580830000	132720000	107620000	94527000
Salmonella typhimurium (strain SL1344)	P0A2N8	UPF0241 protein yihI OS=Salmonella typhimurium GN=yihI PE=3 SV=1	19.213	6	6	29	40.9	0	19.644	7973200	0	16473000	4934600	14768000	4174100
Salmonella typhimurium (strain SL1344)	P0A2R8	Magnesium transport protein corA OS=Salmonella typhimurium GN=corA PE=1 SV=1	36.592	6	6	15	22.5	0	9.1193	0	0	8246500	0	10786000	12328000
Salmonella typhimurium (strain SL1344)	P0A2S2	Pyruvate dehydrogenase complex repressor OS=Salmonella typhimurium GN=pdhR PE=3 SV=1	29.411	6	6	45	24.4	0	8.7965	27424000	24536000	10695000	6680100	15394000	7597400
Salmonella typhimurium (strain SL1344)	P0A7S6	30S ribosomal protein S12 OS=Salmonella typhimurium GN=rpsL PE=3 SV=2	13.737	6	6	42	30.6	0	6.9433	0	0	467840000	172390000	261080000	139130000
Salmonella typhimurium (strain SL1344)	P0A8B8;P74878	UPF0133 protein ybaB OS=Salmonella typhimurium GN=ybaB PE=3 SV=1	12.015	6	6	98	79.8	0	23.74	53890000	44890000	27788000	46529000	39505000	68109000
Salmonella typhimurium (strain SL1344)	P0A9Z4	Nitrogen regulatory protein P-II 1 OS=Salmonella typhimurium GN=glnB PE=3 SV=1	12.425	6	6	67	39.3	0	13.22	32180000	25750000	21552000	28131000	26978000	36189000
Salmonella typhimurium (strain SL1344)	P15875	2-isopropylmalate synthase OS=Salmonella typhimurium GN=leuA PE=3 SV=4	57.43	6	6	24	13.2	0	10.133	3186000	9202700	8342000	0	4489300	10138000
Salmonella typhimurium (strain SL1344)	P18949	Cystathionine beta-lyase OS=Salmonella typhimurium GN=metC PE=3 SV=2	42.872	6	6	23	22	0	11.651	0	0	8145000	0	6981700	1248900
Salmonella typhimurium (strain SL1344)	P20753	Peptidyl-prolyl cis-trans isomerase A OS=Salmonella typhimurium GN=ppiA PE=3 SV=2	20.332	6	6	57	58.4	0	63.375	49514000	48344000	56536000	38228000	0	35680000
Salmonella typhimurium (strain SL1344)	P23924	Galactose/methyl galactoside import ATP-binding protein mglA OS=Salmonella typhimurium GN=mglA PE=1 SV=2	56.477	6	6	10	16.2	0	19.805	0	0	10098000	0	3951800	0
Salmonella typhimurium (strain SL1344)	P26465	Flagellum-specific ATP synthase OS=Salmonella typhimurium GN=fliI PE=1 SV=1	49.264	6	6	23	21.1	0	20.26	10813000	15643000	22794000	0	0	0
Salmonella typhimurium (strain SL1344)	P37604	D-alanyl-D-alanine carboxypeptidase dacD OS=Salmonella typhimurium GN=dacD PE=3 SV=1	43.097	6	6	11	18.2	0	11.875	0	0	0	0	6909200	11202000
Salmonella typhimurium (strain SL1344)	P37724	tRNA delta(2)-isopentenylpyrophosphate transferase OS=Salmonella typhimurium GN=miaA PE=3 SV=2	35.17	6	6	31	36.7	0	48.253	20601000	13947000	16624000	12396000	13610000	20771000
Salmonella typhimurium (strain SL1344)	P41782	Transcriptional regulator hilD OS=Salmonella typhimurium GN=hilD PE=4 SV=2	35.218	6	6	13	23.6	0	8.0324	0	15099000	21697000	0	0	0
Salmonella typhimurium (strain SL1344)	P58533	D-tyrosyl-tRNA(Tyr) deacylase OS=Salmonella typhimurium GN=dtd PE=3 SV=1	15.925	6	6	41	37.2	0	20.72	18847000	17742000	19094000	37498000	26336000	34771000
Salmonella typhimurium (strain SL1344)	P58687	3-dehydroquinate dehydratase OS=Salmonella typhimurium GN=aroD PE=3 SV=1	27.325	6	6	27	26.2	0	9.9149	6387000	8779700	8761100	10916000	13630000	10382000
Salmonella typhimurium (strain SL1344)	P58718	4-hydroxythreonine-4-phosphate dehydrogenase 2 OS=Salmonella typhimurium GN=pdxA2 PE=1 SV=1	35.064	6	6	21	27.8	0	15.415	21031000	13072000	21260000	0	0	12065000
Salmonella typhimurium (strain SL1344)	P58729	Chorismate synthase OS=Salmonella typhimurium GN=aroC PE=3 SV=2	39.108	6	6	55	23.5	0	20.905	17777000	17117000	28011000	13533000	15028000	18936000
Salmonella typhimurium (strain SL1344)	P63601	Shikimate kinase 1 OS=Salmonella typhimurium GN=aroK PE=3 SV=2	19.47	6	6	94	47.4	0	30.326	102680000	88021000	90523000	102820000	93065000	97169000
Salmonella typhimurium (strain SL1344)	P65363	Cell division topological specificity factor OS=Salmonella typhimurium GN=minE PE=3 SV=1	10.182	6	6	64	45.5	0	14.886	62307000	41185000	33757000	38560000	25593000	47466000
Salmonella typhimurium (strain SL1344)	P66131	50S ribosomal protein L27 OS=Salmonella typhimurium GN=rpmA PE=3 SV=2	9.1244	6	6	116	44.7	0	7.1947	60764000	58115000	35230000	40613000	53032000	0
Salmonella typhimurium (strain SL1344)	P67605	UPF0265 protein yeeX OS=Salmonella typhimurium GN=yeeX PE=3 SV=1	13.073	6	6	150	75.7	0	36.422	85798000	69015000	52224000	112560000	107560000	135550000
Salmonella typhimurium (strain SL1344)	P67617	Probable Fe(2+)-trafficking protein OS=Salmonella typhimurium GN=yggX PE=1 SV=2	10.899	6	6	65	48.4	0	44.949	67330000	52268000	34162000	54175000	49661000	75646000
Salmonella typhimurium (strain SL1344)	P67651	Regulator of ribonuclease activity A OS=Salmonella typhimurium GN=rraA PE=3 SV=1	17.374	6	6	118	30.4	0	43.698	68124000	85746000	58342000	74316000	89608000	64880000
Salmonella typhimurium (strain SL1344)	P74853	Secretion system apparatus protein ssaK OS=Salmonella typhimurium GN=ssaK PE=4 SV=2	26.293	6	6	24	33.5	0	11.758	0	0	0	15191000	15467000	14037000
Salmonella typhimurium (strain SL1344)	Q56057	GTP-binding protein era OS=Salmonella typhimurium GN=era PE=3 SV=2	33.882	6	6	17	15.6	0	6.1428	0	0	5960600	5422800	6540300	5837600
Salmonella typhimurium (strain SL1344)	Q7CP65	3-phosphoserine phosphatase OS=Salmonella typhimurium GN=serB PE=4 SV=1	35.006	6	6	16	24.2	0	18.849	0	0	0	0	15853000	0
Salmonella typhimurium (strain SL1344)	Q7CPG6	Putative inner membrane protein (SlsA) OS=Salmonella typhimurium GN=slsA PE=4 SV=1	24.306	6	6	30	40.7	0	34.459	41334000	39427000	27257000	0	0	0
Salmonella typhimurium (strain SL1344)	Q7CPH6	Putative rhodanese-related sulfurtransferases OS=Salmonella typhimurium GN=yibN PE=4 SV=1	15.664	6	6	66	42	0	32.68	59620000	54158000	40551000	53989000	46519000	49071000
Salmonella typhimurium (strain SL1344)	Q7CPH8	Protein-export protein secB OS=Salmonella typhimurium GN=secB PE=3 SV=1	17.245	6	6	176	52.3	0	104.86	306850000	224080000	249100000	205250000	211220000	241040000
Salmonella typhimurium (strain SL1344)	Q7CPK3	Transcriptional repressor gnt-I OS=Salmonella typhimurium GN=gntR PE=4 SV=1	36.511	6	6	27	23	0	26.837	0	0	6512500	0	6580600	13509000
Salmonella typhimurium (strain SL1344)	Q7CPN3	Periplasmic serine endoprotease OS=Salmonella typhimurium GN=degS PE=4 SV=1	37.795	6	6	34	24.2	0	17.918	11611000	13561000	7363200	8622800	10042000	6689700
Salmonella typhimurium (strain SL1344)	Q7CPP6	Octaprenyl diphosphate synthase OS=Salmonella typhimurium GN=ispB PE=3 SV=1	35.266	6	6	59	25.7	0	15.529	16399000	0	19296000	20495000	22986000	17676000
Salmonella typhimurium (strain SL1344)	Q7CPT1	Glutathionylspermidine synthetase OS=Salmonella typhimurium GN=gsp PE=4 SV=1	70.24	6	6	33	14.9	0	18.409	24220000	24853000	26427000	0	16215000	25277000
Salmonella typhimurium (strain SL1344)	Q7CPY9;P74870	Transcriptional repressor of emrAB operon OS=Salmonella typhimurium GN=emrR PE=4 SV=1;Negative regulator of emr locus EmrR (Fragment) OS=Salmonella typhimurium GN=emrR PE=4 SV=1	20.537	6	6	40	34.1	0	45.284	40945000	21871000	46245000	22745000	20953000	0
Salmonella typhimurium (strain SL1344)	Q7CQA9	Putative dehydratase OS=Salmonella typhimurium GN=yeeZ PE=4 SV=1	29.662	6	6	20	25.9	0	5.7711	24177000	17513000	0	9938100	0	13091000
Salmonella typhimurium (strain SL1344)	Q7CQF9	Putative cytoplasmic protein (Putative uncharacterized protein putative yciF) OS=Salmonella typhimurium GN=yciF PE=4 SV=1	18.652	6	6	57	46.7	0	70.892	16977000	34670000	33525000	0	0	17066000
Salmonella typhimurium (strain SL1344)	Q7CQJ1	Putative resistance protein OS=Salmonella typhimurium GN=osmC PE=4 SV=1	15.102	6	6	40	37.1	0	66.92	35440000	25704000	41515000	32289000	20735000	30246000
Salmonella typhimurium (strain SL1344)	Q7CQQ8	Integral membrane protein ABC transporter OS=Salmonella typhimurium GN=ycfU PE=4 SV=1	47.716	6	6	28	19	0	27.388	15703000	13109000	13451000	13413000	8485600	16782000
Salmonella typhimurium (strain SL1344)	Q7CQW2	Glutamine high-affinity transporter (Glutamine transport ATP-binding protein GLNQ) OS=Salmonella typhimurium GN=glnQ PE=3 SV=1	26.702	6	6	91	29.6	0	82.83	61098000	59816000	65767000	22512000	17060000	24302000
Salmonella typhimurium (strain SL1344)	Q7CQW6	Molybdopterin biosynthesis, protein B OS=Salmonella typhimurium GN=moaB PE=4 SV=1	18.54	6	6	62	46.5	0	33.242	60771000	65414000	58420000	45191000	41254000	38227000
Salmonella typhimurium (strain SL1344)	Q7CR27	Cytochrome o ubiquinol oxidase subunit I OS=Salmonella typhimurium GN=cyoB PE=3 SV=1	74.281	6	6	59	10.7	0	19.876	37728000	37666000	35976000	26024000	20027000	29627000
Salmonella typhimurium (strain SL1344)	Q7CR40	Preprotein translocase IISP family, membrane subunit OS=Salmonella typhimurium GN=yajC PE=4 SV=1	11.844	6	6	100	30	0	106.69	97068000	59881000	56105000	112310000	122670000	164080000
Salmonella typhimurium (strain SL1344)	Q7CR55	Homology to Shigella VirG protein OS=Salmonella typhimurium GN=STM0307 PE=4 SV=1	15.139	6	6	27	46.7	0	58.79	26101000	29092000	17391000	22037000	18708000	28655000
Salmonella typhimurium (strain SL1344)	Q8ZJU7	Transcriptional regulator OS=Salmonella typhimurium GN=rob PE=4 SV=1	33.243	6	6	44	17.6	0	9.1541	21514000	12785000	14536000	14711000	21853000	13963000
Salmonella typhimurium (strain SL1344)	Q8ZK08	UPF0082 protein yeeN OS=Salmonella typhimurium GN=yeeN PE=3 SV=2	25.727	6	6	30	23.1	0	17.93	25407000	31624000	21463000	11472000	8986100	11769000
Salmonella typhimurium (strain SL1344)	Q8ZKD2	Putative inner membrane protein OS=Salmonella typhimurium GN=STM4310 PE=4 SV=1	33.874	6	6	19	26.6	0	19.142	16941000	20118000	18583000	0	0	0
Salmonella typhimurium (strain SL1344)	Q8ZKM8	Probable fructose-6-phosphate aldolase OS=Salmonella typhimurium GN=fsa PE=3 SV=1	23.525	6	6	35	25.5	0	26.894	24486000	19816000	9595800	12852000	9363800	22839000
Salmonella typhimurium (strain SL1344)	Q8ZKN9	Essential cell division protein OS=Salmonella typhimurium GN=ftsN PE=4 SV=1	36.302	6	6	8	25.3	0	29.063	0	0	8310900	0	0	8013300
Salmonella typhimurium (strain SL1344)	Q8ZKQ5	Transcriptional regulator lsrR OS=Salmonella typhimurium GN=lsrR PE=1 SV=1	34.449	6	6	30	22.3	0	8.8213	35248000	22009000	20429000	18556000	14891000	15989000
Salmonella typhimurium (strain SL1344)	Q8ZKR8	Putative cytoplasmic protein OS=Salmonella typhimurium GN=yiiM PE=4 SV=1	28.27	6	6	30	20.4	0	11.539	11963000	0	10521000	11915000	13223000	12048000
Salmonella typhimurium (strain SL1344)	Q8ZKV8	Ribokinase OS=Salmonella typhimurium GN=rbsK PE=3 SV=1	32.211	6	6	61	32	0	69.678	9755600	10833000	20848000	14290000	8722700	13389000
Salmonella typhimurium (strain SL1344)	Q8ZKX9	Putative oxidoreductase OS=Salmonella typhimurium GN=yieF PE=4 SV=1	20.835	6	6	103	56.2	0	94.741	52481000	47358000	34006000	49802000	37129000	52785000
Salmonella typhimurium (strain SL1344)	Q8ZL41	(P)ppGpp synthetase II OS=Salmonella typhimurium GN=spoT PE=3 SV=1	79.515	6	6	23	9.1	0	8.0604	0	0	0	9571600	9192100	8155200
Salmonella typhimurium (strain SL1344)	Q8ZLC0	Ketodeoxygluconokinase OS=Salmonella typhimurium GN=kdgK PE=4 SV=1	34.089	6	6	20	22	0	20.521	9056600	0	7557700	8002700	0	4402000
Salmonella typhimurium (strain SL1344)	Q8ZLG2	Putative oxidoreductase OS=Salmonella typhimurium GN=yhhX PE=4 SV=1	38.717	6	6	30	28.1	0	24.871	20587000	14488000	11505000	15232000	9842200	17502000
Salmonella typhimurium (strain SL1344)	Q8ZLK5	Phosphoglycolate phosphatase OS=Salmonella typhimurium GN=gph PE=3 SV=1	27.303	6	6	48	28.6	0	35.245	42973000	27817000	35201000	22054000	12738000	27935000
Salmonella typhimurium (strain SL1344)	Q8ZLL2	Putative ATPase component of ABC transporter OS=Salmonella typhimurium GN=yheS PE=3 SV=1	71.586	6	6	31	11.7	0	53.608	15452000	15136000	10558000	11675000	11213000	12419000
Salmonella typhimurium (strain SL1344)	Q8ZLM5	Ribosomal RNA small subunit methyltransferase B OS=Salmonella typhimurium GN=rsmB PE=3 SV=1	48.11	6	6	24	24.9	0	40.481	0	0	35290000	0	13161000	0
Salmonella typhimurium (strain SL1344)	Q8ZLN1	Shikimate dehydrogenase OS=Salmonella typhimurium GN=aroE PE=3 SV=1	29.289	6	6	17	25.7	0	24.295	0	0	9756700	0	9730000	10462000
Salmonella typhimurium (strain SL1344)	Q8ZLR6	Sigma cross-reacting protein 27A (SCRP-27A) OS=Salmonella typhimurium GN=yhbL PE=4 SV=1	22.903	6	6	125	35.5	0	28.411	160810000	147530000	93504000	78931000	99386000	77277000
Salmonella typhimurium (strain SL1344)	Q8ZLS3	Putative ABC superfamily transport protein OS=Salmonella typhimurium GN=yrbF PE=3 SV=1	29.231	6	6	29	44.1	0	19.663	12743000	26004000	8061600	7465700	12540000	17141000
Salmonella typhimurium (strain SL1344)	Q8ZLU5	Putative methyltransferase OS=Salmonella typhimurium GN=yraL PE=4 SV=1	31.483	6	6	35	37.6	0	44.139	15658000	12848000	7881900	9745200	22049000	23265000
Salmonella typhimurium (strain SL1344)	Q8ZLY1	Putative transporter OS=Salmonella typhimurium GN=yqjH PE=4 SV=1	28.877	6	6	44	30.6	0	36.789	7564400	13411000	15828000	25402000	32427000	32060000
Salmonella typhimurium (strain SL1344)	Q8ZLY2	Dihydroneopterin aldolase OS=Salmonella typhimurium GN=folB PE=4 SV=1	13.424	6	6	60	37.5	0	18.021	40098000	42216000	19382000	80060000	68899000	86868000
Salmonella typhimurium (strain SL1344)	Q8ZLY9;REV__Q8ZLL5	Putative cytoplasmic protein OS=Salmonella typhimurium GN=yqiC PE=4 SV=1	13.947	6	6	34	49.6	0	10.452	0	0	32451000	29822000	25058000	41267000
Salmonella typhimurium (strain SL1344)	Q8ZM75	Glycine cleavage system H protein OS=Salmonella typhimurium GN=gcvH PE=3 SV=3	13.841	6	6	107	34.1	0	41.755	48750000	25064000	62905000	55556000	62573000	34059000
Salmonella typhimurium (strain SL1344)	Q8ZM79	UPF0267 protein yqfB OS=Salmonella typhimurium GN=yqfB PE=3 SV=1	11.899	6	6	28	65	0	17.496	26788000	20418000	0	15630000	14582000	19606000
Salmonella typhimurium (strain SL1344)	Q8ZMA9	Thymidylate synthase OS=Salmonella typhimurium GN=thyA PE=3 SV=1	30.368	6	6	102	24.6	0	42.126	64947000	49287000	61454000	53470000	38971000	63069000
Salmonella typhimurium (strain SL1344)	Q8ZMX2	Putative acetyl-CoA synthetase OS=Salmonella typhimurium GN=yfiQ PE=4 SV=1	97.766	6	6	19	10.2	0	62.806	13375000	11455000	16028000	0	0	0
Salmonella typhimurium (strain SL1344)	Q8ZN75	N-succinyl-diaminopimelate deacylase OS=Salmonella typhimurium GN=dapE PE=4 SV=1	41.578	6	6	38	24	0	41.337	10715000	0	10611000	19562000	18575000	14559000
Salmonella typhimurium (strain SL1344)	Q8ZNL5	Putative esterase OS=Salmonella typhimurium GN=yeiG PE=4 SV=1	27.008	6	6	192	33.9	0	43.704	52775000	91470000	119820000	142310000	213880000	208580000
Salmonella typhimurium (strain SL1344)	Q8ZNM8	Putative ABC superfamily transport protein (Bind_prot) OS=Salmonella typhimurium GN=yehZ PE=4 SV=1	32.757	6	6	74	26.9	0	54.092	46093000	42955000	27877000	29076000	27262000	39038000
Salmonella typhimurium (strain SL1344)	Q8ZNP8	Response regulator in two-component regulatory system with BaeS OS=Salmonella typhimurium GN=baeR PE=4 SV=1	27.594	6	6	15	25.4	0	14.755	6534200	0	7035100	7402300	0	0
Salmonella typhimurium (strain SL1344)	Q8ZNT7	D-cysteine desulfhydrase OS=Salmonella typhimurium GN=dcyD PE=3 SV=3	34.911	6	6	39	20.4	0	24.293	15914000	16340000	16830000	18992000	16730000	17187000
Salmonella typhimurium (strain SL1344)	Q8ZNU4	Cytoplasmic ferritin OS=Salmonella typhimurium GN=ftn PE=4 SV=1	19.279	6	6	302	51.5	0	124.85	317180000	257740000	362780000	167020000	154190000	163450000
Salmonella typhimurium (strain SL1344)	Q8ZP19	Putative inner membrane protein OS=Salmonella typhimurium GN=ycgR PE=4 SV=1	27.668	6	6	16	31.6	0	18.261	8944600	7448700	10290000	0	0	0
Salmonella typhimurium (strain SL1344)	Q8ZP92	Putative periplasmic protein OS=Salmonella typhimurium GN=ydbH PE=4 SV=1	96.617	6	6	19	10.5	0	32.87	4875000	0	4730400	5158600	0	5520200
Salmonella typhimurium (strain SL1344)	Q8ZPC4	Putative outer membrane lipoprotein OS=Salmonella typhimurium GN=STM1607 PE=4 SV=1	24.439	6	6	53	50.9	0	52.129	48653000	45267000	29218000	31307000	25157000	35007000
Salmonella typhimurium (strain SL1344)	Q8ZPD4	Putative NADP-dependent oxidoreductase OS=Salmonella typhimurium GN=yncB PE=4 SV=1	39.195	6	6	59	21.3	0	21.095	25895000	18643000	25633000	33517000	25925000	33160000
Salmonella typhimurium (strain SL1344)	Q8ZPE5	Putative molybdopterin oxidoreductases OS=Salmonella typhimurium GN=fdnG PE=4 SV=3	112.92	8	6	8	10.5	0	9.3022	10643000	0	0	0	0	0
Salmonella typhimurium (strain SL1344)	Q8ZPG7	Putative zinc-binding dehydrogenase OS=Salmonella typhimurium GN=STM1542 PE=4 SV=1	37.246	6	6	34	22.9	0	35.015	12965000	0	0	23822000	12032000	33742000
Salmonella typhimurium (strain SL1344)	Q8ZPJ3	Spermidine N1-acetyltransferase OS=Salmonella typhimurium GN=speG PE=4 SV=1	22.052	6	6	47	36.6	0	24.881	33074000	53731000	19942000	12391000	9295500	15656000
Salmonella typhimurium (strain SL1344)	Q8ZPT7	Putative enzyme OS=Salmonella typhimurium GN=yniC PE=4 SV=1	24.293	6	6	145	35.1	0	48.38	117800000	131130000	83893000	276580000	200850000	336560000
Salmonella typhimurium (strain SL1344)	Q8ZQ06	Beta-hexosaminidase OS=Salmonella typhimurium GN=nagZ PE=3 SV=1	37.697	6	6	30	24.6	0	19.355	0	14748000	10605000	9700200	14416000	8733000
Salmonella typhimurium (strain SL1344)	Q8ZQ65	DNA helicase IV OS=Salmonella typhimurium GN=helD PE=4 SV=1	78.071	6	6	15	10.1	0	15.839	3330000	5431000	3339200	0	0	0
Salmonella typhimurium (strain SL1344)	Q8ZQ69	Putative protease OS=Salmonella typhimurium GN=lonH PE=4 SV=1	65.603	6	6	41	15	0	25.139	15539000	16331000	16034000	0	0	8648600
Salmonella typhimurium (strain SL1344)	Q8ZQC4	Cytidylate kinase OS=Salmonella typhimurium GN=cmk PE=3 SV=1	24.783	6	6	25	37.4	0	28.676	5835600	7348900	7964100	0	13271000	8970300
Salmonella typhimurium (strain SL1344)	Q8ZQD0	Pyruvate formate lyase activating enzyme 1 OS=Salmonella typhimurium GN=pflA PE=4 SV=1	31.314	6	6	26	27.7	0	7.1403	21248000	0	17729000	7400400	8834700	10668000
Salmonella typhimurium (strain SL1344)	Q8ZQF0	Pyruvate dehydrogenase/oxidase FAD and thiamine PPi cofactors, cytoplasmic in absence of cofactors OS=Salmonella typhimurium GN=poxB PE=3 SV=1	61.683	6	6	28	15.9	0	19.905	11522000	8089000	8425600	20539000	14061000	14142000
Salmonella typhimurium (strain SL1344)	Q8ZQR8	Transcriptional repressor of modABCD operon (Molybdate uptake) OS=Salmonella typhimurium GN=modE PE=4 SV=1	28.346	6	6	68	28.6	0	45.26	25539000	28688000	25349000	28880000	38255000	28202000
Salmonella typhimurium (strain SL1344)	Q8ZQX0	Putative enzyme OS=Salmonella typhimurium GN=ybfF PE=4 SV=1	28.736	6	6	28	41.4	0	45.503	5494800	6730000	7470800	11561000	10613000	11875000
Salmonella typhimurium (strain SL1344)	Q8ZQY4	Pyrimidine-specific ribonucleoside hydrolase rihA OS=Salmonella typhimurium GN=rihA PE=3 SV=1	33.789	6	6	31	22.8	0	25.989	10906000	15853000	15646000	12266000	7450100	5924600
Salmonella typhimurium (strain SL1344)	Q8ZR26	Putative aminotransferase OS=Salmonella typhimurium GN=ybdL PE=4 SV=1	42.68	6	6	32	22.8	0	22.65	0	8790700	0	29841000	47579000	33047000
Salmonella typhimurium (strain SL1344)	Q8ZR30	2,3-dihydro-2,3-dihydroxybenzoate dehydrogenase OS=Salmonella typhimurium GN=entA PE=3 SV=1	26.571	6	6	57	22.3	0	49.632	20906000	31215000	15355000	47677000	49518000	49540000
Salmonella typhimurium (strain SL1344)	Q8ZR95	Copper-exporting P-type ATPase A OS=Salmonella typhimurium GN=copA PE=1 SV=3	87.909	6	6	18	14.8	0	30.146	5805500	0	4846000	3763700	6845000	7438900
Salmonella typhimurium (strain SL1344)	Q8ZRA0	Inosine-guanosine kinase OS=Salmonella typhimurium GN=gsk PE=4 SV=1	48.394	6	6	26	20.7	0	25.836	10976000	0	13390000	9509500	0	12420000
Salmonella typhimurium (strain SL1344)	Q8ZRA2	Adenine phosphoribosyltransferase OS=Salmonella typhimurium GN=apt PE=3 SV=1	19.985	6	6	124	37.7	0	81.703	45054000	45398000	45813000	52496000	53074000	65089000
Salmonella typhimurium (strain SL1344)	Q8ZRA5	Putative small-conductance mechanosensitive channel OS=Salmonella typhimurium GN=aefA PE=4 SV=1	126.75	6	6	11	9	0	37.025	0	0	0	6412100	5679100	0
Salmonella typhimurium (strain SL1344)	Q8ZRD0	Geranyltranstransferase (Farnesyldiphosphate synthase) OS=Salmonella typhimurium GN=ispA PE=3 SV=1	31.986	6	6	31	19.7	0	23.527	9128200	10129000	10044000	11960000	0	11197000
Salmonella typhimurium (strain SL1344)	Q8ZRD9	S-adenosylmethionine:tRNA ribosyltransferase-isomerase OS=Salmonella typhimurium GN=queA PE=3 SV=1	39.255	6	6	20	29.4	0	17.677	0	9874100	9230600	0	10340000	7770700
Salmonella typhimurium (strain SL1344)	Q8ZRU6	UDP-N-acetylmuramoyl-tripeptide--D-alanyl-D-alanine ligase OS=Salmonella typhimurium GN=murF PE=3 SV=1	47.533	6	6	50	18.4	0	29.449	13702000	27761000	31654000	18517000	27252000	21033000
Salmonella typhimurium (strain SL1344)	Q93GR1	Putative phosphoribulokinase / uridine kinase family OS=Salmonella typhimurium GN=PSLT043 PE=4 SV=1	38.479	6	6	15	21.1	0	23.254	0	0	0	3898400	6094600	4708800
Salmonella typhimurium (strain SL1344)	Q9FA46	Tricarboxylic transport protein OS=Salmonella typhimurium GN=STM2786 PE=4 SV=1	35.479	6	6	16	24.6	0	18.552	5980000	0	0	0	0	3772200
Salmonella typhimurium (strain SL1344)	Q9L646	Anaerobic ribonucleoside-triphosphate reductase OS=Salmonella typhimurium GN=nrdD PE=3 SV=1	79.958	6	6	35	7.9	0	45.297	18634000	19965000	13772000	0	0	0
Salmonella typhimurium (strain SL1344)	Q9L6S1	ATP-dependent DNA helicase rep OS=Salmonella typhimurium GN=rep PE=3 SV=1	77.17	6	6	16	12.5	0	15.541	5046400	5286100	0	0	0	4702400
Salmonella typhimurium (strain SL1344)	Q9S4Z1	Putative ABC-type transport system ATPase component/cell division protein OS=Salmonella typhimurium GN=sfbA PE=4 SV=1	29.848	6	6	51	30.8	0	20.435	17654000	18224000	33120000	24272000	24731000	22773000
Salmonella typhimurium (strain SL1344)	O30917	Chaperone protein sigE OS=Salmonella typhimurium GN=sigE PE=1 SV=1	12.751	5	5	189	31.9	0	79.979	187480000	137350000	147180000	95080000	53440000	67281000
Salmonella typhimurium (strain SL1344)	O84946	Putative secretion chaperone (SscA) (Secretion system chaparone) OS=Salmonella typhimurium GN=sscA PE=4 SV=1	18.135	5	5	42	31.2	0	50.499	44395000	22286000	38924000	75771000	65363000	91459000
Salmonella typhimurium (strain SL1344)	P02911	Lysine-arginine-ornithine-binding periplasmic protein OS=Salmonella typhimurium GN=argT PE=1 SV=2	28.2	5	5	19	25.4	0	20.802	20454000	24222000	25561000	0	0	0
Salmonella typhimurium (strain SL1344)	P06110	Chemotaxis protein cheW OS=Salmonella typhimurium GN=cheW PE=4 SV=1	18.049	5	5	61	30.5	0	43.382	200630000	136680000	135350000	22580000	39445000	20394000
Salmonella typhimurium (strain SL1344)	P0A1I3	Invasion protein invA OS=Salmonella typhimurium GN=invA PE=3 SV=1	76.054	6	5	29	8.3	0	18.187	11804000	15442000	10453000	0	0	0
Salmonella typhimurium (strain SL1344)	P0A1J1	Flagellar hook protein flgE OS=Salmonella typhimurium GN=flgE PE=1 SV=2	42.21	5	5	12	23.1	0	39.615	13186000	13039000	7185300	0	0	0
Salmonella typhimurium (strain SL1344)	P0A1N0	Surface presentation of antigens protein spaK OS=Salmonella typhimurium GN=spaK PE=1 SV=1	14.919	5	5	117	42.2	0	51.402	226360000	212390000	147480000	61717000	62564000	80224000
Salmonella typhimurium (strain SL1344)	P0A1X8	Large-conductance mechanosensitive channel OS=Salmonella typhimurium GN=mscL PE=3 SV=1	15.074	5	5	38	33.6	0	21.55	21980000	23922000	26228000	20904000	24103000	27054000
Salmonella typhimurium (strain SL1344)	P0A2A7	50S ribosomal protein L30 OS=Salmonella typhimurium GN=rpmD PE=3 SV=2	6.5137	5	5	119	54.2	0	13.667	78455000	75372000	76629000	82808000	71636000	78424000
Salmonella typhimurium (strain SL1344)	P0A2C3	Ribonuclease PH OS=Salmonella typhimurium GN=rph PE=3 SV=1	25.269	5	5	61	20.2	0	22.004	88094000	111880000	53518000	61407000	45615000	64640000
Salmonella typhimurium (strain SL1344)	P0A2F2	NAD-dependent deacetylase OS=Salmonella typhimurium GN=npdA PE=3 SV=1	31.137	5	5	22	23.4	0	22.201	15458000	12554000	0	27629000	0	23104000
Salmonella typhimurium (strain SL1344)	P0A2G9	Cobalt-precorrin-4 C(11)-methyltransferase OS=Salmonella typhimurium GN=cbiF PE=1 SV=1	28.376	5	5	30	22.6	0	14.328	22114000	36996000	23520000	0	0	0
Salmonella typhimurium (strain SL1344)	P0A2T8	Fumarate and nitrate reduction regulatory protein OS=Salmonella typhimurium GN=fnr PE=3 SV=1	27.883	5	5	36	22.8	0	6.4609	13305000	18618000	12381000	14188000	13746000	11745000
Salmonella typhimurium (strain SL1344)	P11003	5,10-methylenetetrahydrofolate reductase OS=Salmonella typhimurium GN=metF PE=3 SV=2	33.172	5	5	30	19.6	0	9.8662	12353000	11275000	10052000	11042000	10999000	17611000
Salmonella typhimurium (strain SL1344)	P17845	Sulfite reductase [NADPH] hemoprotein beta-component OS=Salmonella typhimurium GN=cysI PE=3 SV=3	64.022	5	5	8	15.4	0	10.141	5077100	0	0	0	0	0
Salmonella typhimurium (strain SL1344)	P19817	Lipopolysaccharide 1,2-glucosyltransferase OS=Salmonella typhimurium GN=rfaJ PE=3 SV=4	38.762	5	5	17	17.3	0	7.7776	0	0	0	0	2282200	0
Salmonella typhimurium (strain SL1344)	P25924	Siroheme synthase OS=Salmonella typhimurium GN=cysG PE=1 SV=1	50.146	5	5	21	14.4	0	12.443	6259400	8425500	6357800	4040400	6792200	7493400
Salmonella typhimurium (strain SL1344)	P26392	dTDP-4-dehydrorhamnose reductase OS=Salmonella typhimurium GN=rfbD PE=1 SV=1	32.554	5	5	32	18.4	0	16.454	10607000	14075000	11405000	8826500	8033300	6315800
Salmonella typhimurium (strain SL1344)	P26394	dTDP-4-dehydrorhamnose 3,5-epimerase OS=Salmonella typhimurium GN=rfbC PE=1 SV=1	20.663	5	5	65	27.3	0	19.379	26228000	22679000	39186000	16349000	23304000	12968000
Salmonella typhimurium (strain SL1344)	P26396	Glucose-1-phosphate cytidylyltransferase OS=Salmonella typhimurium GN=rfbF PE=1 SV=1	29.035	5	5	55	19.8	0	25.085	46258000	40474000	34303000	20377000	27960000	16210000
Salmonella typhimurium (strain SL1344)	P26404	Mannose-1-phosphate guanylyltransferase rfbM OS=Salmonella typhimurium GN=rfbM PE=1 SV=1	54.046	5	5	11	13.2	0	20.825	0	0	3852500	0	0	0
Salmonella typhimurium (strain SL1344)	P26417	Flagellar fliL protein OS=Salmonella typhimurium GN=fliL PE=3 SV=1	17.102	5	5	17	31.6	0	32.708	28371000	32380000	30186000	0	0	0
Salmonella typhimurium (strain SL1344)	P28355	Single-stranded-DNA-specific exonuclease recJ OS=Salmonella typhimurium GN=recJ PE=3 SV=2	63.366	5	5	6	16.3	0	10.515	0	0	7332600	0	0	0
Salmonella typhimurium (strain SL1344)	P36556	Transcriptional regulatory protein basR/pmrA OS=Salmonella typhimurium GN=pmrA PE=1 SV=1	25.034	5	5	42	27.5	0	48.225	70628000	47259000	35515000	60818000	34841000	63436000
Salmonella typhimurium (strain SL1344)	P37413	Homoserine O-succinyltransferase OS=Salmonella typhimurium GN=metA PE=3 SV=4	35.67	5	5	8	14.2	0	10.822	0	0	0	0	0	13824000
Salmonella typhimurium (strain SL1344)	P37431	3-demethylubiquinone-9 3-methyltransferase OS=Salmonella typhimurium GN=ubiG PE=3 SV=2	26.854	5	5	39	21.1	0	28.29	27864000	21540000	17225000	15574000	21006000	13713000
Salmonella typhimurium (strain SL1344)	P37457	Probable UDP-N-acetyl-D-mannosaminuronic acid transferase OS=Salmonella typhimurium GN=wecG PE=3 SV=1	27.599	5	5	21	25.2	0	9.9808	7518200	7288700	5860400	0	8347800	6675400
Salmonella typhimurium (strain SL1344)	P37924	Outer membrane usher protein fimD OS=Salmonella typhimurium GN=fimD PE=3 SV=2	95.126	5	5	11	9	0	19.802	5634800	7927700	5970700	0	0	0
Salmonella typhimurium (strain SL1344)	P40723	Glutamate racemase OS=Salmonella typhimurium GN=murI PE=3 SV=2	31.043	5	5	25	18.4	0	9.7092	10207000	12863000	7203800	0	6531500	6740900
Salmonella typhimurium (strain SL1344)	P40862	Proline/betaine transporter OS=Salmonella typhimurium GN=proP PE=3 SV=2	54.786	5	5	35	15.8	0	43.218	12771000	9376500	9011400	0	5160900	1863100
Salmonella typhimurium (strain SL1344)	P55913	Thiamine biosynthesis protein thiI OS=Salmonella typhimurium GN=thiI PE=3 SV=2	54.83	5	5	19	15.1	0	16.117	9766500	12408000	7949400	16680000	9938700	0
Salmonella typhimurium (strain SL1344)	P58662	Sensor protein rcsC OS=Salmonella typhimurium GN=rcsC PE=3 SV=1	106.28	5	5	13	7.9	0	17.478	0	0	0	5966100	6701100	0
Salmonella typhimurium (strain SL1344)	P58688	Bifunctional protein folD OS=Salmonella typhimurium GN=folD PE=3 SV=2	30.843	5	5	62	20.8	0	18.552	21057000	24287000	28964000	34662000	33356000	37090000
Salmonella typhimurium (strain SL1344)	P60829	UPF0307 protein yjgA OS=Salmonella typhimurium GN=yjgA PE=3 SV=1	21.392	5	5	20	28.4	0	9.4486	8464800	4848800	11436000	6050900	0	9486200
Salmonella typhimurium (strain SL1344)	P63223	Phosphoheptose isomerase OS=Salmonella typhimurium GN=gmhA PE=3 SV=1	20.896	5	5	29	24.5	0	38.42	0	0	31132000	24196000	17380000	20276000
Salmonella typhimurium (strain SL1344)	P63521	Long-chain-fatty-acid--CoA ligase OS=Salmonella typhimurium GN=fadD PE=3 SV=1	62.222	5	5	11	12.8	0	12.004	9044500	0	7175900	0	0	0
Salmonella typhimurium (strain SL1344)	P63828	Dephospho-CoA kinase OS=Salmonella typhimurium GN=coaE PE=3 SV=1	22.795	5	5	40	47.6	0	57.57	24594000	21855000	16913000	26603000	13419000	46570000
Salmonella typhimurium (strain SL1344)	P63905	Deoxycytidine triphosphate deaminase OS=Salmonella typhimurium GN=dcd PE=3 SV=1	21.236	5	5	17	20.2	0	14.126	9619900	0	0	6829200	0	6401400
Salmonella typhimurium (strain SL1344)	P64237	Ribosomal RNA small subunit methyltransferase G OS=Salmonella typhimurium GN=rsmG PE=3 SV=1	23.175	5	5	49	44.4	0	36.974	36129000	25646000	15373000	20859000	14175000	25997000
Salmonella typhimurium (strain SL1344)	P65817	Probable protease htpX OS=Salmonella typhimurium GN=htpX PE=3 SV=1	31.879	5	5	42	22.5	0	15.102	36342000	23968000	17892000	22070000	15033000	20890000
Salmonella typhimurium (strain SL1344)	P66032	3,4-dihydroxy-2-butanone 4-phosphate synthase OS=Salmonella typhimurium GN=ribB PE=3 SV=1	23.31	5	5	18	31.8	0	20.232	0	0	0	0	18400000	9706700
Salmonella typhimurium (strain SL1344)	P66191	50S ribosomal protein L31 OS=Salmonella typhimurium GN=rpmE PE=3 SV=1	7.7188	5	5	104	32.9	0	5.4602	98861000	77214000	190930000	54609000	85053000	78580000
Salmonella typhimurium (strain SL1344)	P66193	50S ribosomal protein L31 type B OS=Salmonella typhimurium GN=rpmE2 PE=3 SV=1	9.8149	5	5	27	51.2	0	33.111	26880000	21488000	13039000	28746000	23254000	29359000
Salmonella typhimurium (strain SL1344)	P66684	Ribonuclease T OS=Salmonella typhimurium GN=rnt PE=3 SV=1	23.535	5	5	37	34.9	0	21.483	9860500	8191600	7327600	8745900	0	7046100
Salmonella typhimurium (strain SL1344)	P66755	Holliday junction ATP-dependent DNA helicase ruvB OS=Salmonella typhimurium GN=ruvB PE=3 SV=1	37.018	5	5	15	25.6	0	20.748	3135500	0	8924300	0	0	0
Salmonella typhimurium (strain SL1344)	P67408	Uridine kinase OS=Salmonella typhimurium GN=udk PE=3 SV=1	24.498	5	5	43	31.5	0	33.086	16024000	16512000	13094000	15084000	12915000	12683000
Salmonella typhimurium (strain SL1344)	P67693	UPF0289 protein yacF OS=Salmonella typhimurium GN=yacF PE=3 SV=1	28.425	5	5	39	21.1	0	11.602	18421000	14138000	17932000	15668000	17925000	14236000
Salmonella typhimurium (strain SL1344)	P74854	Secretion system apparatus protein ssaL OS=Salmonella typhimurium GN=ssaL PE=4 SV=1	38.9	5	5	33	10.4	0	25.515	8771100	6251500	0	15314000	22704000	19373000
Salmonella typhimurium (strain SL1344)	P74882	5-phosphoribosylglycinamide transformylase (Polyphosphate kinase) OS=Salmonella typhimurium GN=purN PE=4 SV=1	23.479	5	5	33	35.8	0	16.548	9940600	12354000	7244900	10436000	10657000	10670000
Salmonella typhimurium (strain SL1344)	P96062	Putative 2-aminoethylphosphonate-binding periplasmic protein OS=Salmonella typhimurium GN=phnS PE=2 SV=1	36.547	5	5	16	23.7	0	11.205	0	0	6526800	6657000	8402500	6531600
Salmonella typhimurium (strain SL1344)	Q56016	Dimethyladenosine transferase OS=Salmonella typhimurium GN=ksgA PE=3 SV=2	30.574	5	5	58	21.2	0	9.3537	34892000	26327000	18270000	14255000	10471000	26661000
Salmonella typhimurium (strain SL1344)	Q79VV9	YgdB protein OS=Salmonella typhimurium GN=ygdB PE=4 SV=1	35.871	5	5	20	25.6	0	8.4197	0	10707000	15953000	9437400	6025000	9133000
Salmonella typhimurium (strain SL1344)	Q7CP89	Putative hemolysin-related protein OS=Salmonella typhimurium GN=ytfL PE=4 SV=1	49.767	5	5	19	15.4	0	53.843	6542500	0	10917000	0	6710100	7186200
Salmonella typhimurium (strain SL1344)	Q7CP93	HTH-type transcriptional regulator ulaR OS=Salmonella typhimurium GN=ulaR PE=3 SV=1	27.486	5	5	26	21.9	0	39.523	7549400	2746800	6616400	7747300	8040200	5347400
Salmonella typhimurium (strain SL1344)	Q7CPC1	GalR/LacI family transcriptional repressor (CytR) OS=Salmonella typhimurium GN=cytR PE=4 SV=1	37.583	5	5	13	21.1	0	16.069	0	0	6585600	0	0	7024000
Salmonella typhimurium (strain SL1344)	Q7CPJ1	Putative cytoplasmic protein OS=Salmonella typhimurium GN=yhiR PE=4 SV=1	32.136	5	5	31	27.1	0	30.101	17360000	8235200	9009000	0	10067000	15621000
Salmonella typhimurium (strain SL1344)	Q7CPM1	AcetylCoA carboxylase, BCCP subunit OS=Salmonella typhimurium GN=accB PE=4 SV=1	16.687	5	5	103	37.2	0	85.631	80348000	113750000	92405000	218600000	325640000	338120000
Salmonella typhimurium (strain SL1344)	Q7CPP2	Putative ABC superfamily transport protein OS=Salmonella typhimurium GN=yrbD PE=4 SV=1	19.826	5	5	29	38.3	0	33.642	9345900	19111000	14184000	17249000	14949000	13752000
Salmonella typhimurium (strain SL1344)	Q7CPQ0	Preprotein translocase IISP family protein OS=Salmonella typhimurium GN=secG PE=4 SV=1	11.393	5	5	59	30	0	56.8	326030000	388450000	222110000	278490000	335500000	337230000
Salmonella typhimurium (strain SL1344)	Q7CPQ3	Putative ABC superfamily transport protein OS=Salmonella typhimurium GN=yhbS PE=4 SV=1	18.542	5	5	32	28.1	0	13.499	23498000	10019000	28809000	16704000	15727000	7556300
Salmonella typhimurium (strain SL1344)	Q7CPR3	Putative inner membrane protein OS=Salmonella typhimurium GN=yqjD PE=4 SV=1	11.085	5	5	21	48.5	0	25.715	0	25075000	26597000	58145000	0	35472000
Salmonella typhimurium (strain SL1344)	Q7CPY4	Transcriptional repressor for glucitol operon OS=Salmonella typhimurium GN=srlR PE=4 SV=1	28.062	5	5	17	33.5	0	6.369	0	0	3201600	4071100	3931000	0
Salmonella typhimurium (strain SL1344)	Q7CQ10	HTH-type transcriptional regulator iscR OS=Salmonella typhimurium GN=iscR PE=3 SV=1	17.39	5	5	258	46.3	0	141.38	113590000	84883000	167830000	269880000	120070000	138970000
Salmonella typhimurium (strain SL1344)	Q7CQ11	NifU homolog OS=Salmonella typhimurium GN=nifU PE=4 SV=1	13.82	5	5	21	34.4	0	14.608	0	56064000	51180000	0	0	0
Salmonella typhimurium (strain SL1344)	Q7CQ23	Thioredoxin dependent thiol peroxidase OS=Salmonella typhimurium GN=bcp PE=4 SV=1	17.609	5	5	161	37.2	0	82.47	275740000	291520000	277870000	299100000	299330000	345150000
Salmonella typhimurium (strain SL1344)	Q7CQ51	NADH-quinone oxidoreductase subunit I OS=Salmonella typhimurium GN=nuoI PE=3 SV=1	20.52	5	5	49	33.9	0	28.405	22657000	23107000	36703000	0	0	9753500
Salmonella typhimurium (strain SL1344)	Q7CQ55	Putative inner membrane protein OS=Salmonella typhimurium GN=elaB PE=4 SV=1	11.637	5	5	75	36.9	0	25.059	51429000	44556000	38907000	61641000	50984000	73872000
Salmonella typhimurium (strain SL1344)	Q7CQC4	tRNA (cmo5U34)-methyltransferase OS=Salmonella typhimurium GN=cmoA PE=1 SV=1	27.848	5	5	35	20.6	0	18.07	13962000	14754000	19894000	15205000	16384000	18096000
Salmonella typhimurium (strain SL1344)	Q7CQN8	Putative cytoplasmic protein OS=Salmonella typhimurium GN=STM1324 PE=4 SV=1	32.6	5	5	52	28.3	0	37.737	34104000	34105000	28903000	20822000	10262000	20865000
Salmonella typhimurium (strain SL1344)	Q7CQP6	Scaffolding protein for murein-synthesizing holoenzyme OS=Salmonella typhimurium GN=mipA PE=4 SV=1	27.992	5	5	364	36.7	0	86.222	27927000	24986000	28515000	44563000	43830000	35463000
Salmonella typhimurium (strain SL1344)	Q7CQR0	Putative uncharacterized protein ycfF OS=Salmonella typhimurium GN=ycfF PE=4 SV=1	13.269	5	5	70	43.7	0	38.565	59319000	61881000	35548000	76047000	60195000	76018000
Salmonella typhimurium (strain SL1344)	Q7CQT1	Putative cytoplasmic protein OS=Salmonella typhimurium GN=STM1078 PE=4 SV=1	14.908	5	5	141	64.5	0	68.036	175040000	140690000	115650000	197300000	179420000	212750000
Salmonella typhimurium (strain SL1344)	Q7CQX3;O67974	Cytochrome d terminal oxidase polypeptide subunit II OS=Salmonella typhimurium GN=cydB PE=4 SV=1;Cytochrome d oxidase subunit II OS=Salmonella typhimurium GN=cydB PE=4 SV=1	42.364	5	5	101	8.4	0	18.327	36363000	48379000	89513000	36272000	57279000	20822000
Salmonella typhimurium (strain SL1344)	Q7CR11	Putative oxidoreductase OS=Salmonella typhimurium GN=ybbO PE=3 SV=1	28.139	5	5	51	20.3	0	15.285	19083000	23651000	13065000	11655000	15485000	14264000
Salmonella typhimurium (strain SL1344)	Q7CR46	Anti-adapter protein iraP OS=Salmonella typhimurium GN=iraP PE=2 SV=2	9.8824	5	5	133	59.3	0	83.153	197480000	231110000	216120000	308760000	516970000	306250000
Salmonella typhimurium (strain SL1344)	Q7CR81	Cell division protein OS=Salmonella typhimurium GN=ftsQ PE=4 SV=1	31.136	5	5	25	23.6	0	5.812	24240000	0	13677000	15120000	12786000	17194000
Salmonella typhimurium (strain SL1344)	Q8ZK05;Q9RPB7	Putative inner membrane protein OS=Salmonella typhimurium GN=STM4503 PE=4 SV=1;Putative uncharacterized protein (Fragment) OS=Salmonella typhimurium PE=4 SV=1	28.687	5	5	22	21.6	0	23.242	16367000	24702000	22858000	0	14472000	10191000
Salmonella typhimurium (strain SL1344)	Q8ZK15	Putative cytoplasmic protein OS=Salmonella typhimurium GN=STM4492 PE=4 SV=1	100.17	5	5	16	8.6	0	17.91	5014100	0	5725400	5773200	4545800	0
Salmonella typhimurium (strain SL1344)	Q8ZK20;Q9F2D3	Putative alcohol dehydrogenase OS=Salmonella typhimurium GN=yjgB PE=3 SV=1	36.369	5	5	12	15.3	0	18.217	11051000	0	0	0	0	9069200
Salmonella typhimurium (strain SL1344)	Q8ZKN8	Primosomal protein N OS=Salmonella typhimurium GN=priA PE=4 SV=1	81.771	5	5	13	11.1	0	14.692	8977200	5096800	4765400	0	0	0
Salmonella typhimurium (strain SL1344)	Q8ZKQ6	Autoinducer 2 kinase lsrK OS=Salmonella typhimurium GN=lsrK PE=1 SV=1	57.439	5	5	9	15.1	0	9.8523	4344900	0	4951500	0	0	0
Salmonella typhimurium (strain SL1344)	Q8ZKZ1	D-galactonate dehydratase OS=Salmonella typhimurium GN=dgoD PE=3 SV=1	42.378	5	5	6	21.5	0	11.141	0	0	0	0	5424200	0
Salmonella typhimurium (strain SL1344)	Q8ZL08	D-serine dehydratase OS=Salmonella typhimurium GN=dsdA PE=3 SV=1	47.368	5	5	18	17.3	0	10.811	6186100	15479000	9574500	0	0	0
Salmonella typhimurium (strain SL1344)	Q8ZLC2	Putative inner membrane protein OS=Salmonella typhimurium GN=yhjG PE=4 SV=1	74.719	5	5	4	11.8	0.0057143	1.7225	0	0	0	0	0	4148900
Salmonella typhimurium (strain SL1344)	Q8ZLD9	Putative membrane protein OS=Salmonella typhimurium GN=yhiI PE=4 SV=1	38.995	5	5	14	19.7	0	12.551	18127000	0	16423000	0	0	0
Salmonella typhimurium (strain SL1344)	Q8ZLF4	sn-glycerol-3-phosphate import ATP-binding protein ugpC OS=Salmonella typhimurium GN=ugpC PE=1 SV=1	39.475	5	5	7	19.7	0	11.789	0	0	0	0	0	12182000
Salmonella typhimurium (strain SL1344)	Q8ZLK6	Nitrite reductase large subunit OS=Salmonella typhimurium GN=nirB PE=4 SV=1	93.061	5	5	17	7.6	0	38.638	8785400	10717000	6368100	0	0	0
Salmonella typhimurium (strain SL1344)	Q8ZLM7	Peptide deformylase OS=Salmonella typhimurium GN=def PE=3 SV=1	19.282	5	5	63	29	0	15.863	52655000	31327000	51573000	31729000	58454000	32302000
Salmonella typhimurium (strain SL1344)	Q8ZLN3	Putative ferripyochelin binding protein OS=Salmonella typhimurium GN=yrdA PE=4 SV=1	19.997	5	5	51	32.1	0	30.432	22952000	18764000	37230000	29066000	28028000	19279000
Salmonella typhimurium (strain SL1344)	Q8ZLQ7	Putative N-acetylmannosamine-6-phosphate 2-epimerase 2 OS=Salmonella typhimurium GN=nanE2 PE=3 SV=1	24.029	5	5	67	31.9	0	14.058	29246000	32847000	29671000	29256000	26023000	31962000
Salmonella typhimurium (strain SL1344)	Q8ZLR9	Putative ABC superfamily transport protein OS=Salmonella typhimurium GN=yhbN PE=4 SV=1	20.059	5	5	38	26.6	0	22.345	30346000	34203000	23567000	26951000	29757000	30327000
Salmonella typhimurium (strain SL1344)	Q8ZLW7	Putative LysR family transcriptional regulator OS=Salmonella typhimurium GN=yhaJ PE=4 SV=1	33.217	5	5	21	19.8	0	22.8	3183800	6187200	6898500	0	7700400	8856900
Salmonella typhimurium (strain SL1344)	Q8ZLW8	Putative glutathione S-transferase OS=Salmonella typhimurium GN=yqjG PE=4 SV=1	37.381	5	5	9	25.9	0	12.223	0	0	0	9278700	10988000	9939600
Salmonella typhimurium (strain SL1344)	Q8ZLZ8	NADPH specific quinone oxidoreductase OS=Salmonella typhimurium GN=mdaB PE=4 SV=1	21.785	5	5	17	33.7	0	11.73	12967000	0	8024500	16078000	0	0
Salmonella typhimurium (strain SL1344)	Q8ZM25	Putative xylanase OS=Salmonella typhimurium GN=STM3132 PE=4 SV=1	35.193	5	5	48	19.5	0	18.785	35910000	38710000	43060000	8462500	7585000	10195000
Salmonella typhimurium (strain SL1344)	Q8ZM40	tRNA (guanine-N(7)-)-methyltransferase OS=Salmonella typhimurium GN=trmB PE=3 SV=1	27.127	5	5	80	30.5	0	12.097	17695000	18482000	21914000	25711000	27358000	29664000
Salmonella typhimurium (strain SL1344)	Q8ZM57	Putative gntR family regulatory protein OS=Salmonella typhimurium GN=STM3084 PE=4 SV=1	31.193	5	5	68	31.6	0	12.17	96294000	72673000	65306000	64471000	55123000	79895000
Salmonella typhimurium (strain SL1344)	Q8ZM84	Putative inner membrane protein OS=Salmonella typhimurium GN=STM3036 PE=4 SV=1	29.711	5	5	25	24.6	0	20.426	0	0	0	33976000	25798000	25180000
Salmonella typhimurium (strain SL1344)	Q8ZM88	Putative periplasmic protein OS=Salmonella typhimurium GN=STM3030 PE=4 SV=1	23.075	5	5	13	33.3	0	22.149	13293000	15661000	0	0	0	0
Salmonella typhimurium (strain SL1344)	Q8ZMB4	Exonuclease V, subunit OS=Salmonella typhimurium GN=recC PE=4 SV=1	129.04	5	5	7	8.1	0	8.5592	23413000	0	0	0	0	0
Salmonella typhimurium (strain SL1344)	Q8ZMF5	Sulfate adenylyltransferase subunit 1 OS=Salmonella typhimurium GN=cysN PE=3 SV=1	53.162	5	5	13	19.6	0	52.742	0	9028100	12218000	0	0	0
Salmonella typhimurium (strain SL1344)	Q8ZMI7	Hydrogenase-3 accessory protein OS=Salmonella typhimurium GN=hypB PE=4 SV=1	31.392	5	5	61	21.4	0	21.677	39948000	29087000	38490000	48389000	35953000	55517000
Salmonella typhimurium (strain SL1344)	Q8ZMN1	Putative hydrolase of the alpha/beta superfamily OS=Salmonella typhimurium GN=iroE PE=4 SV=1	34.994	5	5	32	27.7	0	14.038	0	0	0	36798000	55639000	57929000
Salmonella typhimurium (strain SL1344)	Q8ZN32	Putative transcriptional regulator of two-component regulator protein OS=Salmonella typhimurium GN=yfhA PE=4 SV=1	49.358	5	5	25	13	0	15.221	0	0	0	0	29594000	34494000
Salmonella typhimurium (strain SL1344)	Q8ZN41	Co-chaperone protein hscB OS=Salmonella typhimurium GN=hscB PE=3 SV=1	19.98	5	5	55	33.9	0	51.632	18659000	14023000	36990000	19729000	20485000	15120000
Salmonella typhimurium (strain SL1344)	Q8ZN58;Q9XCJ5	Exodeoxyribonuclease 7 large subunit OS=Salmonella typhimurium GN=xseA PE=3 SV=1;Exonuclease VII OS=Salmonella typhimurium GN=xseA PE=4 SV=1	50.613	5	5	14	16	0	12.082	0	0	4006000	0	5353800	0
Salmonella typhimurium (strain SL1344)	Q8ZNC1	Putative lipoprotein OS=Salmonella typhimurium GN=dedD PE=4 SV=1	23.471	5	5	71	26.3	0	20.625	42207000	39376000	27086000	22972000	24372000	25578000
Salmonella typhimurium (strain SL1344)	Q8ZNG2	Deubiquitinase sseL OS=Salmonella typhimurium GN=sseL PE=1 SV=2	38.221	5	5	42	21.5	0	37.673	0	0	0	31256000	35471000	34715000
Salmonella typhimurium (strain SL1344)	Q8ZNK0	Putative ABC transporter periplasmic binding protein OS=Salmonella typhimurium GN=yejA PE=4 SV=1	69.178	5	5	13	12.8	0	50.805	8205300	7650400	0	0	0	5793700
Salmonella typhimurium (strain SL1344)	Q8ZNR3	Secreted effector protein of Salmonella dublin OS=Salmonella typhimurium GN=sopA PE=4 SV=1	86.782	5	5	10	9	0	6.086	5730000	0	0	0	0	0
Salmonella typhimurium (strain SL1344)	Q8ZNW9	Protease II OS=Salmonella typhimurium GN=ptrB PE=4 SV=1	78.972	5	5	6	8.6	0	8.5303	2919700	0	0	0	0	0
Salmonella typhimurium (strain SL1344)	Q8ZP34	Response regulator in two-component regulatory system with NarX (Or NarQ) OS=Salmonella typhimurium GN=narL PE=4 SV=1	23.859	5	5	38	37	0	47.028	14450000	15360000	21679000	25914000	29875000	21291000
Salmonella typhimurium (strain SL1344)	Q8ZP66	Putative chloromuconate cycloisomerase OS=Salmonella typhimurium GN=ycjG PE=4 SV=1	34.678	5	5	12	19.3	0	4.0991	0	0	0	0	7433300	8852400
Salmonella typhimurium (strain SL1344)	Q8ZP88	tRNA 2-thiocytidine biosynthesis protein ttcA OS=Salmonella typhimurium GN=ttcA PE=1 SV=1	35.357	5	5	14	21.2	0	15.813	0	0	0	5352900	5084700	5889600
Salmonella typhimurium (strain SL1344)	Q8ZP95	ATP-dependent helicase OS=Salmonella typhimurium GN=hrpA PE=4 SV=1	148.71	5	5	11	4.5	0.00054113	2.6755	0	0	0	6181900	10271000	0
Salmonella typhimurium (strain SL1344)	Q8ZPF6	Putative coiled-coil protein OS=Salmonella typhimurium GN=STM1554 PE=4 SV=1	55.726	5	5	5	10.5	0	3.7769	0	0	0	0	1227300	0
Salmonella typhimurium (strain SL1344)	Q8ZPM8	Pyridoxamine kinase OS=Salmonella typhimurium GN=pdxY PE=3 SV=1	31.112	5	5	66	26.9	0	59.55	39488000	26834000	25387000	27094000	45875000	35208000
Salmonella typhimurium (strain SL1344)	Q8ZPN1	Anhydro-N-acetylmuramic acid kinase OS=Salmonella typhimurium GN=anmK PE=3 SV=1	39.735	5	5	4	17.7	0	10.602	0	0	0	0	0	11155000
Salmonella typhimurium (strain SL1344)	Q8ZPV7	Cytoplasmic L-asparaginase I OS=Salmonella typhimurium GN=ansA PE=3 SV=1	36.845	5	5	21	17.8	0	12.396	20062000	0	11337000	0	6965000	11453000
Salmonella typhimurium (strain SL1344)	Q8ZPW0	Putative aldehyde reductase OS=Salmonella typhimurium GN=STM1288 PE=4 SV=1	31.328	5	5	19	22.5	0	9.2101	0	5341200	0	0	0	0
Salmonella typhimurium (strain SL1344)	Q8ZPZ4	tRNA-specific 2-thiouridylase mnmA OS=Salmonella typhimurium GN=mnmA PE=3 SV=2	40.87	5	5	34	17.9	0	21.039	17291000	14743000	31099000	15542000	48315000	18681000
Salmonella typhimurium (strain SL1344)	Q8ZPZ9	N-acetyl-D-glucosamine kinase OS=Salmonella typhimurium GN=nagK PE=1 SV=1	33.059	5	5	35	24.8	0	9.2938	10113000	12702000	9707500	15294000	18683000	12311000
Salmonella typhimurium (strain SL1344)	Q8ZQ31	Putative dehydrogenases and related proteins OS=Salmonella typhimurium GN=STM1133 PE=4 SV=1	40.106	5	5	37	19.8	0	41.727	28584000	32272000	40024000	10463000	13197000	12685000
Salmonella typhimurium (strain SL1344)	Q8ZQC0	3-deoxy-manno-octulosonate cytidylyltransferase OS=Salmonella typhimurium GN=kdsB PE=3 SV=3	27.432	5	5	37	27.8	0	25.376	26373000	21417000	13046000	14504000	13788000	10476000
Salmonella typhimurium (strain SL1344)	Q8ZQE0	Homolog of slsA in STM OS=Salmonella typhimurium GN=STM0950 PE=4 SV=1	24.164	5	5	17	31.6	0	11.668	9989300	0	0	7736800	7574800	8427700
Salmonella typhimurium (strain SL1344)	Q8ZQE6	Homology with RecF protein OS=Salmonella typhimurium GN=ybjD PE=4 SV=1	63.56	5	5	15	12.1	0	20.421	11720000	9857700	13469000	0	0	0
Salmonella typhimurium (strain SL1344)	Q8ZQJ0	Putative lipoprotein OS=Salmonella typhimurium GN=ybjP PE=4 SV=1	18.81	5	5	50	33.9	0	23.533	99740000	97916000	83828000	59010000	61066000	72992000
Salmonella typhimurium (strain SL1344)	Q8ZQN8	Putative ATP-dependent RNA helicase OS=Salmonella typhimurium GN=rhlE PE=3 SV=1	50.051	5	5	34	16.7	0	29.141	20169000	22555000	15333000	14061000	19022000	26187000
Salmonella typhimurium (strain SL1344)	Q8ZQQ7	7-keto-8-aminopelargonic acid synthetase OS=Salmonella typhimurium GN=bioF PE=3 SV=1	41.955	5	5	9	16.6	0	5.0335	0	0	0	0	12391000	8068600
Salmonella typhimurium (strain SL1344)	Q8ZQQ8	Putative phospholipid-binding protein OS=Salmonella typhimurium GN=ybhB PE=4 SV=1	17.072	5	5	41	49.4	0	37.137	0	29140000	54647000	50946000	36962000	38265000
Salmonella typhimurium (strain SL1344)	Q8ZQY2;Q9RCI3	Putative monooxygenase OS=Salmonella typhimurium GN=ubiF PE=4 SV=1	42.496	5	5	20	13	0	19.791	8441600	10323000	8158600	0	7321500	9306500
Salmonella typhimurium (strain SL1344)	Q8ZR27	Putative glycerol dehydrogenase OS=Salmonella typhimurium GN=ybdH PE=4 SV=1	39.58	5	5	24	25.1	0	25.423	5196700	0	0	30878000	12610000	34171000
Salmonella typhimurium (strain SL1344)	Q8ZR39	Enterochelin esterase OS=Salmonella typhimurium GN=fes PE=4 SV=1	45.616	5	5	45	16.1	0	22.759	0	15526000	0	46847000	57806000	41702000
Salmonella typhimurium (strain SL1344)	Q8ZR70	Phosphoribosylaminoimidazole carboxylase = AIR carboxylase, catalytic subunit OS=Salmonella typhimurium GN=purE PE=4 SV=1	17.794	5	5	109	46.2	0	45.085	92301000	82029000	65467000	97557000	134560000	104850000
Salmonella typhimurium (strain SL1344)	Q8ZRB1	Glycoprotein/polysaccharide metabolism OS=Salmonella typhimurium GN=ybaY PE=4 SV=1	19.477	5	5	149	29.1	0	51.159	108800000	113020000	118260000	78013000	62761000	102840000
Salmonella typhimurium (strain SL1344)	Q8ZRE5	Putative sugar kinase/putative transcriptional regulator (NagC/XylR family) OS=Salmonella typhimurium GN=yajF PE=4 SV=1	32.245	5	5	23	24.8	0	8.7492	0	0	0	14711000	12550000	12985000
Salmonella typhimurium (strain SL1344)	Q8ZRM2	Hydroxyacylglutathione hydrolase OS=Salmonella typhimurium GN=gloB PE=1 SV=1	28.633	5	5	32	37.1	0	57.949	12563000	0	13128000	21531000	19698000	21810000
Salmonella typhimurium (strain SL1344)	Q8ZRQ1;O86926	Hydroxymate-dependent iron transport OS=Salmonella typhimurium GN=fhuC PE=3 SV=1	28.855	5	5	11	32.1	0	15.831	0	6407900	0	0	0	14923000
Salmonella typhimurium (strain SL1344)	Q8ZRQ4	ATP-dependent helicase OS=Salmonella typhimurium GN=hrpB PE=4 SV=1	90.843	5	5	19	8	0	37.556	5288000	0	4020000	5957500	5291300	6615000
Salmonella typhimurium (strain SL1344)	Q8ZRR0	3-methyl-2-oxobutanoate hydroxymethyltransferase OS=Salmonella typhimurium GN=panB PE=3 SV=1	28.105	5	5	50	26.2	0	28.813	47295000	42718000	35563000	32905000	46218000	39130000
Salmonella typhimurium (strain SL1344)	Q8ZRT9	UDP-3-O-[3-hydroxymyristoyl] N-acetylglucosamine deacetylase OS=Salmonella typhimurium GN=lpxC PE=3 SV=1	33.985	5	5	10	16.7	0	5.1129	0	0	4965400	6877200	6855300	0
Salmonella typhimurium (strain SL1344)	Q93GR9;Q5QJI3;Q04818	DNA replication OS=Salmonella typhimurium GN=repA2 PE=4 SV=1;Replication protein A of RepFIB OS=Salmonella typhimurium GN=repA PE=4 SV=1	37.524	5	5	20	18.2	0	12.062	7645300	4835000	0	0	0	9495000
Salmonella typhimurium (strain SL1344)	Q93LJ4	Periplasmic monofunctional chorismate mutase (Putative chorismate mutase) OS=Salmonella typhimurium GN=STM1269 PE=4 SV=1	20.582	5	5	78	32	0	86.196	17432000	18768000	20980000	67032000	75291000	56616000
Salmonella typhimurium (strain SL1344)	Q9L6N4	Putative hydrolase of the HAD superfamily OS=Salmonella typhimurium GN=yigL PE=4 SV=1	29.684	5	5	23	27.8	0	39.102	10615000	0	8321300	13989000	11469000	12978000
Salmonella typhimurium (strain SL1344)	Q9L6R4	UDP-N-acetyl-D-mannosamine dehydrogenase OS=Salmonella typhimurium GN=wecC PE=3 SV=1	45.339	5	5	34	16	0	16.977	19819000	20934000	13090000	0	15020000	17439000
Salmonella typhimurium (strain SL1344)	O30350	Putative uncharacterized protein (Gifsy-2 prophage putative regulatory protein) (Gifsy-1 prophage protein) OS=Salmonella typhimurium GN=STM1012 PE=4 SV=1	15.691	4	4	13	49.3	0	17.678	0	0	0	9211900	0	5788500
Salmonella typhimurium (strain SL1344)	O33799	Hypoxanthine phosphoribosyltransferase OS=Salmonella typhimurium GN=hpt PE=1 SV=2	20.068	4	4	21	36.5	0	20.336	15451000	15134000	0	7969000	0	11402000
Salmonella typhimurium (strain SL1344)	O52714	DNA replication terminus site-binding protein OS=Salmonella typhimurium GN=tus PE=3 SV=2	35.486	4	4	9	18.1	0	8.7203	3732100	0	3761600	0	0	2337700
Salmonella typhimurium (strain SL1344)	O66041	UvrABC system protein C OS=Salmonella typhimurium GN=uvrC PE=3 SV=2	68.033	4	4	5	8.9	0	12.463	0	0	6266000	0	0	0
Salmonella typhimurium (strain SL1344)	O84888	Putative integrase (Gifsy-1 prophage protein) OS=Salmonella typhimurium GN=int PE=4 SV=1	48.058	4	4	10	13	0	3.7053	0	0	19255000	0	0	14450000
Salmonella typhimurium (strain SL1344)	P02906	Sulfate-binding protein OS=Salmonella typhimurium GN=sbp PE=1 SV=3	36.54	4	4	9	13.4	0	8.5446	9893700	0	7635000	0	0	4670700
Salmonella typhimurium (strain SL1344)	P04285	Oligopeptide transport ATP-binding protein oppD OS=Salmonella typhimurium GN=oppD PE=3 SV=1	36.864	4	4	15	24.5	0	11.633	14566000	0	14596000	15719000	0	0
Salmonella typhimurium (strain SL1344)	P07362	DNA primase OS=Salmonella typhimurium GN=dnaG PE=3 SV=1	65.362	4	4	8	7.9	0	5.5245	0	2122300	0	0	0	2957200
Salmonella typhimurium (strain SL1344)	P08982	Osmolarity sensor protein envZ OS=Salmonella typhimurium GN=envZ PE=3 SV=2	50.374	4	4	9	15.3	0	4.851	0	0	0	0	0	6284300
Salmonella typhimurium (strain SL1344)	P0A1N8	Flagellar L-ring protein OS=Salmonella typhimurium GN=flgH PE=3 SV=1	24.708	4	4	15	20.3	0	11.913	16243000	0	12639000	0	0	0
Salmonella typhimurium (strain SL1344)	P0A1T2	Uncharacterized protein yceD OS=Salmonella typhimurium GN=yceD PE=4 SV=1	19.188	4	4	65	15	0	23.418	43486000	28933000	33804000	38961000	32087000	36525000
Salmonella typhimurium (strain SL1344)	P0A231	Phospholipase A1 OS=Salmonella typhimurium GN=pldA PE=3 SV=1	32.967	4	4	8	20.8	0	17.901	0	0	12514000	0	0	0
Salmonella typhimurium (strain SL1344)	P0A2H3	Sec-independent protein translocase protein tatA OS=Salmonella typhimurium GN=tatA PE=3 SV=1	8.9441	4	4	60	40.5	0	58.034	83483000	68233000	93643000	74233000	93212000	101300000
Salmonella typhimurium (strain SL1344)	P0A2K9	Uncharacterized Nudix hydrolase nudL OS=Salmonella typhimurium GN=nudL PE=3 SV=1	21.431	4	4	18	30.7	0	21.191	0	0	3717600	6165400	4999300	6575600
Salmonella typhimurium (strain SL1344)	P0A2Q2	HTH-type transcriptional activator ilvY OS=Salmonella typhimurium GN=ilvY PE=4 SV=1	32.931	4	4	14	16.6	0	8.3913	3969900	0	0	0	3450000	4199000
Salmonella typhimurium (strain SL1344)	P0AA07	Phosphocarrier protein HPr OS=Salmonella typhimurium GN=ptsH PE=1 SV=1	9.1193	4	4	32	78.8	0	21.046	0	31891000	0	36730000	26165000	28631000
Salmonella typhimurium (strain SL1344)	P10503	Bifunctional protein putA OS=Salmonella typhimurium GN=putA PE=2 SV=4	144.09	4	4	6	7.3	0	40.467	0	0	0	0	5179400	0
Salmonella typhimurium (strain SL1344)	P14567	DNA polymerase III subunit alpha OS=Salmonella typhimurium GN=dnaE PE=3 SV=2	130.22	4	4	13	3.4	0	6.2731	0	0	0	0	23120000	0
Salmonella typhimurium (strain SL1344)	P15934	Flagellar assembly protein fliH OS=Salmonella typhimurium GN=fliH PE=3 SV=2	25.811	4	4	11	26	0	21.569	9931200	9481500	9467400	0	0	0
Salmonella typhimurium (strain SL1344)	P17215	Leu/Ile/Val/Thr-binding protein OS=Salmonella typhimurium GN=livJ PE=1 SV=1	38.787	5	4	35	30.4	0	48.124	22685000	24440000	34752000	15220000	17033000	9175000
Salmonella typhimurium (strain SL1344)	P26366	N-acetylmuramoyl-L-alanine amidase amiB OS=Salmonella typhimurium GN=amiB PE=3 SV=2	46.789	4	4	13	18.7	0	24.68	10582000	0	0	7182900	0	15159000
Salmonella typhimurium (strain SL1344)	P26403	O antigen biosynthesis rhamnosyltransferase rfbN OS=Salmonella typhimurium GN=rfbN PE=3 SV=1	35.508	4	4	16	19.1	0	15.227	7071100	5952400	7454700	0	4817700	5594200
Salmonella typhimurium (strain SL1344)	P26470	Lipopolysaccharide 1,2-N-acetylglucosaminetransferase OS=Salmonella typhimurium GN=waaK PE=3 SV=1	43.151	4	4	21	17.1	0	8.5906	12725000	16806000	11535000	0	9370400	5719000
Salmonella typhimurium (strain SL1344)	P30012;Q9L4I5	Nicotinate-nucleotide pyrophosphorylase [carboxylating] OS=Salmonella typhimurium GN=nadC PE=1 SV=3;NadC protein OS=Salmonella typhimurium GN=nadC PE=4 SV=1	32.559	4	4	22	11.1	0	5.8155	0	0	17477000	0	10456000	0
Salmonella typhimurium (strain SL1344)	P36245	tRNA (guanine-N(1)-)-methyltransferase OS=Salmonella typhimurium GN=trmD PE=3 SV=1	28.348	4	4	15	14.9	0	7.1497	5695700	4398600	5765700	0	0	0
Salmonella typhimurium (strain SL1344)	P36640	Magnesium-transporting ATPase, P-type 1 OS=Salmonella typhimurium GN=mgtA PE=3 SV=1	99.782	4	4	16	6.4	0	48.917	6149100	7895900	6261500	3795800	4567400	0
Salmonella typhimurium (strain SL1344)	P37402	2-dehydropantoate 2-reductase OS=Salmonella typhimurium GN=panE PE=1 SV=2	33.937	4	4	9	11.9	0	2.8024	0	0	0	0	98123	0
Salmonella typhimurium (strain SL1344)	P40192	Pyridoxine kinase OS=Salmonella typhimurium GN=pdxK PE=3 SV=2	30.967	4	4	15	15.3	0	10.146	8548900	0	0	5179200	0	3485500
Salmonella typhimurium (strain SL1344)	P40822	Uncharacterized lipoprotein yceB OS=Salmonella typhimurium GN=yceB PE=4 SV=2	20.62	4	4	21	29.6	0	8.8917	0	0	0	11879000	19748000	12939000
Salmonella typhimurium (strain SL1344)	P41784	Protein prgI OS=Salmonella typhimurium GN=prgI PE=1 SV=1	8.8568	4	4	12	88.8	0	8.7806	29650000	0	14231000	0	0	0
Salmonella typhimurium (strain SL1344)	P41789	Nitrogen regulation protein NR(I) OS=Salmonella typhimurium GN=glnG PE=1 SV=2	52.27	4	4	8	8.1	0	8.6055	0	0	23522000	0	0	0
Salmonella typhimurium (strain SL1344)	P55891	Chemotaxis protein motA OS=Salmonella typhimurium GN=motA PE=3 SV=1	32.082	4	4	22	15.6	0	13.265	14713000	15317000	13783000	0	0	0
Salmonella typhimurium (strain SL1344)	P58717	4-hydroxythreonine-4-phosphate dehydrogenase 1 OS=Salmonella typhimurium GN=pdxA1 PE=1 SV=1	34.779	4	4	14	16.1	0	12.143	5609300	0	0	8777600	10459000	6837500
Salmonella typhimurium (strain SL1344)	P61351	Protein yceI OS=Salmonella typhimurium GN=yceI PE=3 SV=1	21.022	4	4	13	30.9	0	4.8641	0	0	0	8455200	14135000	8851800
Salmonella typhimurium (strain SL1344)	P61482	Lipoprotein-releasing system ATP-binding protein lolD OS=Salmonella typhimurium GN=lolD PE=3 SV=1	25.479	4	4	83	27	0	47.662	28342000	31237000	44068000	31265000	31688000	23705000
Salmonella typhimurium (strain SL1344)	P63727	Soluble cytochrome b562 OS=Salmonella typhimurium GN=cybC PE=3 SV=1	13.912	4	4	10	32.8	0	2.8617	0	0	15613000	0	0	0
Salmonella typhimurium (strain SL1344)	P65226	Homoserine kinase OS=Salmonella typhimurium GN=thrB PE=3 SV=1	33.286	4	4	12	12.3	0	4.1384	0	0	0	0	0	5460100
Salmonella typhimurium (strain SL1344)	P65246	Thymidylate kinase OS=Salmonella typhimurium GN=tmk PE=3 SV=1	23.724	4	4	10	23.9	0	13.821	8616400	8874600	0	0	0	0
Salmonella typhimurium (strain SL1344)	P66030	GTP cyclohydrolase-2 OS=Salmonella typhimurium GN=ribA PE=3 SV=1	21.635	4	4	5	18.9	0	3.9444	0	0	3875200	0	0	0
Salmonella typhimurium (strain SL1344)	P67347	UPF0190 protein yedY OS=Salmonella typhimurium GN=yedY PE=3 SV=1	37.491	4	4	11	15.9	0	15.42	9281800	0	7048700	0	0	0
Salmonella typhimurium (strain SL1344)	P74856	Secretion system apparatus protein ssaV OS=Salmonella typhimurium GN=ssaV PE=3 SV=1	75.321	5	4	6	7.2	0	4.3875	0	0	0	0	318430000	0
Salmonella typhimurium (strain SL1344)	Q05590	Cobalt-precorrin-3B C(17)-methyltransferase OS=Salmonella typhimurium GN=cbiH PE=1 SV=1	25.869	4	4	13	17.4	0	7.2356	7908400	7500900	7871000	0	0	0
Salmonella typhimurium (strain SL1344)	Q05603	Nicotinate-nucleotide--dimethylbenzimidazole phosphoribosyltransferase OS=Salmonella typhimurium GN=cobT PE=1 SV=5	36.612	4	4	16	12.4	0	10.657	10508000	6558600	8854600	0	0	5816200
Salmonella typhimurium (strain SL1344)	Q06399	Uncharacterized lipoprotein yedD OS=Salmonella typhimurium GN=yedD PE=4 SV=2	15.356	4	4	16	51.8	0	16.954	19096000	13933000	10999000	13567000	0	14085000
Salmonella typhimurium (strain SL1344)	Q06995	Lipopolysaccharide core biosynthesis protein rfaP OS=Salmonella typhimurium GN=rfaP PE=4 SV=2	30.996	4	4	15	15.1	0	10.04	3900200	5399200	0	0	0	0
Salmonella typhimurium (strain SL1344)	Q79VV1;Q8L221	Surface exclusion protein OS=Salmonella typhimurium GN=excB PE=4 SV=1;ExcA protein OS=Salmonella typhimurium GN=excA PE=4 SV=1	25.755	4	4	43	25	0	21.823	23050000	18312000	40305000	22064000	0	14630000
Salmonella typhimurium (strain SL1344)	Q7BUG2	Lipid A acyltransferase (Myristoyl transferase in lipid A biosynthesis) OS=Salmonella typhimurium GN=msbB PE=4 SV=1	37.287	4	4	14	18.3	0	7.9237	0	0	0	0	0	5090900
Salmonella typhimurium (strain SL1344)	Q7CPB6	Putative cytoplasmic protein OS=Salmonella typhimurium GN=yjbD PE=4 SV=1	10.5	4	4	12	46.7	0	6.4197	0	0	0	1484200	0	1650500
Salmonella typhimurium (strain SL1344)	Q7CPB7	Putative cytoplasmic protein OS=Salmonella typhimurium GN=STM4192 PE=4 SV=1	20.158	4	4	7	35.2	0	11.39	0	0	0	0	0	3038000
Salmonella typhimurium (strain SL1344)	Q7CPB8	HTH-type transcriptional repressor fabR OS=Salmonella typhimurium GN=fabR PE=3 SV=2	23.91	4	4	20	23.3	0	17.712	12994000	15614000	10226000	10280000	0	9104100
Salmonella typhimurium (strain SL1344)	Q7CPE9	Putative cytochrome c peroxidase OS=Salmonella typhimurium GN=STM3820 PE=4 SV=1	51.906	4	4	4	13.5	0	5.9465	0	0	4801600	0	0	0
Salmonella typhimurium (strain SL1344)	Q7CPK7	Putative NTP pyrophosphohydrolase OS=Salmonella typhimurium GN=yrfE PE=3 SV=1	22.481	4	4	12	25.3	0	9.9393	14601000	11711000	11354000	0	0	0
Salmonella typhimurium (strain SL1344)	Q7CPL2	Putative regulator OS=Salmonella typhimurium GN=yheO PE=4 SV=1	26.873	4	4	35	25.4	0	19.634	0	0	23621000	23813000	32913000	25732000
Salmonella typhimurium (strain SL1344)	Q7CPR4	Putative periplasmic protein OS=Salmonella typhimurium GN=yqjC PE=4 SV=1	14.065	4	4	17	21.3	0	13.582	0	0	13088000	0	7969400	1878400
Salmonella typhimurium (strain SL1344)	Q7CPS1	UPF0441 protein ygiB OS=Salmonella typhimurium GN=ygiB PE=3 SV=1	23.387	4	4	42	25.6	0	28.505	12911000	10412000	22202000	13543000	16380000	12049000
Salmonella typhimurium (strain SL1344)	Q7CPS6	Uptake of enterochelin OS=Salmonella typhimurium GN=exbD PE=3 SV=1	15.619	4	4	17	44.7	0	15.929	0	0	6766300	33106000	26478000	28060000
Salmonella typhimurium (strain SL1344)	Q7CQ00	Ribosome associated factor OS=Salmonella typhimurium GN=yfiA PE=4 SV=1	12.652	4	4	34	42	0	12.953	0	7229400	0	0	0	0
Salmonella typhimurium (strain SL1344)	Q7CQ49	NADH-quinone oxidoreductase subunit A OS=Salmonella typhimurium GN=nuoA PE=3 SV=1	16.493	4	4	40	25.9	0	32.754	57086000	59923000	40418000	29198000	28112000	31385000
Salmonella typhimurium (strain SL1344)	Q7CQ78	Fructose-1-phosphate kinase OS=Salmonella typhimurium GN=fruK PE=4 SV=1	33.708	4	4	18	9.3	0.00053191	2.1872	0	0	9364900	0	0	0
Salmonella typhimurium (strain SL1344)	Q7CQE0	Putative molecular chaperone (Resuscitation-promoting factor) OS=Salmonella typhimurium GN=yeaZ PE=4 SV=1	24.742	4	4	19	29.4	0	5.6139	8819700	5738700	10718000	6325300	0	6590100
Salmonella typhimurium (strain SL1344)	Q7CQF3	Thymidine kinase OS=Salmonella typhimurium GN=tdk PE=3 SV=1	23.404	4	4	26	31.7	0	25.77	24549000	26934000	16559000	0	0	16519000
Salmonella typhimurium (strain SL1344)	Q7CQF8	Putative cytoplasmic protein (YciE protein) OS=Salmonella typhimurium GN=yciE PE=4 SV=1	18.972	4	4	13	35.7	0	20.631	12643000	13451000	13688000	0	0	0
Salmonella typhimurium (strain SL1344)	Q7CQG1	Putative translation factor OS=Salmonella typhimurium GN=yciO PE=4 SV=1	23.106	4	4	58	27.2	0	84.147	48068000	33563000	37009000	35411000	29198000	39340000
Salmonella typhimurium (strain SL1344)	Q7CQJ0	Stationary-phase-induced ribosome-associated protein OS=Salmonella typhimurium GN=sra PE=3 SV=1	5.369	4	4	39	57.4	0	66.431	103240000	85713000	67216000	64324000	69189000	84817000
Salmonella typhimurium (strain SL1344)	Q7CQJ2	Putative gntR family regulatory protein OS=Salmonella typhimurium GN=STM1541 PE=4 SV=1	29.939	4	4	26	18.6	0	11.711	22603000	15626000	13296000	0	0	14483000
Salmonella typhimurium (strain SL1344)	Q7CQN7	Glutathione peroxidase OS=Salmonella typhimurium GN=btuE PE=3 SV=1	20.423	4	4	16	41.5	0	8.6821	13435000	13858000	16693000	18193000	18135000	0
Salmonella typhimurium (strain SL1344)	Q7CQT4	Putative outer membrane protein OS=Salmonella typhimurium GN=ymbA PE=4 SV=1	20.605	4	4	22	32.1	0	96.296	7717700	8628300	0	23882000	13570000	13236000
Salmonella typhimurium (strain SL1344)	Q7CQY3	Transcriptional repressor of iron-responsive genes (Fur family) (Ferric uptake regulator) OS=Salmonella typhimurium GN=fur PE=4 SV=1	17.011	4	4	58	36	0	22.956	71828000	95278000	67705000	60140000	74392000	74747000
Salmonella typhimurium (strain SL1344)	Q7CQZ5	RNA chaperone, negative regulator of cspA transcription OS=Salmonella typhimurium GN=cspE PE=3 SV=1	7.4513	5	4	72	46.4	0	15.171	93629000	87107000	62752000	59887000	53808000	54357000
Salmonella typhimurium (strain SL1344)	Q7CR01	Enterobactin transporter OS=Salmonella typhimurium GN=fepC PE=3 SV=1	28.906	4	4	12	26.9	0	55.358	0	5419400	0	0	6210300	6826900
Salmonella typhimurium (strain SL1344)	Q7CR22	Queuosine biosynthesis protein queC OS=Salmonella typhimurium GN=queC PE=3 SV=1	25.455	4	4	20	19.5	0	8.953	3779400	4770500	5707600	0	0	6013800
Salmonella typhimurium (strain SL1344)	Q7CR39	Preprotein translocase, IISP family, membrane subunit OS=Salmonella typhimurium GN=secF PE=4 SV=1	35.376	4	4	53	20.1	0	73.176	38639000	38406000	49620000	30549000	32731000	28402000
Salmonella typhimurium (strain SL1344)	Q7CR61	Regulator in colanic acid synthesis OS=Salmonella typhimurium GN=rcsF PE=4 SV=1	14.189	4	4	38	28.4	0	34.274	36748000	47663000	43996000	49940000	48360000	41775000
Salmonella typhimurium (strain SL1344)	Q7CR66	Iron-sulfur cluster insertion protein erpA OS=Salmonella typhimurium GN=erpA PE=3 SV=2	12.099	4	4	47	36.8	0	22.177	64589000	55372000	66925000	41752000	48195000	42248000
Salmonella typhimurium (strain SL1344)	Q7CR92	Peptidyl-prolyl cis-trans isomerase OS=Salmonella typhimurium GN=slpA PE=3 SV=1	16.093	4	4	32	31.5	0	40.33	27675000	26116000	29465000	37291000	28784000	18694000
Salmonella typhimurium (strain SL1344)	Q8ZJV1	Lipoate-protein ligase A OS=Salmonella typhimurium GN=lplA PE=3 SV=1	37.934	4	4	5	11.2	0.00053735	2.4326	0	0	489040	0	0	0
Salmonella typhimurium (strain SL1344)	Q8ZK07	Putative SAM-dependent methyltransferase OS=Salmonella typhimurium GN=yjhP PE=4 SV=1	61.158	4	4	7	11.6	0	37.27	0	0	3780700	0	0	0
Salmonella typhimurium (strain SL1344)	Q8ZK27	Putative permease OS=Salmonella typhimurium GN=yjgP PE=4 SV=1	40.421	4	4	39	18.6	0	32.445	14701000	13216000	14963000	13880000	9294200	17904000
Salmonella typhimurium (strain SL1344)	Q8ZK71	Peptide methionine sulfoxide reductase msrA OS=Salmonella typhimurium GN=msrA PE=3 SV=1	23.397	4	4	131	29.2	0	44.979	208470000	204850000	154350000	242000000	159190000	285240000
Salmonella typhimurium (strain SL1344)	Q8ZKA9	Putative arginine-binding periplasmic protein OS=Salmonella typhimurium GN=STM4351 PE=4 SV=1	27.408	4	4	20	17.9	0	29.368	9266600	8375000	4646600	7583900	0	8622600
Salmonella typhimurium (strain SL1344)	Q8ZKE6	Putative regulator in phn operon OS=Salmonella typhimurium GN=phnO PE=4 SV=1	17.932	4	4	13	35.1	0	12.825	0	0	0	22464000	35530000	21873000
Salmonella typhimurium (strain SL1344)	Q8ZKM9	Glycerol dehydrogenase, NAD OS=Salmonella typhimurium GN=gldA PE=4 SV=1	38.741	4	4	26	12.3	0	17.576	7893800	11521000	9612400	9223400	8334900	0
Salmonella typhimurium (strain SL1344)	Q8ZKP1	Cell division protein zapB OS=Salmonella typhimurium GN=zapB PE=3 SV=1	9.3123	4	4	36	59.5	0	21.362	34855000	26293000	45170000	40793000	33242000	47469000
Salmonella typhimurium (strain SL1344)	Q8ZKU8	Protein rdoA OS=Salmonella typhimurium GN=rdoA PE=2 SV=1	38.129	4	4	13	17.7	0	9.3364	6335700	0	0	6052100	0	7785600
Salmonella typhimurium (strain SL1344)	Q8ZKX7	Putative phosphatase/phosphohexomutase OS=Salmonella typhimurium GN=yieH PE=4 SV=1	24.567	4	4	13	29.4	0	9.8411	0	0	0	0	0	9315400
Salmonella typhimurium (strain SL1344)	Q8ZL25	Putative NtrC family transcriptional regulator OS=Salmonella typhimurium GN=STM3773 PE=4 SV=1	104.95	4	4	5	6.4	0.00054171	2.6826	0	0	2475200	0	0	0
Salmonella typhimurium (strain SL1344)	Q8ZLA1	Glyoxylate/hydroxypyruvate reductase B OS=Salmonella typhimurium GN=ghrB PE=3 SV=1	35.254	4	4	26	11.7	0	5.8905	8898400	0	6870600	0	0	5785300
Salmonella typhimurium (strain SL1344)	Q8ZLC7	Putative inner membrane protein OS=Salmonella typhimurium GN=STM3604 PE=4 SV=1	60.352	4	4	8	13	0	13.843	6329900	6252200	3585700	0	0	0
Salmonella typhimurium (strain SL1344)	Q8ZLI5	4-alpha-glucanotransferase () OS=Salmonella typhimurium GN=malQ PE=4 SV=1	78.017	4	4	11	9.2	0	8.1512	0	6089000	9207300	0	0	0
Salmonella typhimurium (strain SL1344)	Q8ZLI9	Carboxylesterase bioH OS=Salmonella typhimurium GN=bioH PE=3 SV=1	28.268	4	4	18	27.3	0	25.858	14431000	9118200	0	12850000	7464000	0
Salmonella typhimurium (strain SL1344)	Q8ZLJ5	Heat shock protein OS=Salmonella typhimurium GN=yrfH PE=4 SV=1	15.521	4	4	6	41.4	0	8.4714	0	0	0	20404000	0	0
Salmonella typhimurium (strain SL1344)	Q8ZLL4	Peptidyl-prolyl cis-trans isomerase OS=Salmonella typhimurium GN=slyD PE=3 SV=1	20.788	4	4	181	35.7	0	38.453	18884000	41608000	53798000	59180000	64219000	78271000
Salmonella typhimurium (strain SL1344)	Q8ZLR4;Q9L694	Glutamate synthase, large subunit OS=Salmonella typhimurium GN=gltB PE=4 SV=1;Glutamate synthase large subunit (Fragment) OS=Salmonella typhimurium PE=4 SV=1	163.29	4	4	4	5.6	0	40.758	1074200	0	0	0	0	0
Salmonella typhimurium (strain SL1344)	Q8ZLS7	Ribosomal RNA large subunit methyltransferase J OS=Salmonella typhimurium GN=rrmJ PE=3 SV=1	23.238	4	4	17	31.7	0	49.85	0	9978300	7488800	9213300	7412700	12341000
Salmonella typhimurium (strain SL1344)	Q8ZLZ6	Cyclic 3,5-adenosine monophosphate phosphodiesterase OS=Salmonella typhimurium GN=icc PE=4 SV=1	31.021	4	4	33	14.5	0	28.821	16971000	9062800	9919200	11533000	11520000	17020000
Salmonella typhimurium (strain SL1344)	Q8ZM52	Putative cytoplasmic protein OS=Salmonella typhimurium GN=yggJ PE=4 SV=1	28.897	4	4	57	27.4	0	76.271	27275000	14891000	20993000	28929000	21872000	25114000
Salmonella typhimurium (strain SL1344)	Q8ZM73	2-octaprenyl-6-methoxyphynol hydroxylase OS=Salmonella typhimurium GN=ubiH PE=4 SV=1	41.839	4	4	12	10.2	0	5.0764	0	0	0	0	0	2983100
Salmonella typhimurium (strain SL1344)	Q8ZM74	Putative monooxygenase OS=Salmonella typhimurium GN=visC PE=4 SV=1	44.008	4	4	17	17.5	0	11.815	7322100	0	6652600	0	11062000	0
Salmonella typhimurium (strain SL1344)	Q8ZME1	23S rRNA (uracil-5-)-methyltransferase rumA OS=Salmonella typhimurium GN=rumA PE=3 SV=3	47.768	4	4	6	13.2	0	9.9044	0	0	3190800	0	0	0
Salmonella typhimurium (strain SL1344)	Q8ZMI5	Putative hydrogenase expression/formation protein OS=Salmonella typhimurium GN=hypE PE=4 SV=1	33.943	4	4	17	13.7	0	10.6	0	0	0	12074000	0	0
Salmonella typhimurium (strain SL1344)	Q8ZMJ9	Putative polysialic acid capsule expression protein OS=Salmonella typhimurium GN=gutQ PE=4 SV=1	32.763	4	4	16	18.8	0	8.0679	0	0	0	6153100	5142000	6196400
Salmonella typhimurium (strain SL1344)	Q8ZMY0	Anti sigma E (Sigma 24) factor, negative regulator OS=Salmonella typhimurium GN=rseA PE=4 SV=1	24.222	4	4	11	25.9	0	25.049	9727100	12947000	10385000	0	0	0
Salmonella typhimurium (strain SL1344)	Q8ZN25	N-acetylmuramic acid 6-phosphate etherase OS=Salmonella typhimurium GN=murQ PE=3 SV=1	30.874	4	4	20	27.3	0	18.955	13829000	10484000	8256300	0	0	6776600
Salmonella typhimurium (strain SL1344)	Q8ZN27	Putatative phosphoserine phosphatase OS=Salmonella typhimurium GN=yfhB PE=4 SV=1	24.447	4	4	5	20.4	0	2.7961	0	0	0	0	12133000	0
Salmonella typhimurium (strain SL1344)	Q8ZNA0	NUP family nucleoside transport protein OS=Salmonella typhimurium GN=nupC PE=4 SV=1	43.394	4	4	21	15.2	0	17.171	0	0	6812000	0	14619000	8708600
Salmonella typhimurium (strain SL1344)	Q8ZNI1	Response regulator in two-component regulatory system with NarQ (Or NarX) OS=Salmonella typhimurium GN=narP PE=4 SV=1	23.776	4	4	22	24.7	0	23.132	13663000	14419000	6824100	0	0	6968300
Salmonella typhimurium (strain SL1344)	Q8ZNI2	Putative outer membrane protein OS=Salmonella typhimurium GN=STM2245 PE=4 SV=1	20.576	4	4	23	16.6	0	7.7904	0	0	0	36789000	35686000	35317000
Salmonella typhimurium (strain SL1344)	Q8ZNK2	Putative permease OS=Salmonella typhimurium GN=yeiU PE=4 SV=1	26.922	4	4	39	16.7	0	15.169	13473000	0	21150000	40116000	36855000	40178000
Salmonella typhimurium (strain SL1344)	Q8ZNK8	Putative LysR family transcriptional regulator OS=Salmonella typhimurium GN=yeiE PE=4 SV=1	31.904	4	4	17	22.3	0	17.894	0	0	0	0	4431200	5370300
Salmonella typhimurium (strain SL1344)	Q8ZNM0	Cytidine deaminase OS=Salmonella typhimurium GN=cdd PE=3 SV=1	31.618	4	4	25	21.8	0	15.427	12016000	10966000	10259000	8973700	8512700	10893000
Salmonella typhimurium (strain SL1344)	Q8ZNM6	D-alanyl-D-alanine endopeptidase OS=Salmonella typhimurium GN=pbpG PE=3 SV=1	34.288	4	4	12	18.1	0	25.401	4462500	0	0	5386400	0	6935600
Salmonella typhimurium (strain SL1344)	Q8ZNT8	Putative ABC-type polar amino acid transport system OS=Salmonella typhimurium GN=yecC PE=3 SV=1	27.668	5	4	22	32.4	0	45.987	8710100	7475300	6864900	7747700	0	11318000
Salmonella typhimurium (strain SL1344)	Q8ZNU3	Putative metal-binding protein OS=Salmonella typhimurium GN=yecA PE=4 SV=1	25.125	4	4	19	33.5	0	16.051	9002500	8253300	11724000	0	0	6361500
Salmonella typhimurium (strain SL1344)	Q8ZNU5	Putative outer membrane lipoprotein OS=Salmonella typhimurium GN=STM1934 PE=4 SV=1	12.197	4	4	9	45.9	0	18.867	0	11211000	0	0	0	0
Salmonella typhimurium (strain SL1344)	Q8ZNW4	2-keto-3-deoxygluconate 6-phosphate aldolase OS=Salmonella typhimurium GN=eda PE=4 SV=1	22.187	4	4	83	16	0	7.1781	79235000	52622000	49815000	39228000	29556000	65558000
Salmonella typhimurium (strain SL1344)	Q8ZNZ5	Putative GAF domain-containing protein OS=Salmonella typhimurium GN=yebR PE=4 SV=1	21.032	4	4	20	21.1	0	45.579	6465700	0	0	12619000	12561000	11748000
Salmonella typhimurium (strain SL1344)	Q9KWV2;Q8ZP50	Outer membrane protein (Fragment) OS=Salmonella typhimurium GN=yciD PE=4 SV=1;Outer membrane protein W OS=Salmonella typhimurium GN=ompW PE=3 SV=1	20.163	4	4	217	41.1	0	46.975	47834000	86592000	139930000	10917000	31215000	20442000
Salmonella typhimurium (strain SL1344)	Q8ZPC3	Putative methyltransferase OS=Salmonella typhimurium GN=tehB PE=1 SV=1	22.144	4	4	23	30.3	0	13.318	19592000	0	10745000	0	0	0
Salmonella typhimurium (strain SL1344)	Q8ZPF2	Putative glycosyl hydrolase OS=Salmonella typhimurium GN=STM1558 PE=4 SV=1	78.568	4	4	19	8.8	0	15.314	13587000	10293000	10822000	6715700	6449400	6519400
Salmonella typhimurium (strain SL1344)	Q8ZPG5	PhoPQ-regulated protein OS=Salmonella typhimurium GN=pqaA PE=4 SV=1	59.27	4	4	8	10.4	0	11.596	0	0	0	0	10415000	0
Salmonella typhimurium (strain SL1344)	Q8ZPM5;Q9F611	Endonuclease III OS=Salmonella typhimurium GN=nth PE=4 SV=1;Endonuclease III (Fragment) OS=Salmonella typhimurium GN=nth PE=4 SV=1	23.547	4	4	14	19.9	0	16.15	6885100	0	5621900	0	0	5109000
Salmonella typhimurium (strain SL1344)	Q8ZPN5	Putative aldo/keto reductase OS=Salmonella typhimurium GN=ydhF PE=4 SV=1	33.68	4	4	20	13.4	0	10.829	16841000	16510000	15957000	0	9376200	6429800
Salmonella typhimurium (strain SL1344)	Q8ZPZ5	UPF0274 protein ycfC OS=Salmonella typhimurium GN=ycfC PE=3 SV=2	22.916	4	4	20	25.8	0	7.9394	10771000	6293700	13727000	18027000	12720000	4386700
Salmonella typhimurium (strain SL1344)	Q8ZQ00	Integral membrane protein ABC transporter OS=Salmonella typhimurium GN=ycfW PE=4 SV=1	44.981	4	4	4	13.3	0	10.126	0	0	0	0	0	8774300
Salmonella typhimurium (strain SL1344)	Q8ZQ08	Putative outer membrane lipoprotein OS=Salmonella typhimurium GN=ycfM PE=4 SV=1	22.523	4	4	49	30.2	0	83.298	29547000	39149000	31000000	33869000	31970000	30372000
Salmonella typhimurium (strain SL1344)	Q8ZQ33	Putative outer membrane protein OS=Salmonella typhimurium GN=STM1131 PE=4 SV=1	26.815	4	4	11	23.9	0	25.923	9909700	9079600	0	0	0	0
Salmonella typhimurium (strain SL1344)	Q8ZQ74	Putative iron-sulfur protein OS=Salmonella typhimurium GN=STM1060 PE=4 SV=1	40.491	4	4	13	21.1	0	27.964	8653500	0	5508100	0	8560900	4319600
Salmonella typhimurium (strain SL1344)	Q8ZQB3	Putative metallo-beta-lactamase OS=Salmonella typhimurium GN=ycbL PE=4 SV=1	23.737	4	4	55	23.7	0	9.9564	43345000	34275000	16876000	22432000	14752000	31535000
Salmonella typhimurium (strain SL1344)	Q8ZQD4	Outer-membrane lipoprotein carrier protein OS=Salmonella typhimurium GN=lolA PE=3 SV=2	22.481	4	4	59	34.5	0	69.091	37978000	45283000	82149000	53513000	74980000	57792000
Salmonella typhimurium (strain SL1344)	Q8ZQD6	Cytochrome-related transporter OS=Salmonella typhimurium GN=cydD PE=3 SV=1	64.819	4	4	8	9.9	0	6.2563	0	0	3409200	0	0	0
Salmonella typhimurium (strain SL1344)	Q8ZQR5	Putative hydrolase of the HAD superfamily OS=Salmonella typhimurium GN=ybhA PE=4 SV=1	30.119	4	4	33	21.3	0	14.049	18044000	12662000	12955000	10168000	12817000	9992100
Salmonella typhimurium (strain SL1344)	Q8ZQV8	Putative carboxylase OS=Salmonella typhimurium GN=ybgJ PE=4 SV=1	24.088	4	4	26	39.9	0	38.991	14762000	12248000	11631000	0	14451000	28706000
Salmonella typhimurium (strain SL1344)	Q8ZQW5	Response regulator in two-component regulatory system with KdpD OS=Salmonella typhimurium GN=kdpE PE=4 SV=1	25.33	4	4	15	27.1	0	34.153	0	0	0	8157500	11745000	9109600
Salmonella typhimurium (strain SL1344)	Q8ZQX9	Transcriptional repressor of nag (N-acetylglucosamine) operon (NagC/XylR family) OS=Salmonella typhimurium GN=nagC PE=4 SV=1	44.441	4	4	29	11.8	0	27.322	21659000	17460000	15572000	13793000	14113000	15555000
Salmonella typhimurium (strain SL1344)	Q8ZR91	Multifunctional acyl-CoA thioesterase I;also functions as protease I, lysophospholipaseL(I) OS=Salmonella typhimurium GN=tesA PE=4 SV=1	23.051	4	4	19	24.5	0	6.2001	7462300	0	7704700	14408000	12467000	15570000
Salmonella typhimurium (strain SL1344)	Q8ZR99	Putative CPA2 family transport protein OS=Salmonella typhimurium GN=ybaL PE=4 SV=1	59.256	4	4	9	6.8	0	5.8388	0	0	3266100	0	0	0
Salmonella typhimurium (strain SL1344)	Q8ZRB2	Acyl-CoA thioesterase II OS=Salmonella typhimurium GN=tesB PE=4 SV=1	31.99	4	4	11	19.6	0	18.714	3021600	0	0	0	0	0
Salmonella typhimurium (strain SL1344)	Q8ZRS3	Spermidine synthase OS=Salmonella typhimurium GN=speE PE=3 SV=1	32.095	4	4	78	19.6	0	16.783	44751000	44045000	53310000	37251000	28694000	53572000
Salmonella typhimurium (strain SL1344)	Q93DX1	Putative acetyl-CoA hydrolase OS=Salmonella typhimurium GN=STM3118 PE=4 SV=1	48.422	4	4	4	9.8	0	7.7239	0	0	0	0	0	3561000
Salmonella typhimurium (strain SL1344)	Q9L6M2	Putative hydrolase of PHP superfamily OS=Salmonella typhimurium GN=yigW PE=4 SV=1	29.271	4	4	6	18.5	0	8.3987	0	0	0	0	0	2825900
Salmonella typhimurium (strain SL1344)	Q9L6P4	Putative hydrolase of the HAD superfamily OS=Salmonella typhimurium GN=yigB PE=4 SV=1	27.055	4	4	27	23.9	0	9.1206	11292000	10402000	8488900	9677700	8891400	11979000
Salmonella typhimurium (strain SL1344)	Q9L6Q3	Uroporphyrinogen-III synthase OS=Salmonella typhimurium GN=hemD PE=3 SV=1	27.661	4	4	28	18.3	0	12.88	21560000	21053000	8585200	19111000	16689000	13635000
Salmonella typhimurium (strain SL1344)	Q9L6R3	dTDP-glucose 4,6-dehydratase OS=Salmonella typhimurium GN=rffG PE=3 SV=1	39.632	4	4	9	13.5	0	7.8411	0	0	0	0	6042200	6611800
Salmonella typhimurium (strain SL1344)	Q9L9K3	Pantothenate kinase OS=Salmonella typhimurium GN=coaA PE=3 SV=1	36.235	4	4	5	11.7	0	2.8186	0	0	0	0	281170	0
Salmonella typhimurium (strain SL1344)	Q8ZQL0;O30907	Transcriptional repressor for deoxyribose operon (DeoR family) OS=Salmonella typhimurium GN=deoR PE=4 SV=1;Transcriptional activator DeoR OS=Salmonella typhimurium GN=deoR PE=4 SV=1	28.204	3	3	12	11.1	0	6.9898	4501800	0	0	6489800	0	4499200
Salmonella typhimurium (strain SL1344)	O34156;Q8ZPY3	Putative substrate-binding protein OS=Salmonella typhimurium GN=oxd-6a PE=4 SV=1;Putative ABC transporter periplasmic binding protein OS=Salmonella typhimurium GN=STM1255 PE=4 SV=1	57.904	3	3	9	14.6	0	15.19	0	0	7339100	0	0	0
Salmonella typhimurium (strain SL1344)	O52219;O30899	RlgA (Putative resolvase) OS=Salmonella typhimurium GN=rlgA PE=4 SV=1;DNA invertase (Fragment) OS=Salmonella typhimurium PE=4 SV=1	20.586	3	3	10	23.7	0	34.188	0	0	0	0	0	8125500
Salmonella typhimurium (strain SL1344)	O84949	SseE (Secretion system effector) OS=Salmonella typhimurium GN=sseE PE=4 SV=1	16.266	3	3	23	16.7	0	12.074	0	0	0	25076000	31502000	23398000
Salmonella typhimurium (strain SL1344)	P04787	3-isopropylmalate dehydratase small subunit 1 OS=Salmonella typhimurium GN=leuD1 PE=3 SV=1	22.506	3	3	11	30.3	0	11.205	13139000	7555300	0	0	0	0
Salmonella typhimurium (strain SL1344)	P07801	Chemotaxis protein methyltransferase OS=Salmonella typhimurium GN=cheR PE=1 SV=1	32.923	3	3	8	11.1	0	9.1058	10892000	0	6955900	0	0	0
Salmonella typhimurium (strain SL1344)	P08421	Aspartate carbamoyltransferase regulatory chain OS=Salmonella typhimurium GN=pyrI PE=3 SV=3	17.086	3	3	7	24.2	0.00054054	2.6105	9318800	0	0	0	0	0
Salmonella typhimurium (strain SL1344)	P0A1A7	Adenylate cyclase OS=Salmonella typhimurium GN=cyaA PE=3 SV=1	97.358	3	3	7	3.5	0	3.3094	0	0	0	0	528990	0
Salmonella typhimurium (strain SL1344)	P0A1B3	Arginine repressor OS=Salmonella typhimurium GN=argR PE=1 SV=1	17.065	3	3	17	28.2	0	10.732	0	0	0	6033500	5770400	3271300
Salmonella typhimurium (strain SL1344)	P0A1P4	CDP-abequose synthase OS=Salmonella typhimurium GN=rfbJ PE=4 SV=1	34.106	3	3	8	13.4	0	16.111	0	0	0	0	6944800	0
Salmonella typhimurium (strain SL1344)	P0A1T6	Uncharacterized lipoprotein yifL OS=Salmonella typhimurium GN=yifL PE=4 SV=1	7.2122	3	3	17	40.3	0	56.919	0	0	14193000	0	11084000	0
Salmonella typhimurium (strain SL1344)	P0A1U6	Uncharacterized protein yjgD OS=Salmonella typhimurium GN=yjgD PE=4 SV=1	15.697	3	3	31	39.1	0	24.634	15845000	20315000	33028000	21363000	46900000	25690000
Salmonella typhimurium (strain SL1344)	P0A1Y8	NADH-quinone oxidoreductase subunit E OS=Salmonella typhimurium GN=nuoE PE=3 SV=1	18.602	3	3	19	15.7	0	10.755	25195000	29202000	0	0	0	0
Salmonella typhimurium (strain SL1344)	P0A267	Guanosine-5-triphosphate,3-diphosphate pyrophosphatase OS=Salmonella typhimurium GN=gppA PE=3 SV=1	54.815	3	3	9	9.5	0	7.1968	0	0	0	0	5404600	0
Salmonella typhimurium (strain SL1344)	P0A2E8	RNA polymerase sigma factor for flagellar operon OS=Salmonella typhimurium GN=fliA PE=1 SV=1	27.473	3	3	10	15.1	0	31.01	1673800	0	7236600	0	0	0
Salmonella typhimurium (strain SL1344)	P0A2G1	SsrA-binding protein OS=Salmonella typhimurium GN=smpB PE=3 SV=2	18.232	3	3	11	16.9	0	4.118	0	0	4741500	0	4885500	0
Salmonella typhimurium (strain SL1344)	P0A2Q0	HTH-type transcriptional regulator hdfR OS=Salmonella typhimurium GN=hdfR PE=3 SV=1	31.603	3	3	12	23	0	28.624	0	0	7264600	0	0	7550400
Salmonella typhimurium (strain SL1344)	P0A6R6	DNA-binding protein fis OS=Salmonella typhimurium GN=fis PE=3 SV=1	11.24	3	3	38	36.7	0	25.135	59879000	59863000	37003000	47401000	40904000	63166000
Salmonella typhimurium (strain SL1344)	P14161	DNA mismatch repair protein mutL OS=Salmonella typhimurium GN=mutL PE=3 SV=1	67.761	3	3	18	12.8	0	15.632	6015200	8234000	7901600	0	4429800	6031300
Salmonella typhimurium (strain SL1344)	P19566	Maltose/maltodextrin import ATP-binding protein malK OS=Salmonella typhimurium GN=malK PE=1 SV=3	40.799	3	3	12	10.8	0	8.8831	28276000	0	6378500	0	4443600	0
Salmonella typhimurium (strain SL1344)	P21622	Acetolactate synthase isozyme 3 small subunit OS=Salmonella typhimurium GN=ilvH PE=3 SV=2	18.063	3	3	19	28.2	0	41.505	11572000	14306000	0	12906000	9602700	10970000
Salmonella typhimurium (strain SL1344)	P24518	Transcriptional regulator nadR OS=Salmonella typhimurium GN=nadR PE=1 SV=2	47.1	3	3	9	9	0	5.4224	9016900	0	0	0	0	8601400
Salmonella typhimurium (strain SL1344)	P26395	Protein rfbI OS=Salmonella typhimurium GN=rfbI PE=4 SV=1	36.582	3	3	15	13.9	0	22.157	9342600	0	12229000	0	0	7306100
Salmonella typhimurium (strain SL1344)	P26472;Q7BV71	Lipopolysaccharide core biosynthesis protein rfaY OS=Salmonella typhimurium GN=rfaY PE=4 SV=2	27.74	3	3	11	10.3	0	2.9316	6744900	0	0	5804200	6661800	0
Salmonella typhimurium (strain SL1344)	P30877	Alpha-galactosidase OS=Salmonella typhimurium GN=melA PE=3 SV=2	50.735	3	3	8	9.1	0	14.847	0	0	8817900	0	0	0
Salmonella typhimurium (strain SL1344)	P31570	Cob(I)yrinic acid a,c-diamide adenosyltransferase OS=Salmonella typhimurium GN=btuR PE=1 SV=1	21.725	3	3	17	17.9	0.0036668	1.8847	0	0	17024000	0	8020700	0
Salmonella typhimurium (strain SL1344)	P36936	Peptidase E OS=Salmonella typhimurium GN=pepE PE=1 SV=1	24.769	3	3	5	16.2	0	4.8662	12369000	0	0	0	0	0
Salmonella typhimurium (strain SL1344)	P37178	Phosphoenolpyruvate-protein phosphotransferase ptsP OS=Salmonella typhimurium GN=ptsP PE=3 SV=2	83.626	3	3	8	7.2	0	8.0337	0	0	0	3105200	2982100	2233900
Salmonella typhimurium (strain SL1344)	P38039	Sulfite reductase [NADPH] flavoprotein alpha-component OS=Salmonella typhimurium GN=cysJ PE=3 SV=2	66.483	3	3	18	8.8	0	10.287	4466200	4162400	6823800	0	0	0
Salmonella typhimurium (strain SL1344)	P40676	Transcriptional regulator slyA OS=Salmonella typhimurium GN=slyA PE=1 SV=3	16.422	3	3	77	24.3	0	75.048	261700000	309650000	250040000	245090000	306340000	287070000
Salmonella typhimurium (strain SL1344)	P40709	Inner membrane protein yejM OS=Salmonella typhimurium GN=yejM PE=3 SV=2	67.131	3	3	5	8.7	0	4.924	0	4382200	0	0	0	0
Salmonella typhimurium (strain SL1344)	P52616	Phase 2 flagellin OS=Salmonella typhimurium GN=fljB PE=3 SV=2	52.535	21	3	10	45.1	0	54.235	0	12452000	7834800	0	0	0
Salmonella typhimurium (strain SL1344)	P55892	Chemotaxis protein motB OS=Salmonella typhimurium GN=motB PE=3 SV=1	34.159	3	3	7	10.7	0.00054142	2.6801	3266900	0	0	0	0	0
Salmonella typhimurium (strain SL1344)	P56978	Protein cyaY OS=Salmonella typhimurium GN=cyaY PE=3 SV=1	12.145	3	3	9	42.5	0	53.197	0	0	0	5801000	0	6944200
Salmonella typhimurium (strain SL1344)	P58486	o-succinylbenzoate synthase OS=Salmonella typhimurium GN=menC PE=3 SV=1	35.36	3	3	20	11.6	0	3.2226	0	0	117940000	0	0	0
Salmonella typhimurium (strain SL1344)	P58509	Chromosome initiation inhibitor OS=Salmonella typhimurium GN=iciA PE=3 SV=1	33.508	3	3	10	12.5	0	7.7741	0	0	8819600	0	6279700	6655600
Salmonella typhimurium (strain SL1344)	P58653	Oxygen-regulated invasion protein orgA OS=Salmonella typhimurium GN=orgA PE=1 SV=1	22.832	3	3	17	19.6	0	7.4996	13537000	16632000	16435000	0	0	0
Salmonella typhimurium (strain SL1344)	P63462	FMN-dependent NADH-azoreductase OS=Salmonella typhimurium GN=azoR PE=1 SV=2	21.628	3	3	18	29.4	0	5.6305	0	0	0	0	9204300	0
Salmonella typhimurium (strain SL1344)	P65540	Electron transport complex protein rnfE OS=Salmonella typhimurium GN=rnfE PE=3 SV=1	24.318	3	3	7	10	0	2.8577	0	0	0	0	0	2327300
Salmonella typhimurium (strain SL1344)	P66170	50S ribosomal protein L29 OS=Salmonella typhimurium GN=rpmC PE=3 SV=1	7.2604	3	3	34	55.6	0	47.828	68327000	92866000	87515000	78114000	68150000	69562000
Salmonella typhimurium (strain SL1344)	P66686	Ribonuclease P protein component OS=Salmonella typhimurium GN=rnpA PE=3 SV=1	13.782	3	3	10	30.3	0	10.732	12932000	14171000	0	0	0	0
Salmonella typhimurium (strain SL1344)	P66795	Transcriptional regulatory protein qseB OS=Salmonella typhimurium GN=qseB PE=3 SV=1	24.274	3	3	4	21.9	0	17.631	0	0	0	1567900	0	0
Salmonella typhimurium (strain SL1344)	P66881	Multifunctional protein surE OS=Salmonella typhimurium GN=surE PE=3 SV=1	26.98	3	3	22	13.8	0	8.2716	211760000	186400000	215480000	163850000	113990000	217940000
Salmonella typhimurium (strain SL1344)	P67197	Putative phosphotransferase ydiA OS=Salmonella typhimurium GN=ydiA PE=3 SV=1	31.148	3	3	2	17	0.0010549	2.0442	0	0	2753300	0	0	0
Salmonella typhimurium (strain SL1344)	P67218	UPF0090 protein yhbC OS=Salmonella typhimurium GN=yhbC PE=3 SV=1	16.84	3	3	50	16.4	0	4.2935	20526000	16413000	17271000	15554000	19630000	10675000
Salmonella typhimurium (strain SL1344)	P67270	UPF0135 protein ybgI OS=Salmonella typhimurium GN=ybgI PE=3 SV=1	26.945	3	3	29	19.8	0	40.499	0	19042000	0	18740000	0	35411000
Salmonella typhimurium (strain SL1344)	P67341	UPF0189 protein ymdB OS=Salmonella typhimurium GN=ymdB PE=3 SV=1	19.196	3	3	6	19.6	0	8.1518	0	3546900	0	0	0	0
Salmonella typhimurium (strain SL1344)	P67520	UPF0247 protein ybeA OS=Salmonella typhimurium GN=ybeA PE=3 SV=1	17.399	3	3	23	32.9	0	12.79	21294000	13410000	0	36534000	41481000	31251000
Salmonella typhimurium (strain SL1344)	P67524	Primosomal protein 1 OS=Salmonella typhimurium GN=dnaT PE=3 SV=1	19.506	3	3	6	31.3	0	14.535	2814000	3091700	0	0	0	0
Salmonella typhimurium (strain SL1344)	P67537	UPF0250 protein ybeD OS=Salmonella typhimurium GN=ybeD PE=3 SV=1	9.7991	3	3	73	55.2	0	28.437	24568000	13097000	16144000	74656000	44406000	57326000
Salmonella typhimurium (strain SL1344)	P67688	Ribosomal protein L11 methyltransferase OS=Salmonella typhimurium GN=prmA PE=3 SV=1	31.97	3	3	45	8.9	0	7.5787	24211000	17387000	20008000	14973000	18315000	19477000
Salmonella typhimurium (strain SL1344)	P69917	Carbon storage regulator OS=Salmonella typhimurium GN=csrA PE=3 SV=1	6.8558	3	3	50	47.5	0	15.519	47291000	51320000	35017000	42588000	34704000	55389000
Salmonella typhimurium (strain SL1344)	P74857	Probable secretion system apparatus ATP synthase ssaN OS=Salmonella typhimurium GN=ssaN PE=3 SV=1	47.822	3	3	11	9.9	0.00054259	2.7419	0	0	0	5901900	0	0
Salmonella typhimurium (strain SL1344)	Q56030	Probable lipoprotein envE OS=Salmonella typhimurium GN=envE PE=4 SV=2	19.063	3	3	24	10.4	0	5.4657	17340000	17094000	14216000	18397000	14044000	15084000
Salmonella typhimurium (strain SL1344)	Q6QV02;Q5QJJ4	Replication protein C OS=Salmonella typhimurium GN=repC PE=4 SV=1;Replication protein C OS=Salmonella typhimurium GN=repC PE=4 SV=1	31.145	3	3	5	14.5	0	12.141	0	0	0	0	0	6002100
Salmonella typhimurium (strain SL1344)	Q79BM8	SirA (Putative LuxR/UhpA family response regulator) OS=Salmonella typhimurium GN=sirA PE=4 SV=1	23.906	3	3	12	17.4	0	3.8206	0	0	8556200	0	0	0
Salmonella typhimurium (strain SL1344)	Q7CPJ2	Low-affinity phosphate transporter OS=Salmonella typhimurium GN=pitA PE=4 SV=1	53.489	3	3	16	5.6	0	7.9111	10117000	23925000	14565000	0	0	3366000
Salmonella typhimurium (strain SL1344)	Q7CPK4	Gluconate kinase 2 in GNT I system OS=Salmonella typhimurium GN=gntK PE=4 SV=1	19.646	3	3	8	31.6	0	9.0847	6724900	8584800	0	0	0	0
Salmonella typhimurium (strain SL1344)	Q7CPN8	Sugar specific PTS family enzyme IIA OS=Salmonella typhimurium GN=ptsN PE=4 SV=1	17.914	3	3	59	30.1	0	42.668	18114000	18306000	12605000	28031000	19638000	20292000
Salmonella typhimurium (strain SL1344)	Q7CPP8	Putative RNA-binding protein OS=Salmonella typhimurium GN=yhbY PE=4 SV=1	12.485	3	3	15	23.6	0	4.8509	0	5781100	0	0	0	9211000
Salmonella typhimurium (strain SL1344)	Q7CPQ1	Lipoprotein, cell division OS=Salmonella typhimurium GN=nlpI PE=4 SV=1	33.511	3	3	4	9.9	0	17.051	4057700	0	0	0	0	0
Salmonella typhimurium (strain SL1344)	Q7CPU5	D-erythrose-4-phosphate dehydrogenase OS=Salmonella typhimurium GN=epd PE=3 SV=1	38.125	3	3	13	8.3	0	6.6063	0	0	0	7670800	0	0
Salmonella typhimurium (strain SL1344)	Q7CPV7	Putative SufE protein probably involved in Fe-S center assembly OS=Salmonella typhimurium GN=ygdK PE=4 SV=1	16.022	3	3	8	26.5	0	11.067	0	0	0	5056400	0	0
Salmonella typhimurium (strain SL1344)	Q7CPV9	Regulator of gcv operon OS=Salmonella typhimurium GN=gcvA PE=4 SV=1	34.39	3	3	9	11.5	0.0057262	1.74	6457100	0	0	0	0	3547000
Salmonella typhimurium (strain SL1344)	Q7CPY6	Membrane-bound lytic murein transglycosylase B OS=Salmonella typhimurium GN=mltB PE=4 SV=1	39.981	3	3	11	12.5	0	10.305	0	0	0	0	8309700	9555000
Salmonella typhimurium (strain SL1344)	Q7CQ13	[2FE-2S] ferredoxin OS=Salmonella typhimurium GN=fdx PE=4 SV=1	12.389	3	3	48	44.1	0	14.598	32325000	31207000	60105000	21749000	32121000	23292000
Salmonella typhimurium (strain SL1344)	Q7CQ33	Putative cytoplasmic protein OS=Salmonella typhimurium GN=yfcZ PE=4 SV=1	10.287	3	3	16	21.3	0	20.243	15487000	13334000	0	0	0	0
Salmonella typhimurium (strain SL1344)	Q7CQ54	Putative acyltransferase OS=Salmonella typhimurium GN=elaA PE=4 SV=1	17.445	3	3	7	24.2	0	3.6886	0	5962500	0	0	0	0
Salmonella typhimurium (strain SL1344)	Q7CQC7	Putative isochorismatase OS=Salmonella typhimurium GN=yecD PE=4 SV=1	20.533	3	3	7	10.6	0	4.8077	1909200	0	0	0	0	2528100
Salmonella typhimurium (strain SL1344)	Q7CQE1	Putative outer membrane protein OS=Salmonella typhimurium GN=slp PE=4 SV=1	20.963	3	3	14	25.4	0	10.47	14690000	11857000	11288000	0	18923000	0
Salmonella typhimurium (strain SL1344)	Q7CQE2	Putative fumarylacetoacetate (FAA) hydrolase family protein OS=Salmonella typhimurium GN=ycgM PE=4 SV=1	23.592	3	3	44	26.9	0	62.783	17066000	19130000	19613000	20785000	13499000	20757000
Salmonella typhimurium (strain SL1344)	Q7CQF1;Q56065	Response regulator in protein turnover OS=Salmonella typhimurium GN=hnr PE=4 SV=1;MviA OS=Salmonella typhimurium GN=mviA PE=4 SV=1	37.208	3	3	5	13.1	0	14.123	0	0	3069000	4852600	0	0
Salmonella typhimurium (strain SL1344)	Q7CQG6	Putative N-acetylglucosaminyl transferase OS=Salmonella typhimurium GN=yciM PE=4 SV=1	44.564	3	3	3	9.5	0	7.286	0	0	0	0	0	2922600
Salmonella typhimurium (strain SL1344)	Q7CQJ5	Putative gntR family regulatory protein OS=Salmonella typhimurium GN=ydfH PE=4 SV=1	26.303	3	3	9	25	0	52.642	5817200	0	7202500	0	0	7233200
Salmonella typhimurium (strain SL1344)	Q7CQL0	Cyclopropane fatty acyl phospholipid synthase OS=Salmonella typhimurium GN=cfa PE=4 SV=1	43.936	3	3	7	10.5	0	8.8517	0	0	0	0	0	12287000
Salmonella typhimurium (strain SL1344)	Q7CQP3	Transcriptional activator of ntrL gene OS=Salmonella typhimurium GN=osmE PE=4 SV=1	12.162	3	3	90	27.4	0	53.279	378670000	455700000	380210000	251470000	271190000	292790000
Salmonella typhimurium (strain SL1344)	Q7CQR8	Putative oxidoreductase component OS=Salmonella typhimurium GN=ycdY PE=4 SV=1	20.716	3	3	25	25	0	19.434	0	8912800	22579000	17371000	13501000	14025000
Salmonella typhimurium (strain SL1344)	Q7CQV0	Arginine transport system OS=Salmonella typhimurium GN=artP PE=3 SV=1	26.933	3	3	39	16.9	0	10.346	33558000	21373000	26407000	27777000	20353000	22822000
Salmonella typhimurium (strain SL1344)	Q7CQX1	Tol protein, membrane-spanning inner membrane protein OS=Salmonella typhimurium GN=tolQ PE=3 SV=1	25.571	3	3	27	19.6	0	10.385	0	0	16770000	18322000	28120000	20871000
Salmonella typhimurium (strain SL1344)	Q7CQY8	Glutamate/aspartate transporter OS=Salmonella typhimurium GN=gltJ PE=3 SV=1	27.362	3	3	5	15.9	0	5.7998	0	6548000	0	0	0	0
Salmonella typhimurium (strain SL1344)	Q7CQY9	Glutamate/aspartate transporter OS=Salmonella typhimurium GN=gltL PE=3 SV=1	26.606	3	3	12	20.3	0	12.79	9384500	17257000	14169000	0	0	0
Salmonella typhimurium (strain SL1344)	Q7CR07	Putative glyoxylate utilization OS=Salmonella typhimurium GN=ylbA PE=4 SV=1	28.914	3	3	6	14.9	0	6.0279	4197600	0	0	0	0	0
Salmonella typhimurium (strain SL1344)	Q9F2D2;Q7CR49	YahO protein (Fragment) OS=Salmonella typhimurium GN=yahO PE=4 SV=1;Putative periplasmic protein OS=Salmonella typhimurium GN=yahO PE=4 SV=1	7.2924	3	3	4	58.2	0.0031529	1.9536	0	0	0	11416000	0	0
Salmonella typhimurium (strain SL1344)	Q7CR73	Putative LysR family transcriptional regulator OS=Salmonella typhimurium GN=STM0164 PE=4 SV=1	27.862	3	3	24	18	0	29.064	3747400	4057500	4432500	0	7218500	2290900
Salmonella typhimurium (strain SL1344)	Q7CR85	Thiamine-binding periplasmic protein OS=Salmonella typhimurium GN=tbpA PE=4 SV=1	36.263	3	3	3	11	0	8.4038	0	0	0	0	3843600	0
Salmonella typhimurium (strain SL1344)	Q7CR95	Transcriptional activator of nhaA OS=Salmonella typhimurium GN=nhaR PE=4 SV=1	33.998	3	3	8	10.4	0	3.708	3952000	6237800	0	0	0	0
Salmonella typhimurium (strain SL1344)	Q8L222	YggA protein OS=Salmonella typhimurium GN=yggA PE=4 SV=1	12.436	3	3	13	22.5	0	15.551	24605000	24163000	0	0	0	0
Salmonella typhimurium (strain SL1344)	Q8XEY4	Putative cytoplasmic protein OS=Salmonella typhimurium GN=yehS PE=4 SV=1	17.691	3	3	16	14.2	0	7.3935	8509700	0	8778300	6919000	7030000	0
Salmonella typhimurium (strain SL1344)	Q8ZJY5	Putative carbon starvation protein OS=Salmonella typhimurium GN=yjiY PE=4 SV=1	77.345	3	3	56	6.1	0	29.222	38546000	40086000	47484000	11410000	0	0
Salmonella typhimurium (strain SL1344)	Q8ZK01	Transcriptional repressor for uxu operon OS=Salmonella typhimurium GN=uxuR PE=4 SV=1	29.539	3	3	4	15.6	0	2.9922	3806300	0	0	0	0	0
Salmonella typhimurium (strain SL1344)	Q8ZK10	Putative cytoplasmic protein OS=Salmonella typhimurium GN=STM4497 PE=4 SV=1	22.97	3	3	6	17.5	0	3.7589	8674300	7897500	0	0	0	0
Salmonella typhimurium (strain SL1344)	Q8ZK77	APC family D-alanine/D-serine/glycine transport protein OS=Salmonella typhimurium GN=cycA PE=4 SV=1	51.341	3	3	24	6	0	3.4117	0	13045000	0	7301100	0	0
Salmonella typhimurium (strain SL1344)	Q8ZK91	Putative hydrolase of the alpha/beta superfamily OS=Salmonella typhimurium GN=yjfP PE=4 SV=1	27.492	3	3	8	15.7	0	9.8563	4238900	7507500	3957900	0	0	0
Salmonella typhimurium (strain SL1344)	Q8ZKR4	Cation-efflux pump fieF OS=Salmonella typhimurium GN=fieF PE=3 SV=1	32.974	3	3	11	13	0	24.278	0	0	0	0	7964300	0
Salmonella typhimurium (strain SL1344)	Q8ZKS9	Formate dehydrogenase-O, Fe-S subunit OS=Salmonella typhimurium GN=fdoH PE=4 SV=1	33.055	4	3	23	13.3	0	6.5987	18616000	18537000	15499000	0	0	5866400
Salmonella typhimurium (strain SL1344)	Q9L7R1;Q8ZKT6	YihW OS=Salmonella typhimurium GN=yihW PE=4 SV=1;Putative glycerol-3-phosphate regulon repressor OS=Salmonella typhimurium GN=yihW PE=4 SV=1	29.075	3	3	7	11.2	0	7.2914	0	0	0	0	0	2340000
Salmonella typhimurium (strain SL1344)	Q8ZKV9	Ribose import ATP-binding protein rbsA OS=Salmonella typhimurium GN=rbsA PE=3 SV=1	55.092	3	3	6	11.2	0	46.438	4864900	0	0	0	0	0
Salmonella typhimurium (strain SL1344)	Q8ZKW0	D-ribose pyranase OS=Salmonella typhimurium GN=rbsD PE=1 SV=1	15.189	3	3	13	33.1	0	40.037	7938200	5012200	6061500	0	0	0
Salmonella typhimurium (strain SL1344)	Q8ZL39	DNA helicase OS=Salmonella typhimurium GN=recG PE=4 SV=1	76.595	3	3	6	5.9	0	28.541	6939800	0	0	0	0	0
Salmonella typhimurium (strain SL1344)	Q8ZL69	L-seryl-tRNA(Sec) selenium transferase OS=Salmonella typhimurium GN=selA PE=3 SV=1	50.858	3	3	6	8.4	0	3.675	0	0	801660	0	0	0
Salmonella typhimurium (strain SL1344)	Q8ZLB9	Putative diguanylate cyclase/phosphodiesterase OS=Salmonella typhimurium GN=yhjK PE=4 SV=1	73.957	3	3	6	6.7	0.0031463	1.9168	737430	0	0	0	0	0
Salmonella typhimurium (strain SL1344)	Q8ZLD0	Putative phosphosugar isomerase OS=Salmonella typhimurium GN=STM3601 PE=4 SV=1	36.275	3	3	17	11.1	0	16.754	0	0	8356900	0	0	0
Salmonella typhimurium (strain SL1344)	Q8ZLD7	Universal stress protein A OS=Salmonella typhimurium GN=uspA PE=3 SV=3	16.08	3	3	222	30.6	0	16.581	99971000	169520000	133790000	81610000	165790000	66034000
Salmonella typhimurium (strain SL1344)	Q8ZLF5	Cytosolic glycerophosphodiester phosphodiesterase OS=Salmonella typhimurium GN=ugpQ PE=4 SV=1	27.381	3	3	21	13.4	0	20.052	10917000	13996000	10781000	9514900	0	0
Salmonella typhimurium (strain SL1344)	Q8ZLH5	Rhomboid protease glpG OS=Salmonella typhimurium GN=glpG PE=3 SV=1	31.398	3	3	7	13	0	53.756	5926300	0	0	0	0	0
Salmonella typhimurium (strain SL1344)	Q8ZLN0	Putative ribosome maturation factor rimN OS=Salmonella typhimurium GN=rimN PE=3 SV=1	20.364	3	3	22	23.7	0	7.4599	0	7978500	8156400	13797000	8648100	12112000
Salmonella typhimurium (strain SL1344)	Q8ZLS0	3-deoxy-D-manno-octulosonate 8-phosphate phosphatase OS=Salmonella typhimurium GN=kdsC PE=3 SV=1	20.071	3	3	18	26.6	0	16.785	8086200	0	8749300	10021000	0	4678100
Salmonella typhimurium (strain SL1344)	Q8ZLS8	7,8-dihydropteroate synthase OS=Salmonella typhimurium GN=folP PE=4 SV=1	30.484	3	3	31	17.4	0	22.759	15166000	11351000	11284000	4893800	8253000	0
Salmonella typhimurium (strain SL1344)	Q8ZLT2	tRNA pseudouridine synthase B OS=Salmonella typhimurium GN=truB PE=3 SV=1	35.042	3	3	8	12.4	0	17.124	7119000	0	0	0	0	0
Salmonella typhimurium (strain SL1344)	Q8ZLV6	Putative ribokinase family sugar kinase OS=Salmonella typhimurium GN=STM3251 PE=4 SV=1	34.495	3	3	17	16.8	0	10.496	0	0	0	2820100	2634600	0
Salmonella typhimurium (strain SL1344)	Q8ZM10	Putative cytoplasmic protein OS=Salmonella typhimurium GN=STM3156 PE=4 SV=1	15.562	3	3	5	23.9	0	5.7968	0	0	4125900	0	0	0
Salmonella typhimurium (strain SL1344)	Q8ZM19	Putative ferrichrome-binding periplasmic protein OS=Salmonella typhimurium GN=STM3142 PE=4 SV=1	39.634	3	3	5	8.6	0	6.7619	0	0	0	0	0	6036500
Salmonella typhimurium (strain SL1344)	Q8ZM21	Putative glutathione S-transferase OS=Salmonella typhimurium GN=yghU PE=4 SV=1	32.343	3	3	12	12.2	0	62.06	0	0	8174700	0	0	0
Salmonella typhimurium (strain SL1344)	Q8ZM39	Membrane-bound lytic murein transglycosylase C OS=Salmonella typhimurium GN=mltC PE=3 SV=2	40.274	3	3	4	13.6	0	3.3391	0	0	0	0	0	11260000
Salmonella typhimurium (strain SL1344)	Q8ZM71	UPF0149 protein ygfB OS=Salmonella typhimurium GN=ygfB PE=3 SV=2	21.256	3	3	23	20.3	0	49.518	11162000	13033000	12511000	8858700	8753300	9722500
Salmonella typhimurium (strain SL1344)	Q8ZM83	Putative metalloendopeptidase OS=Salmonella typhimurium GN=STM3038 PE=4 SV=1	26.652	3	3	4	11.1	0	3.9685	0	0	3089800	0	0	0
Salmonella typhimurium (strain SL1344)	Q8ZMB9	N-acetylmuramoyl-L-alanine amidase OS=Salmonella typhimurium GN=amiC PE=4 SV=1	45.613	3	3	19	15.6	0	52.362	8991300	7069500	0	9073600	9460700	7922900
Salmonella typhimurium (strain SL1344)	Q8ZMC3	Putative selenocysteine lyase OS=Salmonella typhimurium GN=csdA PE=3 SV=1	43.169	3	3	10	12.2	0	4.5869	0	0	0	2445000	0	0
Salmonella typhimurium (strain SL1344)	Q8ZMD1	Putative HAAAP family serine transport protein OS=Salmonella typhimurium GN=sdaC PE=4 SV=1	46.86	3	3	26	8.4	0	38.789	0	0	17554000	0	6925100	9252000
Salmonella typhimurium (strain SL1344)	Q8ZMD3	NADPH-dependent 7-cyano-7-deazaguanine reductase OS=Salmonella typhimurium GN=queF PE=3 SV=1	32.673	3	3	29	16.3	0	31.156	21827000	15835000	17456000	19870000	15655000	20752000
Salmonella typhimurium (strain SL1344)	Q8ZML4	Putative inner membrane protein OS=Salmonella typhimurium GN=ygaM PE=4 SV=1	12.36	3	3	17	27.7	0	6.6198	11351000	0	10247000	7055600	0	7544300
Salmonella typhimurium (strain SL1344)	Q8ZN76	Putative glutaredoxin family protein OS=Salmonella typhimurium GN=yffB PE=4 SV=1	13.547	3	3	10	24.6	0	24.58	0	7854000	0	7996200	0	7920000
Salmonella typhimurium (strain SL1344)	Q8ZNA8	Phosphohistidine phosphatase OS=Salmonella typhimurium GN=sixA PE=4 SV=1	17.291	3	3	24	13.7	0	3.8737	6876000	9070000	5646100	12175000	12463000	12113000
Salmonella typhimurium (strain SL1344)	Q8ZNB9	tRNA pseudouridine synthase A OS=Salmonella typhimurium GN=truA PE=3 SV=1	30.271	3	3	5	18.1	0	3.2431	0	0	0	0	4365300	0
Salmonella typhimurium (strain SL1344)	Q8ZND4	Putative transketolase OS=Salmonella typhimurium GN=STM2341 PE=4 SV=1	30.396	3	3	26	19.6	0	42.086	8340700	0	0	0	0	7206800
Salmonella typhimurium (strain SL1344)	Q8ZND8	Putative phosphatase OS=Salmonella typhimurium GN=yfbT PE=4 SV=1	23.903	3	3	49	23.6	0	68.058	9609300	12681000	14461000	18551000	21027000	16583000
Salmonella typhimurium (strain SL1344)	Q8ZNE0	UPF0207 protein yfbR OS=Salmonella typhimurium GN=yfbR PE=3 SV=1	22.697	3	3	15	24.6	0	11.698	3407100	0	6813900	0	0	9584800
Salmonella typhimurium (strain SL1344)	Q8ZNH4	Ecotin OS=Salmonella typhimurium GN=eco PE=3 SV=1	18.218	3	3	3	21.3	0.0005423	2.7249	0	0	5949400	0	0	0
Salmonella typhimurium (strain SL1344)	Q8ZNH6	Periplasmic nitrate reductase OS=Salmonella typhimurium GN=napA PE=3 SV=1	92.873	3	3	4	3.3	0.0015806	2.0069	0	2884700	0	0	0	0
Salmonella typhimurium (strain SL1344)	Q8ZNJ8	Putative ATPase component of ABC-type transport system OS=Salmonella typhimurium GN=yejF PE=3 SV=1	58.514	3	3	11	9.5	0	19.414	0	0	3866500	8686900	9667000	10206000
Salmonella typhimurium (strain SL1344)	Q8ZNP1	Lipid kinase yegS OS=Salmonella typhimurium GN=yegS PE=1 SV=1	32.028	3	3	9	14.4	0	6.082	6975000	0	0	4804300	0	6069800
Salmonella typhimurium (strain SL1344)	Q8ZNP9	Sensor protein OS=Salmonella typhimurium GN=baeS PE=3 SV=1	52.175	3	3	8	12.2	0	9.7486	0	0	0	7317000	0	5936000
Salmonella typhimurium (strain SL1344)	Q8ZNS5	Protein mtfA OS=Salmonella typhimurium GN=mtfA PE=3 SV=1	30.192	3	3	11	12.8	0	18.397	0	6623200	4266800	0	0	0
Salmonella typhimurium (strain SL1344)	Q8ZNV7	Zinc import ATP-binding protein znuC OS=Salmonella typhimurium GN=znuC PE=2 SV=2	27.666	3	3	13	18.7	0	17.72	6402300	0	7805900	5725800	0	5073600
Salmonella typhimurium (strain SL1344)	Q8ZNW1	Putative transcriptional regulator OS=Salmonella typhimurium GN=yebK PE=4 SV=1	32.021	3	3	12	11.8	0	8.5659	0	0	0	0	1912300	0
Salmonella typhimurium (strain SL1344)	Q8ZP44	Putative phosphoesterase OS=Salmonella typhimurium GN=ychK PE=4 SV=1	33.093	3	3	12	13.3	0	24.374	0	0	5844800	0	3440700	0
Salmonella typhimurium (strain SL1344)	Q8ZP63	Putative ATPase OS=Salmonella typhimurium GN=ycjX PE=4 SV=1	52.755	3	3	5	8.1	0.0026302	1.9881	0	0	2386300	0	0	0
Salmonella typhimurium (strain SL1344)	Q8ZP64	UPF0283 membrane protein ycjF OS=Salmonella typhimurium GN=ycjF PE=3 SV=1	39.226	3	3	6	10.5	0	10.426	0	0	3645300	0	0	0
Salmonella typhimurium (strain SL1344)	Q8ZP70	Putative LysR family transcriptional regulator OS=Salmonella typhimurium GN=STM1677 PE=4 SV=1	33.94	3	3	16	12.3	0.0041863	1.8696	0	9744600	0	0	0	8073400
Salmonella typhimurium (strain SL1344)	Q8ZP85;Q9F2C4	Putative Smr domain OS=Salmonella typhimurium GN=ydaL PE=4 SV=1;YdaL protein (Fragment) OS=Salmonella typhimurium GN=ydaL PE=4 SV=1	21.641	3	3	11	23	0	10.191	5010200	4820800	0	0	0	4940600
Salmonella typhimurium (strain SL1344)	Q8ZPB1	Putative cytoplasmic protein OS=Salmonella typhimurium GN=STM1624 PE=4 SV=1	50.964	3	3	4	7.8	0	4.2796	0	0	3940700	0	0	0
Salmonella typhimurium (strain SL1344)	Q8ZPF1	Putative glycosyl hydrolase OS=Salmonella typhimurium GN=STM1559 PE=4 SV=1	95.028	3	3	8	5.1	0	20.386	3394400	0	3367100	0	0	0
Salmonella typhimurium (strain SL1344)	Q8ZPG2	Putative marR-family transcriptional regulator OS=Salmonella typhimurium GN=STM1547 PE=4 SV=1	18.28	3	3	3	16	0	8.3852	0	3028400	0	0	0	0
Salmonella typhimurium (strain SL1344)	Q8ZPI3	Putative succinate-semialdehyde dehydrogenase OS=Salmonella typhimurium GN=yneI PE=4 SV=1	48.966	3	3	6	8.9	0	18.436	0	0	3508500	0	2976200	0
Salmonella typhimurium (strain SL1344)	Q8ZPP4;O84942;P74865;Q7BVH8	Secretion system apparatus protein OS=Salmonella typhimurium GN=ssaD PE=4 SV=1;SsaD (Fragment) OS=Salmonella typhimurium GN=ssaD PE=4 SV=2;SpiB (Fragment) OS=Salmonella typhimurium GN=spi	44.849	3	3	7	7.9	0	4.9647	0	0	0	7772900	10473000	0
Salmonella typhimurium (strain SL1344)	Q8ZPQ1	Cysteine desulfuration protein sufE OS=Salmonella typhimurium GN=sufE PE=3 SV=1	15.76	3	3	10	21	0	9.178	0	0	0	10889000	11758000	12947000
Salmonella typhimurium (strain SL1344)	Q8ZPS4	Phospho-2-dehydro-3-deoxyheptonate aldolase, Trp-sensitive OS=Salmonella typhimurium GN=aroH PE=3 SV=1	38.75	3	3	17	6.3	0.00053305	2.2069	0	0	4700100	3477900	3757200	0
Salmonella typhimurium (strain SL1344)	Q8ZPS5	UPF0061 protein ydiU OS=Salmonella typhimurium GN=ydiU PE=3 SV=1	54.94	3	3	5	10.6	0	13.077	0	0	0	0	0	5716500
Salmonella typhimurium (strain SL1344)	Q8ZPT9	Kinase-like protein OS=Salmonella typhimurium GN=ydjN PE=4 SV=1	48.645	3	3	16	9.5	0	9.9331	0	0	13520000	0	8134000	0
Salmonella typhimurium (strain SL1344)	Q8ZPZ7	Putative cytoplasmic protein OS=Salmonella typhimurium GN=ycfD PE=4 SV=1	42.589	3	3	19	14.5	0	37.425	14728000	10738000	0	13461000	12106000	15212000
Salmonella typhimurium (strain SL1344)	Q8ZQ12	DNA polymerase III, delta prime subunit OS=Salmonella typhimurium GN=holB PE=4 SV=1	36.843	3	3	4	12.3	0	6.8348	817770	0	0	0	0	0
Salmonella typhimurium (strain SL1344)	Q8ZQ24	Lauroyl/myristoyl acyltransferase involved in lipid A biosynthesis OS=Salmonella typhimurium GN=htrB PE=4 SV=1	35.213	3	3	14	16.3	0	5.7973	0	0	5588700	7088400	5694800	0
Salmonella typhimurium (strain SL1344)	Q8ZQ55	Pathogenicity island encoded protein: SPI5 OS=Salmonella typhimurium GN=pipD PE=4 SV=1	55.147	3	3	3	8.6	0	7.3639	0	0	0	0	0	2574300
Salmonella typhimurium (strain SL1344)	Q8ZQ68	UPF0268 protein ycbG OS=Salmonella typhimurium GN=ycbG PE=3 SV=1	17.8	3	3	20	34.7	0	17.593	0	0	0	2975900	0	2959400
Salmonella typhimurium (strain SL1344)	Q8ZQC2	Tetraacyldisaccharide 4-kinase OS=Salmonella typhimurium GN=lpxK PE=3 SV=1	34.994	3	3	2	15.4	0	3.3662	0	0	0	0	0	6938400
Salmonella typhimurium (strain SL1344)	Q8ZQP1	Putative ABC-type multidrug transport system, ATPase component OS=Salmonella typhimurium GN=ybhF PE=4 SV=1	63.131	3	3	3	5.7	0	3.5562	0	0	0	0	0	1255400
Salmonella typhimurium (strain SL1344)	Q8ZQR1	Formimidoylglutamase OS=Salmonella typhimurium GN=hutG PE=3 SV=1	34.357	3	3	17	11.5	0	8.1598	5829800	13067000	0	6293900	0	6279000
Salmonella typhimurium (strain SL1344)	Q8ZQR6	Molybdenum import ATP-binding protein modC OS=Salmonella typhimurium GN=modC PE=3 SV=1	39.055	3	3	14	14.5	0	24.472	0	0	0	6230800	0	0
Salmonella typhimurium (strain SL1344)	Q8ZQR9	Putative ABC superfamily (Atp_bind), molybdenum transporter OS=Salmonella typhimurium GN=modF PE=3 SV=1	54.696	3	3	3	7.1	0	5.5333	1114200	0	0	0	0	0
Salmonella typhimurium (strain SL1344)	Q8ZQX4	Putative lipoprotein OS=Salmonella typhimurium GN=ybfN PE=4 SV=1	12.237	3	3	7	44.5	0	2.9448	0	0	0	0	0	8817800
Salmonella typhimurium (strain SL1344)	Q8ZQZ2	Putative cytoplasmic protein OS=Salmonella typhimurium GN=ybeL PE=4 SV=1	18.41	3	3	10	33.8	0	3.9388	0	12720000	0	0	0	0
Salmonella typhimurium (strain SL1344)	Q9ZHL7;Q8ZR06	PagP OS=Salmonella typhimurium GN=pagP PE=4 SV=1;PhoPQ-activated gene OS=Salmonella typhimurium GN=pagP PE=4 SV=1	21.734	3	3	44	18.8	0	8.7833	13278000	15548000	19494000	31308000	43540000	33861000
Salmonella typhimurium (strain SL1344)	Q8ZRE3	ATP-dependent dsDNA exonuclease OS=Salmonella typhimurium GN=sbcC PE=4 SV=1	117.82	3	3	7	3.2	0.0072128	1.5558	0	0	0	0	3079700	0
Salmonella typhimurium (strain SL1344)	Q8ZRJ8	Putative amidohydrolase OS=Salmonella typhimurium GN=yafV PE=4 SV=1	29.063	3	3	33	20	0	23.018	3759100	5939700	7611300	6621700	12026000	4025100
Salmonella typhimurium (strain SL1344)	Q8ZRM6	Putative LysR family transcriptional regulator OS=Salmonella typhimurium GN=yafC PE=4 SV=1	33.899	3	3	7	11.5	0	22.7	0	14447000	0	0	0	18146000
Salmonella typhimurium (strain SL1344)	Q8ZRN4	Modulator of Rho-dependent transcription termination OS=Salmonella typhimurium GN=rof PE=4 SV=1	9.6129	3	3	26	29.1	0	9.9589	7761400	0	9837300	12230000	12669000	13800000
Salmonella typhimurium (strain SL1344)	Q8ZRN5	tRNA(Ile)-lysidine synthase OS=Salmonella typhimurium GN=tilS PE=3 SV=1	48.404	3	3	5	14	0	7.3352	0	0	0	0	0	4229100
Salmonella typhimurium (strain SL1344)	Q8ZRN7	Lysine decarboxylase 2, constitutive OS=Salmonella typhimurium GN=ldcC PE=4 SV=1	80.762	3	3	3	8	0	5.9812	0	0	5506900	0	0	0
Salmonella typhimurium (strain SL1344)	Q8ZRP1	Regulator of sigma E protease OS=Salmonella typhimurium GN=rseP PE=3 SV=1	49.184	3	3	14	9.1	0	51.632	0	0	0	22692000	0	20353000
Salmonella typhimurium (strain SL1344)	Q8ZRP3	1-deoxy-D-xylulose 5-phosphate reductoisomerase OS=Salmonella typhimurium GN=dxr PE=3 SV=1	43.352	3	3	11	7.8	0	25.831	0	0	0	4730700	3975500	0
Salmonella typhimurium (strain SL1344)	Q8ZRP6	Putative inner membrane protein OS=Salmonella typhimurium GN=cdaR PE=4 SV=1	43.586	3	3	5	6.5	0.00053447	2.2424	0	0	736880	0	0	0
Salmonella typhimurium (strain SL1344)	Q8ZRQ7	Glutamyl-Q tRNA(Asp) synthetase OS=Salmonella typhimurium GN=gluQ PE=3 SV=2	33.567	3	3	6	20.5	0	18.977	7836800	0	0	0	0	0
Salmonella typhimurium (strain SL1344)	Q8ZRS2	Blue copper oxidase cueO OS=Salmonella typhimurium GN=cueO PE=2 SV=1	58.625	3	3	17	10.1	0	8.9976	0	0	3500600	10132000	0	6295500
Salmonella typhimurium (strain SL1344)	Q8ZRY7	Non-specific ribonucleoside hydrolase rihC OS=Salmonella typhimurium GN=rihC PE=3 SV=1	33.122	3	3	17	17.6	0	16.46	0	0	0	10518000	0	10724000
Salmonella typhimurium (strain SL1344)	Q8ZS15	Putative molybdochetalase OS=Salmonella typhimurium GN=mog PE=4 SV=1	21.363	3	3	24	20.9	0	5.9811	27325000	22294000	20394000	0	0	0
Salmonella typhimurium (strain SL1344)	Q9ACP0	Intracellular growth attenuator protein igaA OS=Salmonella typhimurium GN=igaA PE=1 SV=1	79.361	3	3	11	3.8	0	4.864	2545100	0	0	0	0	0
Salmonella typhimurium (strain SL1344)	Q9FD10	Salmonella translocated effector OS=Salmonella typhimurium GN=sseJ PE=4 SV=1	46.077	3	3	2	12.3	0	12.612	0	0	0	0	0	4016500
Salmonella typhimurium (strain SL1344)	Q9KIJ7	SrfJ (Activated by transcription factor SsrB) OS=Salmonella typhimurium GN=srfJ PE=4 SV=1	50.865	3	3	8	9.4	0	3.4259	0	0	0	0	0	13295000
Salmonella typhimurium (strain SL1344)	Q9L4I3	AmpE protein (Putative transmembrane protein) OS=Salmonella typhimurium GN=ampE PE=4 SV=1	32.124	3	3	9	14.1	0	4.4167	0	0	0	0	3447000	0
Salmonella typhimurium (strain SL1344)	Q9RM66	Universal stress protein C OS=Salmonella typhimurium GN=uspC PE=3 SV=1	15.498	3	3	20	33.8	0	10.395	0	0	11008000	15345000	15982000	14554000
Salmonella typhimurium (strain SL1344)	O52326	Uncharacterized protein yfbH OS=Salmonella typhimurium GN=yfbH PE=4 SV=1	33.009	2	2	5	6.4	0	3.1618	0	0	0	0	0	3697000
Salmonella typhimurium (strain SL1344)	O68271;Q8ZL49	WaaA (Fragment) OS=Salmonella typhimurium GN=waaA PE=4 SV=1;3-deoxy-D-manno-octulosonic-acid transferase OS=Salmonella typhimurium GN=kdtA PE=4 SV=1	46.931	2	2	10	8.5	0	8.8721	0	5875000	0	7237700	7306700	6613300
Salmonella typhimurium (strain SL1344)	O84896;Q8ZMY1	Putative uncharacterized protein (Gifsy-2 prophage protein) OS=Salmonella typhimurium GN=STM1018 PE=4 SV=1;Gifsy-1 prophage protein OS=Salmonella typhimurium GN=STM2622 PE=4 SV=1	11.273	2	2	10	27.1	0.0031513	1.9523	0	0	4828300	0	0	0
Salmonella typhimurium (strain SL1344)	O84943	Putative secretory apparatus component (SsaE) (Secretion system effector) OS=Salmonella typhimurium GN=ssaE PE=4 SV=1	9.3655	2	2	7	23.8	0	7.4223	0	0	0	0	7591800	0
Salmonella typhimurium (strain SL1344)	O85327;Q8ZKG5	LtkB homolog OS=Salmonella typhimurium GN=spi4_R PE=3 SV=1;Putative ABC-type bacteriocin/lantibiotic exporter (Putative type-I secretion protein) (Putative inner membrane component) OS=Salmonella typhimurium GN	66.924	2	2	10	5	0	95.208	19775000	11618000	0	0	0	0
Salmonella typhimurium (strain SL1344)	P0A1B1	Bis(5-nucleosyl)-tetraphosphatase, symmetrical OS=Salmonella typhimurium GN=apaH PE=3 SV=1	31.43	2	2	2	9.6	0	4.3418	0	0	0	0	0	679760
Salmonella typhimurium (strain SL1344)	P0A1X4	UDP-3-O-[3-hydroxymyristoyl] glucosamine N-acyltransferase OS=Salmonella typhimurium GN=lpxD PE=1 SV=2	35.93	2	2	28	8.8	0	14.366	11791000	15413000	15197000	11557000	9847500	17171000
Salmonella typhimurium (strain SL1344)	P0A277	Xanthine phosphoribosyltransferase OS=Salmonella typhimurium GN=gpt PE=3 SV=1	16.969	2	2	45	12.5	0	3.9506	42200000	55597000	42248000	36223000	35816000	36933000
Salmonella typhimurium (strain SL1344)	P0A7N6	50S ribosomal protein L32 OS=Salmonella typhimurium GN=rpmF PE=3 SV=2	6.4463	2	2	91	52.6	0	24.003	27378000	26090000	16817000	19089000	20866000	23648000
Salmonella typhimurium (strain SL1344)	P10502	Sodium/proline symporter OS=Salmonella typhimurium GN=putP PE=3 SV=3	54.317	2	2	20	5.8	0	3.4756	36767000	0	0	0	0	0
Salmonella typhimurium (strain SL1344)	P15930	Flagellar P-ring protein OS=Salmonella typhimurium GN=flgI PE=3 SV=1	38.168	2	2	2	5.8	0	4.3865	2578500	0	0	0	0	0
Salmonella typhimurium (strain SL1344)	P19816	Lipopolysaccharide 1,3-galactosyltransferase OS=Salmonella typhimurium GN=rfaI PE=3 SV=4	38.905	2	2	8	8.6	0	15.329	0	0	0	0	0	4917900
Salmonella typhimurium (strain SL1344)	P20751	Cell filamentation protein fic OS=Salmonella typhimurium GN=fic PE=3 SV=2	22.781	2	2	3	11.5	0	3.4979	1783000	0	0	0	0	0
Salmonella typhimurium (strain SL1344)	P25945	Protein tonB OS=Salmonella typhimurium GN=tonB PE=3 SV=2	26.293	2	2	7	10.7	0	26.166	0	0	0	0	7218800	5253700
Salmonella typhimurium (strain SL1344)	P26319	Fimbriae Z protein OS=Salmonella typhimurium GN=fimZ PE=3 SV=1	23.546	2	2	3	13.3	0	10.317	0	1057700	0	0	0	0
Salmonella typhimurium (strain SL1344)	P26401	O antigen biosynthesis abequosyltransferase rfbV OS=Salmonella typhimurium GN=rfbV PE=3 SV=2	38.579	2	2	1	8.4	0.0076963	1.4773	0	0	0	0	2007200	0
Salmonella typhimurium (strain SL1344)	P26402	Protein rfbU OS=Salmonella typhimurium GN=rfbU PE=3 SV=1	40.682	2	2	6	5.1	0	4.5566	0	0	7166700	0	0	0
Salmonella typhimurium (strain SL1344)	P26406	Undecaprenyl-phosphate galactose phosphotransferase OS=Salmonella typhimurium GN=rfbP PE=3 SV=2	56.197	2	2	3	6.7	0	9.0216	0	0	0	1638000	0	0
Salmonella typhimurium (strain SL1344)	P26983	Probable sigma(54) modulation protein OS=Salmonella typhimurium GN=yhbH PE=3 SV=1	10.857	2	2	14	10.5	0	3.037	0	0	0	12213000	0	15190000
Salmonella typhimurium (strain SL1344)	P29848	Cysteine synthase B OS=Salmonella typhimurium GN=cysM PE=1 SV=1	32.645	2	2	18	12.9	0	22.327	8499800	5620800	8150700	6942900	5516400	9303700
Salmonella typhimurium (strain SL1344)	P33772	Probable N-acetylmuramoyl-L-alanine amidase amiA OS=Salmonella typhimurium GN=amiA PE=3 SV=1	31.659	2	2	3	9	0.0091978	1.3955	0	0	0	0	0	1643300
Salmonella typhimurium (strain SL1344)	P36634	Peptide transport periplasmic protein sapA OS=Salmonella typhimurium GN=sapA PE=3 SV=2	61.65	2	2	2	7.7	0	11.408	1426200	0	0	0	0	0
Salmonella typhimurium (strain SL1344)	P37168	Virulence factor mviM OS=Salmonella typhimurium GN=mviM PE=4 SV=2	34.008	2	2	6	10.1	0	9.198	0	0	6276300	0	4254800	0
Salmonella typhimurium (strain SL1344)	P37416	Bifunctional protein birA OS=Salmonella typhimurium GN=birA PE=3 SV=2	35.395	2	2	5	12.5	0	52.655	0	0	2368600	0	0	0
Salmonella typhimurium (strain SL1344)	P40700	Surface presentation of antigens protein spaP OS=Salmonella typhimurium GN=spaP PE=3 SV=1	25.231	2	2	3	14.3	0.0072239	1.5801	0	464330	0	0	0	0
Salmonella typhimurium (strain SL1344)	P40722	Sop effector protein sopD OS=Salmonella typhimurium GN=sopD PE=4 SV=2	36.141	2	2	9	7.6	0	4.5873	4432300	0	0	0	0	0
Salmonella typhimurium (strain SL1344)	P40729	Flagellar biosynthesis protein flhA OS=Salmonella typhimurium GN=flhA PE=3 SV=1	74.848	2	2	8	5.3	0	11.553	7346400	5440200	7391900	0	0	0
Salmonella typhimurium (strain SL1344)	P41791	Ethanolamine utilization protein eutM OS=Salmonella typhimurium GN=eutM PE=3 SV=1	9.8424	2	2	2	25	0	3.3162	0	568100	0	0	0	0
Salmonella typhimurium (strain SL1344)	P50334	Aerobic C4-dicarboxylate transport protein OS=Salmonella typhimurium GN=dctA PE=3 SV=1	45.449	2	2	2	5.6	0	8.5897	0	0	3264400	0	0	0
Salmonella typhimurium (strain SL1344)	P55881	Thiamine-monophosphate kinase OS=Salmonella typhimurium GN=thiL PE=3 SV=1	34.985	2	2	15	11.4	0	21.082	0	0	10392000	0	14028000	0
Salmonella typhimurium (strain SL1344)	P58586	UPF0052 protein ybhK OS=Salmonella typhimurium GN=ybhK PE=3 SV=1	32.626	2	2	4	11.6	0	11.136	0	0	5430200	0	0	0
Salmonella typhimurium (strain SL1344)	P58627	Maf-like protein yceF OS=Salmonella typhimurium GN=yceF PE=3 SV=1	21.492	2	2	8	5.7	0.0005291	2.0773	0	0	6105800	0	0	0
Salmonella typhimurium (strain SL1344)	P58679	4-hydroxy-3-methylbut-2-enyl diphosphate reductase OS=Salmonella typhimurium GN=ispH PE=3 SV=1	34.527	2	2	2	5.1	0.00053821	2.4447	0	0	0	0	0	3410500
Salmonella typhimurium (strain SL1344)	P60959	Prolipoprotein diacylglyceryl transferase OS=Salmonella typhimurium GN=lgt PE=1 SV=1	33.075	2	2	27	11.7	0	24.343	23979000	14998000	21110000	0	14844000	0
Salmonella typhimurium (strain SL1344)	P65350	Methylglyoxal synthase OS=Salmonella typhimurium GN=mgsA PE=3 SV=1	16.99	2	2	3	15.8	0	9.6861	5581100	0	0	0	0	0
Salmonella typhimurium (strain SL1344)	P65398	Molybdopterin-converting factor subunit 2 OS=Salmonella typhimurium GN=moaE PE=3 SV=1	16.892	2	2	9	17.3	0	15.832	0	0	2068000	0	0	0
Salmonella typhimurium (strain SL1344)	P65599	Oligoribonuclease OS=Salmonella typhimurium GN=orn PE=3 SV=2	20.632	2	2	22	11	0	3.2833	6595500	5003200	0	0	0	4855900
Salmonella typhimurium (strain SL1344)	P65840	Ribosomal small subunit pseudouridine synthase A OS=Salmonella typhimurium GN=rsuA PE=3 SV=1	25.76	2	2	8	20.8	0	10.641	11478000	0	0	0	0	0
Salmonella typhimurium (strain SL1344)	P66746	Holliday junction ATP-dependent DNA helicase ruvA OS=Salmonella typhimurium GN=ruvA PE=3 SV=1	22.145	2	2	10	8.4	0	4.5104	8337100	7689000	0	0	0	0
Salmonella typhimurium (strain SL1344)	P67286	UPF0145 protein ybjQ OS=Salmonella typhimurium GN=ybjQ PE=3 SV=1	11.437	2	2	9	19.6	0	13.515	0	0	11734000	0	20461000	0
Salmonella typhimurium (strain SL1344)	P67638	Fumarate reductase subunit C OS=Salmonella typhimurium GN=frdC PE=3 SV=1	15	2	2	12	13.7	0	5.5012	4924500	0	43150000	0	0	0
Salmonella typhimurium (strain SL1344)	P67710	Transcriptional regulator mntR OS=Salmonella typhimurium GN=mntR PE=3 SV=1	17.727	2	2	4	14.6	0	3.5079	0	0	4460200	0	0	0
Salmonella typhimurium (strain SL1344)	P69226	Translation initiation factor IF-1 OS=Salmonella typhimurium GN=infA PE=3 SV=2	8.2495	2	2	5	55.6	0	8.5175	0	0	0	5887000	0	0
Salmonella typhimurium (strain SL1344)	P74840	2-methylcitrate dehydratase OS=Salmonella typhimurium GN=prpD PE=3 SV=2	53.786	2	2	2	4.3	0.0077121	1.5324	0	0	353640	0	0	0
Salmonella typhimurium (strain SL1344)	P74855	Secretion system apparatus protein ssaM OS=Salmonella typhimurium GN=ssaM PE=4 SV=2	14.311	2	2	3	20.5	0	4.5316	0	0	0	0	0	11873000
Salmonella typhimurium (strain SL1344)	P74860	Secretion system apparatus protein ssaQ OS=Salmonella typhimurium GN=ssaQ PE=3 SV=2	36.009	2	2	4	5.9	0.0052219	1.8417	0	0	0	0	4484100	0
Salmonella typhimurium (strain SL1344)	Q8ZNJ3;P74874	Acetylation of the O-antigen (LPS) OS=Salmonella typhimurium GN=oafA PE=4 SV=1;O-antigen acetylase OS=Salmonella typhimurium GN=oafA PE=4 SV=1	69.647	2	2	8	3.3	0	5.3584	0	0	4495000	0	3938700	0
Salmonella typhimurium (strain SL1344)	Q04817	Rck protein (Outer membrane protein) (Resistance to complement killing) OS=Salmonella typhimurium GN=rck PE=3 SV=1	19.72	2	2	2	13.5	0	6.6118	0	1744000	0	0	0	0
Salmonella typhimurium (strain SL1344)	Q56061	Protein sifA OS=Salmonella typhimurium GN=sifA PE=4 SV=1	38.498	2	2	4	6	0	8.9435	0	0	0	0	0	3329500
Salmonella typhimurium (strain SL1344)	Q56067	Molybdopterin biosynthesis protein moeB OS=Salmonella typhimurium GN=moeB PE=3 SV=2	26.903	2	2	2	10	0	5.5078	0	0	0	0	678060	0
Salmonella typhimurium (strain SL1344)	Q7BM45;Q8ZPD1	SrfA OS=Salmonella typhimurium GN=srfA PE=4 SV=1;SsrAB activated gene OS=Salmonella typhimurium GN=srfA PE=4 SV=1	43.022	2	2	5	7	0	6.8971	0	0	10960000	0	0	0
Salmonella typhimurium (strain SL1344)	Q7CPD3	Putative cytoplasmic protein OS=Salmonella typhimurium GN=yihD PE=4 SV=1	10.29	2	2	17	52.8	0	26.94	28340000	17839000	25456000	0	0	0
Salmonella typhimurium (strain SL1344)	Q7CPD5	Component of sec-independent protein export OS=Salmonella typhimurium GN=tatC PE=4 SV=1	29.072	2	2	45	6.9	0	21.34	0	0	0	0	0	7893300
Salmonella typhimurium (strain SL1344)	Q7CPQ5	Putative intracellular proteinase OS=Salmonella typhimurium GN=yhbO PE=4 SV=1	18.871	2	2	8	9.3	0.0036649	1.8807	0	0	5952600	0	0	0
Salmonella typhimurium (strain SL1344)	Q7CPZ3	Small membrane protein A OS=Salmonella typhimurium GN=smpA PE=4 SV=1	12.345	2	2	42	45.5	0	21.197	60609000	61588000	46048000	74716000	62595000	87479000
Salmonella typhimurium (strain SL1344)	Q9X621;Q7CPZ5	CorB OS=Salmonella typhimurium GN=corB PE=4 SV=1;Putative membrane protein OS=Salmonella typhimurium GN=yfjD PE=4 SV=1	25.817	2	2	3	15.9	0	4.7437	0	0	2518100	0	0	0
Salmonella typhimurium (strain SL1344)	Q7CQ43	Putative phosphoesterase OS=Salmonella typhimurium GN=yfcE PE=4 SV=1	19.904	2	2	25	15.8	0	6.6671	7264900	21060000	12082000	19580000	0	0
Salmonella typhimurium (strain SL1344)	Q7CQB7	Putative cytoplasmic protein OS=Salmonella typhimurium GN=yecF PE=4 SV=1	8.1823	2	2	4	35.1	0	14.785	7222500	0	0	0	0	0
Salmonella typhimurium (strain SL1344)	Q7CQE4	Endotype membrane-bound lytic murein transglycosylase A OS=Salmonella typhimurium GN=emtA PE=3 SV=1	22.427	3	2	4	19.7	0	3.4278	0	0	0	0	0	3151000
Salmonella typhimurium (strain SL1344)	Q7CQF5	Putative cytoplasmic protein OS=Salmonella typhimurium GN=yciI PE=4 SV=1	10.594	2	2	7	26.5	0	5.3589	0	0	11042000	0	14210000	0
Salmonella typhimurium (strain SL1344)	Q7CQS8	Sulfurtransferase tusE OS=Salmonella typhimurium GN=tusE PE=3 SV=1	12.3	2	2	4	12.8	0	3.37	0	0	3748600	0	0	0
Salmonella typhimurium (strain SL1344)	Q7CQU0	Formate transporter OS=Salmonella typhimurium GN=focA PE=4 SV=1	30.968	2	2	9	9.1	0	7.8339	0	0	7688000	0	0	0
Salmonella typhimurium (strain SL1344)	Q7CQU6	Putative transcriptional regulator, lysR family OS=Salmonella typhimurium GN=STM0952 PE=4 SV=1	33.83	2	2	4	7.3	0	5.1085	2501600	0	0	0	0	0
Salmonella typhimurium (strain SL1344)	Q7CQV6	Putative hydrolase of the HAD superfamily OS=Salmonella typhimurium GN=ybiV(1) PE=4 SV=1	30.358	2	2	5	7.8	0	3.2868	0	4109200	0	0	0	0
Salmonella typhimurium (strain SL1344)	Q7CQZ7	Transcription elongation factor OS=Salmonella typhimurium GN=rnk PE=3 SV=1	14.994	2	2	29	37.5	0	17.057	11252000	11715000	17024000	14019000	0	8479100
Salmonella typhimurium (strain SL1344)	Q7CR25	Morphogene;putative regulator of murein genes (BolA family) OS=Salmonella typhimurium GN=bolA PE=3 SV=1	11.938	2	2	4	26.7	0	18.255	1874600	0	0	0	0	0
Salmonella typhimurium (strain SL1344)	Q7CR52	Sigma factor-binding protein crl OS=Salmonella typhimurium GN=crl PE=2 SV=1	15.797	2	2	12	7.5	0	3.6797	13771000	19140000	11097000	0	0	0
Salmonella typhimurium (strain SL1344)	Q7CR86	DnaJ-like protein djlA OS=Salmonella typhimurium GN=djlA PE=3 SV=1	30.583	2	2	9	6.7	0	3.1418	0	0	5046100	0	6790600	0
Salmonella typhimurium (strain SL1344)	Q7CR88	Putative secreted protein OS=Salmonella typhimurium GN=STM0082 PE=1 SV=1	10.303	2	2	2	22.9	0	25.98	0	0	0	17457000	0	0
Salmonella typhimurium (strain SL1344)	Q7CR89	Putative outer membrane lipoprotein OS=Salmonella typhimurium GN=STM0080 PE=4 SV=1	8.2171	2	2	10	47.4	0	6.7652	11372000	10338000	0	7532600	0	9061600
Salmonella typhimurium (strain SL1344)	Q7DAP9;Q5QJN2	Resolvase OS=Salmonella typhimurium GN=rsdB PE=4 SV=1;Resolvase protein D OS=Salmonella typhimurium GN=resD PE=4 SV=1	28.765	2	2	7	10.8	0	4.3536	0	0	6092800	0	0	0
Salmonella typhimurium (strain SL1344)	Q7ZAP3	Phosphonoacetaldehyde hydrolase OS=Salmonella typhimurium GN=phnX PE=1 SV=2	28.573	2	2	3	12.6	0	13.395	0	0	0	0	0	3702000
Salmonella typhimurium (strain SL1344)	Q8ZJT6	Putative tRNA/tRNA methyltransferase OS=Salmonella typhimurium GN=lasT PE=3 SV=1	25.366	2	2	4	9.2	0	3.9865	3082900	0	0	0	0	0
Salmonella typhimurium (strain SL1344)	Q8ZJW5	DNA polymerase III, psi subunit OS=Salmonella typhimurium GN=holD PE=4 SV=1	16.283	2	2	2	22.8	0	6.9905	2378700	0	0	0	0	0
Salmonella typhimurium (strain SL1344)	Q8ZJX0	Putative cytoplasmic protein OS=Salmonella typhimurium GN=STM4549 PE=4 SV=1	16.273	2	2	11	18.4	0	11.115	0	0	8364900	0	4674700	0
Salmonella typhimurium (strain SL1344)	Q8ZJY7	Restriction of methylated adenine OS=Salmonella typhimurium GN=mrr PE=4 SV=1	33.596	2	2	2	16.1	0	17.146	2595900	0	0	0	0	0
Salmonella typhimurium (strain SL1344)	Q8ZK09	Putative inner membrane protein OS=Salmonella typhimurium GN=STM4498 PE=4 SV=1	22.683	2	2	12	15.5	0	9.441	0	6704700	3832500	0	0	9409400
Salmonella typhimurium (strain SL1344)	Q8ZK13	Putative ABC-type sugar/spermidine/putrescine transport systems, ATPase component OS=Salmonella typhimurium GN=STM4494 PE=4 SV=1	41.201	2	2	12	8.8	0	10.045	1789300	0	0	0	0	2814100
Salmonella typhimurium (strain SL1344)	Q8ZK26	Putative permease OS=Salmonella typhimurium GN=yjgQ PE=4 SV=1	39.672	2	2	26	11.4	0	55.274	19460000	29851000	30215000	19069000	7827800	26470000
Salmonella typhimurium (strain SL1344)	Q8ZK40	Trehalose-6-P hydrolase OS=Salmonella typhimurium GN=treC PE=4 SV=1	63.634	2	2	3	4.4	0	6.9185	0	0	0	0	1740300	0
Salmonella typhimurium (strain SL1344)	Q8ZK76	Regulator of cell morphogenesis and NO signaling OS=Salmonella typhimurium GN=ytfE PE=3 SV=1	24.91	2	2	25	13.6	0	11.442	8575500	0	7346400	6822900	0	8780600
Salmonella typhimurium (strain SL1344)	Q8ZKA3	HTH-type transcriptional repressor nsrR OS=Salmonella typhimurium GN=nsrR PE=3 SV=1	15.608	2	2	7	27	0	3.8362	6866800	6782300	0	0	0	0
Salmonella typhimurium (strain SL1344)	Q8ZKA6	Putative nucleotide-binding protein OS=Salmonella typhimurium GN=yjeE PE=4 SV=1	16.895	2	2	22	19.6	0	13.698	20421000	21218000	14356000	16358000	23809000	20941000
Salmonella typhimurium (strain SL1344)	Q8ZKC1	Suppresses F exclusion of bacteriophage T7 OS=Salmonella typhimurium GN=fxsA PE=4 SV=1	19.097	2	2	17	8.2	0.0031496	1.938	0	0	0	0	0	8760100
Salmonella typhimurium (strain SL1344)	Q8ZKC2	Dcu family anaerobic dicarboxylate transport protein OS=Salmonella typhimurium GN=dcuA PE=4 SV=1	45.767	2	2	4	4.8	0	2.9144	0	0	5022200	0	0	0
Salmonella typhimurium (strain SL1344)	Q8ZKI0	Chorismate--pyruvate lyase OS=Salmonella typhimurium GN=ubiC PE=3 SV=1	18.719	2	2	6	17	0	24.601	0	5170600	0	0	0	0
Salmonella typhimurium (strain SL1344)	Q8ZKP5	Ferredoxin-NADP reductase OS=Salmonella typhimurium GN=fpr PE=4 SV=1	27.78	2	2	2	18.1	0.003148	1.9225	0	1557600	0	0	0	0
Salmonella typhimurium (strain SL1344)	Q8ZKQ3	Autoinducer 2 import system permease protein lsrC OS=Salmonella typhimurium GN=lsrC PE=1 SV=1	36.926	2	2	3	6.6	0.0072091	1.554	0	0	1551500	0	0	0
Salmonella typhimurium (strain SL1344)	Q8ZKQ4	Autoinducer 2 import ATP-binding protein lsrA OS=Salmonella typhimurium GN=lsrA PE=1 SV=1	55.516	2	2	4	3.5	0	3.7624	3148000	2560100	0	0	0	0
Salmonella typhimurium (strain SL1344)	Q8ZKV7	Transcriptional repressor for rbs operon (GalR/LacI family) OS=Salmonella typhimurium GN=rbsR PE=4 SV=1	36.719	2	2	5	5.4	0.00053967	2.5239	0	0	0	14412000	0	0
Salmonella typhimurium (strain SL1344)	Q8ZL01	Putative cytoplasmic protein OS=Salmonella typhimurium GN=yidR PE=4 SV=1	45.38	2	2	6	8.1	0	3.6969	0	0	0	0	3690800	3376300
Salmonella typhimurium (strain SL1344)	Q8ZL31	Putative cytoplasmic protein OS=Salmonella typhimurium GN=rhuM PE=4 SV=1	40.129	2	2	3	5.8	0	3.1505	0	0	0	0	0	2440400
Salmonella typhimurium (strain SL1344)	Q8ZL54	Putative periplasmic protein OS=Salmonella typhimurium GN=yigQ PE=4 SV=1	35.52	2	2	5	12.2	0	6.742	0	0	3323800	0	0	0
Salmonella typhimurium (strain SL1344)	Q8ZL84	IclR family transcriptional repressor OS=Salmonella typhimurium GN=yiaJ PE=4 SV=1	29.464	2	2	29	12.8	0	46.866	9085500	0	6223100	9752500	12230000	13742000
Salmonella typhimurium (strain SL1344)	Q8ZL90	Xylose isomerase OS=Salmonella typhimurium GN=xylA PE=3 SV=1	49.7	2	2	2	9.1	0	11.62	0	0	2192900	0	0	0
Salmonella typhimurium (strain SL1344)	Q8ZL99	Putative periplasmic or exported protein OS=Salmonella typhimurium GN=STM3650 PE=4 SV=1	19.496	2	2	4	29.1	0	9.2613	0	3687100	0	0	0	0
Salmonella typhimurium (strain SL1344)	Q8ZLB2	Dipeptide transport protein OS=Salmonella typhimurium GN=dppF PE=3 SV=1	37.804	2	2	4	8.9	0	15.117	0	0	9922500	0	0	0
Salmonella typhimurium (strain SL1344)	Q8ZLB5	Putative cytoplasmic protein OS=Salmonella typhimurium GN=yhjS PE=4 SV=1	59.262	2	2	8	5.4	0	27.511	0	0	0	0	0	3231400
Salmonella typhimurium (strain SL1344)	Q8ZLB6	Uncharacterized protein yhjQ OS=Salmonella typhimurium GN=yhjQ PE=4 SV=1	27.457	2	2	6	16	0	14.187	0	0	0	0	0	453540
Salmonella typhimurium (strain SL1344)	Q8ZLE8	Putative methyltransferase OS=Salmonella typhimurium GN=yhhF PE=4 SV=1	21.888	2	2	2	15.7	0.008709	1.4417	1748800	0	0	0	0	0
Salmonella typhimurium (strain SL1344)	Q8ZLI6	High-affinity gluconate permease in GNT I system OS=Salmonella typhimurium GN=gntT PE=4 SV=1	45.932	2	2	2	5	0.0072389	1.6345	0	0	3178300	0	0	0
Salmonella typhimurium (strain SL1344)	Q8ZLJ6	Putative hydrolase OS=Salmonella typhimurium GN=yrfG PE=4 SV=1	25.352	2	2	2	11.3	0	11.067	0	0	0	0	0	3786100
Salmonella typhimurium (strain SL1344)	Q8ZLP7	Putative gntR family regulatory protein OS=Salmonella typhimurium GN=STM3358 PE=4 SV=1	24.077	2	2	3	13.4	0	27.844	3999500	0	0	0	0	0
Salmonella typhimurium (strain SL1344)	Q8ZLQ3	Putative ATPase OS=Salmonella typhimurium GN=yhcM PE=4 SV=1	42.659	2	2	3	6.7	0	3.6595	0	0	0	0	0	1587100
Salmonella typhimurium (strain SL1344)	Q8ZLQ8	N-acetylmannosamine kinase OS=Salmonella typhimurium GN=nanK PE=3 SV=1	30.077	2	2	6	10	0	4.4202	0	0	0	1654300	0	0
Salmonella typhimurium (strain SL1344)	Q8ZLQ9	Putative cytoplasmic protein OS=Salmonella typhimurium GN=yhcH PE=4 SV=1	17.056	2	2	60	27.7	0	26.215	45472000	46698000	32596000	42585000	25623000	22100000
Salmonella typhimurium (strain SL1344)	Q8ZLX3	Putative dehydrogenase OS=Salmonella typhimurium GN=ygjR PE=4 SV=1	36.889	2	2	10	9.3	0	15.434	0	0	6564300	0	5770200	6599500
Salmonella typhimurium (strain SL1344)	Q8ZLX5	Putative methyltransferase OS=Salmonella typhimurium GN=ygjO PE=4 SV=1	42.272	2	2	6	4.8	0	4.3878	0	0	8096000	0	0	0
Salmonella typhimurium (strain SL1344)	Q8ZLX6	2,4-dieonyl-coa reductase OS=Salmonella typhimurium GN=fadH PE=4 SV=1	73.129	2	2	9	4.3	0	7.6811	6492600	0	2343900	0	0	0
Salmonella typhimurium (strain SL1344)	Q8ZM51	UPF0301 protein yqgE OS=Salmonella typhimurium GN=yqgE PE=3 SV=1	20.681	2	2	14	14.4	0	15.322	0	0	0	0	16771000	15640000
Salmonella typhimurium (strain SL1344)	Q8ZMA2	Diaminopimelate decarboxylase OS=Salmonella typhimurium GN=lysA PE=3 SV=1	45.998	2	2	4	5	0	3.7747	0	0	1200100	0	1289600	0
Salmonella typhimurium (strain SL1344)	Q8ZMC9	Uncharacterized exonuclease xni OS=Salmonella typhimurium GN=xni PE=3 SV=1	30.583	2	2	3	8.1	0.0056995	1.6916	0	0	3947600	0	0	0
Salmonella typhimurium (strain SL1344)	Q8ZMD6	Putative MFS superfamily D-glucarate permease OS=Salmonella typhimurium GN=STM2963 PE=4 SV=1	16.249	2	2	22	29.5	0	49.37	0	7204400	7774900	10426000	13103000	13506000
Salmonella typhimurium (strain SL1344)	Q8ZME9	Putative cytoplasmic protein OS=Salmonella typhimurium GN=yghJ PE=4 SV=1	38.667	2	2	8	12.8	0	3.1687	0	0	17417000	0	0	0
Salmonella typhimurium (strain SL1344)	Q8ZMK4	Putative cytoplasmic protein OS=Salmonella typhimurium GN=ygaD PE=4 SV=1	17.554	2	2	5	14.5	0	11.515	0	2009800	0	0	0	0
Salmonella typhimurium (strain SL1344)	Q8ZMV3;O52628	Fels-2 prophage protein OS=Salmonella typhimurium GN=STM2697 PE=4 SV=1;Putative uncharacterized protein (Fragment) OS=Salmonella typhimurium PE=4 SV=1	99.768	3	2	2	2.8	0.0087001	1.4193	0	0	353250	0	0	0
Salmonella typhimurium (strain SL1344)	Q8ZMX4	Thioredoxin 2, redox factor OS=Salmonella typhimurium GN=trxC PE=4 SV=1	15.56	2	2	7	18	0	4.0146	0	6676100	0	0	0	0
Salmonella typhimurium (strain SL1344)	Q8ZN24	Putative ABC superfamily transport protein OS=Salmonella typhimurium GN=yfhH PE=4 SV=1	30.925	2	2	6	9.9	0	6.7261	5566000	0	0	0	0	0
Salmonella typhimurium (strain SL1344)	Q8ZN86	Putative outer membrane lipoprotein OS=Salmonella typhimurium GN=STM2447 PE=4 SV=1	20.54	2	2	16	13.6	0	8.1854	10798000	9295000	0	0	0	8164100
Salmonella typhimurium (strain SL1344)	Q8ZNC8	Putative sugar nucleotide epimerase OS=Salmonella typhimurium GN=yfcH PE=4 SV=1	32.889	2	2	6	9.1	0	4.4749	0	0	0	3151100	2853500	6733800
Salmonella typhimurium (strain SL1344)	Q8ZND2	Putative phosphotransferase system OS=Salmonella typhimurium GN=STM2344 PE=4 SV=1	16.099	2	2	15	13.6	0	4.3192	2384600	0	0	0	0	0
Salmonella typhimurium (strain SL1344)	Q8ZND3	Putative inner membrane protein OS=Salmonella typhimurium GN=STM2342 PE=4 SV=1	48.939	2	2	24	4.8	0	29.602	3316100	4098300	5579400	0	0	0
Salmonella typhimurium (strain SL1344)	Q8ZNF6	Putative inner membrane protein OS=Salmonella typhimurium GN=yfaZ PE=4 SV=1	22.939	2	2	16	19.1	0	29.883	11138000	8886200	8775000	8555600	0	0
Salmonella typhimurium (strain SL1344)	Q8ZNI7	Putative phage protein OS=Salmonella typhimurium GN=STM2238 PE=4 SV=1	50.87	2	2	7	8.1	0	3.9318	7282100	8206900	0	0	0	10338000
Salmonella typhimurium (strain SL1344)	Q8ZNL9;O33790	Vancomycin sensitivity protein OS=Salmonella typhimurium GN=sanA PE=4 SV=1;Sfi protein OS=Salmonella typhimurium GN=sfiX PE=4 SV=1	27.376	2	2	6	22.6	0	20.282	0	0	2707200	0	0	0
Salmonella typhimurium (strain SL1344)	Q8ZNM5	Putative oxidoreductase OS=Salmonella typhimurium GN=yohF PE=3 SV=1	26.83	2	2	2	13.8	0	7.1747	0	0	6123600	0	0	0
Salmonella typhimurium (strain SL1344)	Q8ZNP3	Putative cytoplasmic protein OS=Salmonella typhimurium GN=STM2138 PE=4 SV=1	16.065	2	2	6	19.6	0	5.2325	0	0	0	6470000	0	0
Salmonella typhimurium (strain SL1344)	Q8ZNQ8	Putative inner membrane protein OS=Salmonella typhimurium GN=yegH PE=4 SV=1	58.973	2	2	4	5.5	0	6.2123	0	0	1468500	0	0	0
Salmonella typhimurium (strain SL1344)	Q8ZNV0	Copper homeostasis protein cutC OS=Salmonella typhimurium GN=cutC PE=3 SV=1	26.61	2	2	6	12.5	0.00053362	2.2073	0	0	0	0	2592900	0
Salmonella typhimurium (strain SL1344)	Q8ZNV1	tRNA (mo5U34)-methyltransferase OS=Salmonella typhimurium GN=cmoB PE=1 SV=1	37.11	2	2	4	8.7	0	5.9938	0	0	0	0	0	3956300
Salmonella typhimurium (strain SL1344)	Q8ZNY6	Putative acetyltransferase OS=Salmonella typhimurium GN=STM1857 PE=4 SV=1	15.658	2	2	6	15.8	0	6.8674	7398900	0	0	0	0	0
Salmonella typhimurium (strain SL1344)	Q8ZP05	Putative inner membrane protein OS=Salmonella typhimurium GN=yoaE PE=4 SV=1	56.346	2	2	5	3.9	0	9.1078	0	0	784710	0	891810	0
Salmonella typhimurium (strain SL1344)	Q8ZP08	Putative translation initiation inhibitor OS=Salmonella typhimurium GN=yoaB PE=4 SV=1	12.587	2	2	21	17.5	0	6.262	0	0	9814400	7661200	11264000	9050600
Salmonella typhimurium (strain SL1344)	Q8ZP11	Putative cytoplasmic protein OS=Salmonella typhimurium GN=ycgL PE=4 SV=1	12.584	2	2	26	28.2	0	12.854	9595600	4842300	0	5986100	3831300	8146400
Salmonella typhimurium (strain SL1344)	Q8ZP16	Putative cytoplasmic protein OS=Salmonella typhimurium GN=ycgB PE=4 SV=1	60.741	2	2	49	4.7	0	4.4219	0	0	0	44829000	59751000	30940000
Salmonella typhimurium (strain SL1344)	Q8ZPF0	Putative alpha amylase OS=Salmonella typhimurium GN=STM1560 PE=4 SV=1	65.773	2	2	6	7.2	0.0031546	1.9617	2580100	0	0	0	7255700	0
Salmonella typhimurium (strain SL1344)	Q8ZPH4	Rubredoxin OS=Salmonella typhimurium GN=STM1533 PE=4 SV=1	39.5	2	2	8	5.7	0	4.1647	0	0	2749200	0	610460	0
Salmonella typhimurium (strain SL1344)	Q8ZPI2	Glutaminase OS=Salmonella typhimurium GN=glsA PE=3 SV=1	33.596	2	2	2	12	0	3.9392	0	0	562420	0	0	0
Salmonella typhimurium (strain SL1344)	Q8ZPK6	Probable dethiobiotin synthetase 2 OS=Salmonella typhimurium GN=ynfK PE=3 SV=1	24.781	2	2	3	11.3	0	4.9928	4502300	0	0	0	0	0
Salmonella typhimurium (strain SL1344)	Q8ZPK7	Transcriptional repressor of ptsG and ptsHI OS=Salmonella typhimurium GN=mlc PE=4 SV=1	44.235	2	2	4	6.2	0	3.0805	0	0	0	1619200	0	0
Salmonella typhimurium (strain SL1344)	Q8ZPK9	Acid shock protein OS=Salmonella typhimurium GN=asr PE=3 SV=1	8.4708	2	2	4	22	0.00053591	2.2732	0	0	1647500	0	0	0
Salmonella typhimurium (strain SL1344)	Q8ZPM4	Electron transport complex protein rnfG OS=Salmonella typhimurium GN=rnfG PE=3 SV=1	22.238	2	2	2	16.5	0.0057113	1.7224	0	0	0	0	0	5848300
Salmonella typhimurium (strain SL1344)	Q8ZPN3	Putative multidrug resistance efflux pump OS=Salmonella typhimurium GN=ydhJ PE=4 SV=1	33.023	2	2	8	13.8	0	12.782	0	0	0	5920400	0	0
Salmonella typhimurium (strain SL1344)	Q8ZPP5;O54304;P74862	Sensor protein OS=Salmonella typhimurium GN=ssrA PE=3 SV=1;SsrA (Fragment) OS=Salmonella typhimurium GN=ssrA PE=4 SV=1;Sensor protein (Fragment) OS=Salmonella typhimurium GN=spiR PE=3 SV=	103.61	2	2	7	3.6	0	7.6002	0	0	0	2239500	0	0
Salmonella typhimurium (strain SL1344)	Q8ZPQ5	Putative HesB-like domain OS=Salmonella typhimurium GN=sufA PE=4 SV=1	13.39	2	2	21	34.4	0	24.142	0	0	0	22713000	21423000	29961000
Salmonella typhimurium (strain SL1344)	Q8ZPU2	Phospho-beta-glucosidase OS=Salmonella typhimurium GN=celF PE=4 SV=1	50.538	2	2	4	7.5	0	4.8458	0	0	2458200	0	0	0
Salmonella typhimurium (strain SL1344)	Q8ZPY8	Putative periplasmic protein OS=Salmonella typhimurium GN=STM1249 PE=4 SV=1	12.575	2	2	35	18.4	0	68.814	176890000	209880000	167780000	124840000	120070000	108070000
Salmonella typhimurium (strain SL1344)	Q8ZQ13	Putative periplasmic solute-binding protein OS=Salmonella typhimurium GN=yceG PE=4 SV=1	38.219	2	2	3	7.4	0	3.6805	0	0	0	0	2176500	0
Salmonella typhimurium (strain SL1344)	Q8ZQ23	UPF0176 protein yceA OS=Salmonella typhimurium GN=yceA PE=3 SV=1	39.853	2	2	4	6.6	0	3.8307	0	0	0	0	0	2036400
Salmonella typhimurium (strain SL1344)	Q8ZQ34	N-acetylneuraminate epimerase OS=Salmonella typhimurium GN=nanM PE=3 SV=1	42.491	2	2	8	11.4	0	4.6232	0	0	2540700	0	0	0
Salmonella typhimurium (strain SL1344)	Q8ZQ37	Putative periplasmic protein OS=Salmonella typhimurium GN=STM1123 PE=4 SV=1	14.132	2	2	10	9.2	0	6.3767	6212200	0	0	0	6320500	7643200
Salmonella typhimurium (strain SL1344)	Q8ZQB8	Putative KicA protein OS=Salmonella typhimurium GN=ycbC PE=4 SV=1	28.279	2	2	3	12	0	3.1532	0	0	2741100	0	0	0
Salmonella typhimurium (strain SL1344)	Q8ZQB9	MukF protein (Killing factor KicB) OS=Salmonella typhimurium GN=STM0989 PE=4 SV=1	34.326	2	2	3	12.5	0	10.17	2060900	0	0	0	0	0
Salmonella typhimurium (strain SL1344)	Q8ZQE4	Macrolide export ATP-binding/permease protein macB OS=Salmonella typhimurium GN=macB PE=3 SV=1	70.768	2	2	1	4.5	0	7.7352	0	0	0	0	1696200	0
Salmonella typhimurium (strain SL1344)	Q8ZQF3	Putative aminidase OS=Salmonella typhimurium GN=ybjR PE=4 SV=1	30.767	2	2	12	12.7	0	17.397	0	0	0	0	6639100	7438400
Salmonella typhimurium (strain SL1344)	Q8ZQQ9	Histidine ammonia-lyase OS=Salmonella typhimurium GN=hutH PE=3 SV=1	53.84	2	2	6	4.2	0	7.2704	0	0	6002800	0	0	0
Salmonella typhimurium (strain SL1344)	Q8ZQR2	Imidazolonepropionase OS=Salmonella typhimurium GN=hutI PE=3 SV=1	44.628	2	2	5	8.8	0	3.3669	0	0	0	474070	0	0
Salmonella typhimurium (strain SL1344)	Q8ZR00	Cell elongation specific transpeptidase of penicillin-binding protein 2 (Peptidoglycan synthetase) OS=Salmonella typhimurium GN=mrdA PE=4 SV=1	71.033	2	2	5	8.1	0	7.0108	0	0	6728500	0	0	0
Salmonella typhimurium (strain SL1344)	Q8ZR03	Octanoyltransferase OS=Salmonella typhimurium GN=lipB PE=3 SV=2	23.837	2	2	12	13.1	0	11.383	0	14296000	0	0	0	9285600
Salmonella typhimurium (strain SL1344)	Q8ZR36	Ferric enterobactin (Enterochelin) transporter OS=Salmonella typhimurium GN=fepE PE=4 SV=1	42.313	2	2	5	5.8	0	2.8159	0	0	0	1363600	0	0
Salmonella typhimurium (strain SL1344)	Q8ZR71	Phosphoribosylaminoimidazole carboxylase = AIR carboxylase, CO(2)-fixing subunit OS=Salmonella typhimurium GN=purK PE=4 SV=1	39.141	2	2	5	9.9	0	12.671	0	0	0	0	0	6642200
Salmonella typhimurium (strain SL1344)	Q8ZR88	tRNA 2-selenouridine synthase OS=Salmonella typhimurium GN=selU PE=1 SV=1	41.328	2	2	6	8.8	0	6.6826	5663500	0	0	0	0	0
Salmonella typhimurium (strain SL1344)	Q8ZRF6	Penicillin-binding protein OS=Salmonella typhimurium GN=ampH PE=4 SV=1	40.782	2	2	5	13	0	3.7397	0	0	0	0	0	7044500
Salmonella typhimurium (strain SL1344)	Q8ZRQ9	7, 8-dihydro-6-hydroxymethylpterin-pyrophosphokinase, PPPK OS=Salmonella typhimurium GN=folK PE=4 SV=1	17.742	2	2	2	27	0	15.024	2877200	0	0	0	0	0
Salmonella typhimurium (strain SL1344)	Q8ZRS4	S-adenosylmethionine decarboxylase proenzyme OS=Salmonella typhimurium GN=speD PE=3 SV=1	30.414	2	2	19	15.2	0	11.385	0	0	0	0	32649000	33029000
Salmonella typhimurium (strain SL1344)	Q8ZRS6	UPF0231 protein yacL OS=Salmonella typhimurium GN=yacL PE=3 SV=1	13.888	2	2	5	21.7	0	7.2111	9971400	0	0	0	0	0
Salmonella typhimurium (strain SL1344)	Q8ZRW6	Putative secreted protein OS=Salmonella typhimurium GN=STM0081 PE=4 SV=1	15.41	2	2	4	13.8	0.00054083	2.6721	0	3585100	0	0	0	0
Salmonella typhimurium (strain SL1344)	Q8ZRZ3	Na(+)/H(+) antiporter nhaA OS=Salmonella typhimurium GN=nhaA PE=3 SV=1	41.35	2	2	2	4.9	0	3.7688	0	0	8462500	0	0	0
Salmonella typhimurium (strain SL1344)	Q93GR5	Toxin addiction system: toxin OS=Salmonella typhimurium GN=ccdB PE=4 SV=1	11.587	2	2	9	36.6	0	5.3836	5471800	0	0	9532300	0	0
Salmonella typhimurium (strain SL1344)	Q93IM7	Putative indole-3-pyruvate decarboxylase (Putative thiamine pyrophosphate enzymes) OS=Salmonella typhimurium GN=ipd PE=3 SV=1	59.792	2	2	3	6.7	0	7.1485	0	0	4502200	0	0	0
Salmonella typhimurium (strain SL1344)	Q9KIB9	Secreted effector SifB (Salmonella translocated effector: translocated by SPI-2) OS=Salmonella typhimurium GN=sifB PE=4 SV=1	35.908	2	2	2	8.9	0.0026316	1.9885	0	0	0	3631700	0	0
Salmonella typhimurium (strain SL1344)	Q9L6M1	Transcriptional activator OS=Salmonella typhimurium GN=rfaH PE=4 SV=1	18.304	2	2	9	14.8	0	6.2498	5036100	0	9332100	0	0	0
Salmonella typhimurium (strain SL1344)	Q9L6Q8	4-alpha-L-fucosyltransferase OS=Salmonella typhimurium GN=wecF PE=3 SV=1	40.543	2	2	4	11.7	0	8.2656	0	0	0	0	3108700	0
Salmonella typhimurium (strain SL1344)	Q9L9I5	NADH pyrophosphatase OS=Salmonella typhimurium GN=nudC PE=3 SV=1	29.621	2	2	2	12.1	0	9.6954	0	0	2747100	0	0	0
Salmonella typhimurium (strain SL1344)	Q9L9I6	Regulator of sigma D OS=Salmonella typhimurium GN=rsd PE=3 SV=1	18.653	2	2	11	13.6	0	10.525	16397000	15309000	13207000	0	0	0
Salmonella typhimurium (strain SL1344)	Q9Z4S4	ORF 245 protein (Putative cytoplasmic protein) OS=Salmonella typhimurium GN=ORF 245 PE=4 SV=1	27.43	2	2	5	17.1	0	12.087	0	0	4017700	0	0	0
Salmonella typhimurium (strain SL1344)	Q9Z4T2	ORF 319 protein (Putative inner membrane protein) OS=Salmonella typhimurium GN=ORF 319 PE=4 SV=1	36.459	2	2	7	8.5	0	4.6705	0	0	0	0	0	323610
Salmonella typhimurium (strain SL1344)	Q9ZJ12	Putative lysyl-tRNA synthetase OS=Salmonella typhimurium GN=poxA PE=3 SV=2	36.855	2	2	17	8	0	5.7201	0	5283900	8600100	9743400	0	0
Mus musculus	O08715	A-kinase anchor protein 1, mitochondrial OS=Mus musculus GN=Akap1 PE=1 SV=4	92.194	2	2	3	0.7	0.00050505	2.0799	0	6494700	0	0	0	0
Mus musculus	O35855	Branched-chain-amino-acid aminotransferase, mitochondrial OS=Mus musculus GN=Bcat2 PE=1	44.127	7	7	28	5.3	0	12.52	0	19503000	0	27143000	0	18184000
Mus musculus	O54774	AP-3 complex subunit delta-1 OS=Mus musculus GN=Ap3d1 PE=1 SV=1	135.08	2	2	20	1.8	0.0059318	1.6787	18675000	14909000	20496000	14084000	33998000	12522000
Mus musculus	O54962	Barrier-to-autointegration factor OS=Mus musculus GN=Banf1 PE=1 SV=1	10.102	2	2	28	27	0	16.392	19563000	17182000	62157000	14030000	35172000	0
Mus musculus	O55143;Q64518	Sarcoplasmic/endoplasmic reticulum calcium ATPase 2 OS=Mus musculus GN=Atp2a2 PE=1 SV=2	114.86	18	11	72	17.7	0	63.554	53604000	77287000	60579000	26093000	95648000	42167000
Mus musculus	O70126	Aurora kinase B OS=Mus musculus GN=Aurkb PE=1 SV=2	39.384	4	4	14	7.5	0	13.458	4165600	4214900	0	0	6573800	0
Mus musculus	O88398	Advillin OS=Mus musculus GN=Avil PE=1 SV=2	92.031	5	5	12	1.3	0	80.331	0	0	0	0	3986500	0
Mus musculus	P05064	Fructose-bisphosphate aldolase A OS=Mus musculus GN=Aldoa PE=1 SV=2	39.355	4	4	14	4.1	0	5.4427	0	0	5048700	0	0	3269200
Mus musculus	P07356	Annexin A2 OS=Mus musculus GN=Anxa2 PE=1 SV=2	38.676	13	13	61	10.3	0	43.47	15199000	29616000	14924000	48033000	8169500	32380000
Mus musculus	P08030	Adenine phosphoribosyltransferase OS=Mus musculus GN=Aprt PE=1 SV=2	19.724	2	2	29	14.4	0	6.2414	0	0	6900900	9228100	0	6957500
Mus musculus	P10107	ANXA1_MOUSE Annexin A1 OS=Mus musculus GN=Anxa1 PE=1 SV=2	38.734	2	2	8	6.9	0	12.456	0	4488100	0	0	0	3275900
Mus musculus	P13516;P13011	Acyl-CoA desaturase 1 OS=Mus musculus GN=Scd1 PE=1 SV=2	41.046	5	5	4	0	0.00051573	2.4868	0	3685900	0	0	0	0
Mus musculus	P16277	BLK_MOUSE Tyrosine-protein kinase Blk OS=Mus musculus GN=Blk PE=1 SV=4	56.674	3	3	16	0	0	6.4414	0	0	7960800	8128600	14964000	0
Mus musculus	P31230	Aminoacyl tRNA synthase complex-interacting multifunctional protein 1 OS=Mus musculus GN	33.997	9	9	22	17.4	0	45.653	4990300	26312000	0	4252900	0	6960700
Mus musculus	P41216	Long-chain-fatty-acid--CoA ligase 1 OS=Mus musculus GN=Acsl1 PE=1 SV=2	77.951	5	5	13	11.2	0	6.6635	0	12048000	0	10768000	0	12510000
Mus musculus	P45376	Aldose reductase OS=Mus musculus GN=Akr1b1 PE=1 SV=3	35.732	5	5	50	13.3	0	17.877	0	28655000	23587000	36223000	0	28679000
Mus musculus	P45952	Medium-chain specific acyl-CoA dehydrogenase, mitochondrial OS=Mus musculus GN=Acadm PE=	46.481	12	12	68	22.8	0	61.854	2466200	85928000	0	22121000	0	29300000
Mus musculus	P46660	Alpha-internexin OS=Mus musculus GN=Ina PE=1 SV=3	55.382	2	2	127	2.4	0	11.409	22423000	34136000	20176000	24257000	20253000	36095000
Mus musculus	P47738	Aldehyde dehydrogenase, mitochondrial OS=Mus musculus GN=Aldh2 PE=1 SV=1	56.537	28	28	438	45.7	0	214.67	80816000	627920000	195720000	542220000	142660000	469710000
Mus musculus	P48036	Annexin A5 OS=Mus musculus GN=Anxa5 PE=1 SV=1	35.752	3	3	9	10	0	14.795	0	4552500	0	0	0	7050200
Mus musculus	P48410	ATP-binding cassette sub-family D member 1 OS=Mus musculus GN=Abcd1 PE=1 SV=1	81.858	2	2	4	4.3	0	31.532	0	0	0	0	0	5087100
Mus musculus	P48962;Q3V132	ADP/ATP translocase 1 OS=Mus musculus GN=Slc25a4 PE=1 SV=4	32.904	3	3	14	15.1	0	4.9735	3338900	3486500	0	0	0	0
Mus musculus	P50544	Very long-chain specific acyl-CoA dehydrogenase, mitochondrial OS=Mus musculus GN=Acadvl	70.875	20	20	70	26.4	0	85.259	0	76541000	0	33264000	0	60309000
Mus musculus	P51174	Long-chain specific acyl-CoA dehydrogenase, mitochondrial OS=Mus musculus GN=Acadl PE=1	47.907	9	9	36	10.2	0	24.359	0	21484000	0	30170000	0	25410000
Mus musculus	P51881	ADP/ATP translocase 2 OS=Mus musculus GN=Slc25a5 PE=1 SV=3	32.931	18	9	305	23.2	0	31.842	176490000	258010000	260810000	270570000	298520000	273000000
Mus musculus	P51912	Neutral amino acid transporter B(0) OS=Mus musculus GN=Slc1a5 PE=1 SV=2	58.482	2	2	4	0	0	10.561	0	0	0	0	3597500	0
Mus musculus	P55096	ATP-binding cassette sub-family D member 3 OS=Mus musculus GN=Abcd3 PE=1 SV=2	75.474	14	13	63	13.5	0	60.581	13994000	18670000	13225000	15932000	15410000	10338000
Mus musculus	P56480	ATP synthase subunit beta, mitochondrial OS=Mus musculus GN=Atp5b PE=1 SV=2	56.3	24	24	308	49.7	0	273.86	84718000	333120000	137860000	332630000	111390000	253720000
Mus musculus	P57780;Q7TPR4	Alpha-actinin-4 OS=Mus musculus GN=Actn4 PE=1 SV=1	104.98	7	7	18	1.3	0	27.159	11721000	0	11952000	0	0	0
Mus musculus	P58242	Acid sphingomyelinase-like phosphodiesterase 3b OS=Mus musculus GN=Smpdl3b PE=1 SV=1	51.599	9	9	72	8.6	0	52.958	41490000	18956000	110580000	15677000	59211000	22904000
Mus musculus	P58742	Aladin OS=Mus musculus GN=Aaas PE=1 SV=1	59.43	4	4	17	2.9	0	29.311	0	0	7549300	0	8276500	0
Mus musculus	P59999	Actin-related protein 2/3 complex subunit 4 OS=Mus musculus GN=Arpc4 PE=1 SV=3	19.667	3	3	22	6.5	0	10.217	8373400	8158600	5207200	4283300	5719900	0
Mus musculus	P63260	Actin, cytoplasmic 2 OS=Mus musculus GN=Actg1 PE=1 SV=1	41.792	39	15	2776	63.2	0	323.31	4641800000	5078400000	7664500000	3820800000	7017900000	4567100000
Mus musculus	P61161	Actin-related protein 2 OS=Mus musculus GN=Actr2 PE=1 SV=1	44.76	8	8	26	0	0	25.614	17625000	14447000	24405000	7616800	23110000	0
Mus musculus	P61222	ATP-binding cassette sub-family E member 1 OS=Mus musculus GN=Abce1 PE=1 SV=1	67.314	4	4	8	2	0	11.007	0	4261500	0	0	0	0
Mus musculus	P61750	ADP-ribosylation factor 4 OS=Mus musculus GN=Arf4 PE=1 SV=2	20.396	2	2	4	0	0.008362	1.6265	0	0	9874800	0	0	0
Mus musculus	P61982	14-3-3 protein gamma OS=Mus musculus GN=Ywhag PE=1 SV=2	28.302	6	5	14	8.9	0	24.094	0	0	5108000	3014700	4765400	0
Mus musculus	P62259	14-3-3 protein epsilon OS=Mus musculus GN=Ywhae PE=1 SV=1	29.174	2	2	3	9.8	0	4.8524	0	0	0	0	0	2198100
Mus musculus	P62331	ADP-ribosylation factor 6 OS=Mus musculus GN=Arf6 PE=1 SV=2	20.082	5	5	14	0	0	8.4592	7956500	0	7225600	0	9980800	0
Mus musculus	P63268;P68134;P68033;P62737	Actin, gamma-enteric smooth muscle OS=Mus musculus GN=Actg2 PE=1 SV=1	41.876	2	2	10	32.4	0	6.3868	8700100	19002000	0	0	0	0
Mus musculus	P63101	14-3-3 protein zeta/delta OS=Mus musculus GN=Ywhaz PE=1 SV=1	27.771	9	6	64	27.8	0	45.286	26178000	57924000	24059000	23769000	29144000	29609000
Mus musculus	P68510	14-3-3 protein eta OS=Mus musculus GN=Ywhah PE=1 SV=2	28.211	2	2	8	13.4	0	4.5909	0	7148300	0	0	0	4827400
Mus musculus	P97477	Aurora kinase A OS=Mus musculus GN=Aurka PE=1 SV=1	44.772	6	6	12	4.3	0	11.335	6572300	0	0	0	0	0
Mus musculus	P97490	Adenylate cyclase type 8 OS=Mus musculus GN=Adcy8 PE=1 SV=2	140.09	2	2	5	1	0.0034878	1.8305	0	0	0	0	0	1392600
Mus musculus	Q03265	ATP synthase subunit alpha, mitochondrial OS=Mus musculus GN=Atp5a1 PE=1 SV=1	59.752	23	23	244	34.2	0	156.95	95618000	183280000	69371000	197890000	71238000	148250000
Mus musculus	Q07417	Short-chain specific acyl-CoA dehydrogenase, mitochondrial OS=Mus musculus GN=Acads PE=1	44.889	13	13	83	22.3	0	63.088	0	83883000	11674000	70440000	0	50827000
Mus musculus	Q60875	Rho guanine nucleotide exchange factor 2 OS=Mus musculus GN=Arhgef2 PE=1 SV=4	111.97	14	14	66	14.9	0	83.448	17857000	31133000	19004000	19028000	28967000	21506000
Mus musculus	Q61210	Rho guanine nucleotide exchange factor 1 OS=Mus musculus GN=Arhgef1 PE=1 SV=2	102.8	2	2	3	2.3	0	6.438	0	5245200	0	0	0	0
Mus musculus	Q61578	NADPH:adrenodoxin oxidoreductase, mitochondrial OS=Mus musculus GN=Fdxr PE=1 SV=1	54.201	8	8	29	14.8	0	26.94	0	12482000	0	14683000	0	11234000
Mus musculus	Q66JY6	Rho guanine nucleotide exchange factor 39 OS=Mus musculus GN=Arhgef39 PE=2 SV=2	39.106	2	2	4	0	0	4.213	0	0	4101800	0	0	0
Mus musculus	Q6P542	ATP-binding cassette sub-family F member 1 OS=Mus musculus GN=Abcf1 PE=1 SV=1	94.944	10	10	48	14.7	0	85.677	14060000	25692000	16782000	23082000	19275000	20350000
Mus musculus	Q70FJ1	A-kinase anchor protein 9 OS=Mus musculus GN=Akap9 PE=1 SV=2	435.87	8	8	30	0.5	0.0059347	1.6814	17836000	23012000	0	0	14194000	12886000
Mus musculus	Q76MZ3	Serine/threonine-protein phosphatase 2A 65 kDa regulatory subunit A alpha isoform OS=Mus	65.322	5	3	19	9.7	0	11.654	4176800	6932300	0	8263600	6274400	9260100
Mus musculus	Q7TQH0	Ataxin-2-like protein OS=Mus musculus GN=Atxn2l PE=1 SV=1	110.65	5	5	16	4.1	0	6.9195	0	4520800	0	0	0	3352700
Mus musculus	Q80XL6	Acyl-CoA dehydrogenase family member 11 OS=Mus musculus GN=Acad11 PE=1 SV=2	87.365	4	4	5	2.3	0	20.344	0	0	0	5360100	0	0
Mus musculus	Q8BSY0	Aspartyl/asparaginyl beta-hydroxylase OS=Mus musculus GN=Asph PE=1 SV=1	83.041	5	5	18	4.9	0	46.711	0	13765000	0	7227000	0	9207100
Mus musculus	Q8C0I1	Alkyldihydroxyacetonephosphate synthase, peroxisomal OS=Mus musculus GN=Agps PE=1 SV=1	71.683	15	15	89	21.6	0	108.11	0	89237000	21836000	63427000	0	45711000
Mus musculus	Q8C8R3	Ankyrin-2 OS=Mus musculus GN=Ank2 PE=1 SV=2	426.26	3	3	10	0.2	0.0064166	1.6693	8769300	11997000	0	0	0	0
Mus musculus	Q8CG76	Aflatoxin B1 aldehyde reductase member 2 OS=Mus musculus GN=Akr7a2 PE=1 SV=3	40.612	2	2	3	0	0	6.8561	0	0	0	1566300	0	0
Mus musculus	Q8CJG0	Protein argonaute-2 OS=Mus musculus GN=Ago2 PE=1 SV=3	97.303	3	3	4	1.6	0.00051733	2.5653	0	1726800	0	0	0	0
Mus musculus	Q8JZN5	Acyl-CoA dehydrogenase family member 9, mitochondrial OS=Mus musculus GN=Acad9 PE=1 SV=2	68.721	8	8	23	6.9	0	14.787	0	19517000	0	10118000	0	16424000
Mus musculus	Q8JZQ2	AFG3-like protein 2 OS=Mus musculus GN=Afg3l2 PE=1 SV=1	89.518	8	7	13	9.9	0	12.174	0	4538800	0	0	0	4713000
Mus musculus	Q8JZR0	Long-chain-fatty-acid--CoA ligase 5 OS=Mus musculus GN=Acsl5 PE=1 SV=1	76.205	13	12	92	20.4	0	40.295	15951000	30681000	18075000	31460000	12413000	28641000
Mus musculus	Q8K009	Mitochondrial 10-formyltetrahydrofolate dehydrogenase OS=Mus musculus GN=Aldh1l2 PE=1 SV	101.59	2	2	2	0	0	27.907	0	2860000	0	0	0	0
Mus musculus	Q8K268	ATP-binding cassette sub-family F member 3 OS=Mus musculus GN=Abcf3 PE=1 SV=1	79.864	4	4	12	3.7	0	7.3684	0	0	5332500	0	0	0
Mus musculus	Q8K4E0	Alstrom syndrome protein 1 homolog OS=Mus musculus GN=Alms1 PE=1 SV=2	360.21	6	6	69	0.8	0.0015075	1.9805	73687000	50076000	18090000	30174000	37987000	29576000
Mus musculus	Q8R010	Aminoacyl tRNA synthase complex-interacting multifunctional protein 2 OS=Mus musculus GN	35.377	3	3	17	11.6	0	10.108	0	9328000	0	3199400	0	5453000
Mus musculus	Q8VDN2	Sodium/potassium-transporting ATPase subunit alpha-1 OS=Mus musculus GN=Atp1a1 PE=1 SV=1	112.98	4	2	8	1.8	0	30.968	2515400	4474100	0	0	0	0
Mus musculus	Q91V92	ATP-citrate synthase OS=Mus musculus GN=Acly PE=1 SV=1	119.73	2	2	2	1.4	0	4.5678	0	963350	0	0	0	0
Mus musculus	Q91YH5	Atlastin-3 OS=Mus musculus GN=Atl3 PE=1 SV=1	60.574	3	3	13	3.5	0	47.391	0	6866800	0	0	0	0
Mus musculus	Q925I1	ATPase family AAA domain-containing protein 3 OS=Mus musculus GN=Atad3 PE=1 SV=1	66.741	27	27	161	37.9	0	153.99	32545000	131530000	34493000	48884000	26480000	92500000
Mus musculus	Q99JY9;Q641P0	Actin-related protein 3 OS=Mus musculus GN=Actr3 PE=1 SV=3	47.357	10	10	50	7.7	0	59.952	21652000	17701000	0	10449000	13778000	7887800
Mus musculus	Q99KI0	Aconitate hydratase, mitochondrial OS=Mus musculus GN=Aco2 PE=1 SV=1	85.462	41	41	745	46	0	316.64	43336000	613600000	49831000	700810000	49113000	655490000
Mus musculus	Q99LE6	ATP-binding cassette sub-family F member 2 OS=Mus musculus GN=Abcf2 PE=1 SV=1	71.781	20	20	192	29.9	0	46.243	43765000	135610000	92885000	67229000	56051000	140820000
Mus musculus	Q9CQF6	L-aminoadipate-semialdehyde dehydrogenase-phosphopantetheinyl transferase OS=Mus musculu	35.764	2	2	2	0	0	3.9689	0	0	0	211490	0	0
Mus musculus	Q9CQQ7	ATP synthase F(0) complex subunit B1, mitochondrial OS=Mus musculus GN=Atp5f1 PE=1 SV=1	28.948	2	2	3	5.1	0	13.446	0	0	0	0	0	1628400
Mus musculus	Q9CQV8	14-3-3 protein beta/alpha OS=Mus musculus GN=Ywhab PE=1 SV=3	28.086	3	3	6	19.1	0.00051177	2.2506	0	0	0	0	0	2658500
Mus musculus	Q9CQW2	ADP-ribosylation factor-like protein 8B OS=Mus musculus GN=Arl8b PE=1 SV=1	21.539	4	4	4	0	0	5.5143	0	0	0	7255100	0	0
Mus musculus	Q9CVB6	Actin-related protein 2/3 complex subunit 2 OS=Mus musculus GN=Arpc2 PE=1 SV=3	34.357	5	5	26	4	0	9.6652	0	0	10530000	0	11283000	0
Mus musculus	Q9CZW4	Long-chain-fatty-acid--CoA ligase 3 OS=Mus musculus GN=Acsl3 PE=1 SV=2	80.491	2	2	19	2.8	0.00050684	2.1125	0	168710000	0	0	0	39233000
Mus musculus	Q9D5T0	ATPase family AAA domain-containing protein 1 OS=Mus musculus GN=Atad1 PE=1 SV=1	40.744	7	7	26	15.8	0	8.9526	0	16834000	0	26444000	0	18096000
Mus musculus	Q9D898	Actin-related protein 2/3 complex subunit 5-like protein OS=Mus musculus GN=Arpc5l PE=1	16.98	1	1	5	7.8	0	3.4562	0	0	0	0	0	2754000
Mus musculus	Q9DB20	ATP synthase subunit O, mitochondrial OS=Mus musculus GN=Atp5o PE=1 SV=1	23.363	4	4	9	5.2	0	10.575	0	0	0	6732400	0	0
Mus musculus	Q9DBL1	Short/branched chain specific acyl-CoA dehydrogenase, mitochondrial OS=Mus musculus GN=A	47.874	2	2	8	5.1	0	33.631	0	0	0	0	0	6935500
Mus musculus	Q9DBR0	A-kinase anchor protein 8 OS=Mus musculus GN=Akap8 PE=1 SV=1	76.293	2	2	2	0	0.00050968	2.1801	0	0	237200	0	0	0
Mus musculus	Q9DCX2	ATP synthase subunit d, mitochondrial OS=Mus musculus GN=Atp5h PE=1 SV=3	18.749	3	3	3	23.6	0	8.7844	0	0	0	0	0	3405900
Mus musculus	Q9EQ32	Phosphoinositide 3-kinase adapter protein 1 OS=Mus musculus GN=Pik3ap1 PE=1 SV=1	90.927	3	3	8	3.2	0	9.8147	0	2020900	0	0	0	2140900
Mus musculus	Q9JIX8	Apoptotic chromatin condensation inducer in the nucleus OS=Mus musculus GN=Acin1 PE=1 SV	150.72	2	2	3	0	0	21.96	652240	0	0	0	0	0
Mus musculus	Q9JKV1	Proteasomal ubiquitin receptor ADRM1 OS=Mus musculus GN=Adrm1 PE=1 SV=2	42.06	2	2	5	0	0	8.0704	0	921940	0	0	0	0
Mus musculus	Q9JLJ2	4-trimethylaminobutyraldehyde dehydrogenase OS=Mus musculus GN=Aldh9a1 PE=1 SV=1	53.514	5	5	6	0	0	19.528	0	8101700	0	0	0	0
Mus musculus	Q9JM76	Actin-related protein 2/3 complex subunit 3 OS=Mus musculus GN=Arpc3 PE=1 SV=3	20.524	4	4	18	6.2	0	14.658	0	0	0	0	11276000	0
Mus musculus	Q9QUJ7	Long-chain-fatty-acid--CoA ligase 4 OS=Mus musculus GN=Acsl4 PE=1 SV=2	79.076	11	11	64	14.6	0	33.911	15668000	31910000	15871000	18487000	18834000	33134000
Mus musculus	Q9QYB5	Gamma-adducin OS=Mus musculus GN=Add3 PE=1 SV=2	78.776	2	2	15	2.8	0.0097513	1.4754	0	0	39108000	0	43183000	13853000
Mus musculus	Q9WV32	Actin-related protein 2/3 complex subunit 1B OS=Mus musculus GN=Arpc1b PE=1 SV=4	41.063	6	6	36	8.3	0	27.679	6888400	14747000	15455000	10305000	10410000	8767600
Mus musculus	Q9Z0X1	Apoptosis-inducing factor 1, mitochondrial OS=Mus musculus GN=Aifm1 PE=1 SV=1	66.765	6	6	11	5.1	0	12.039	0	18102000	0	0	0	12945000
Mus musculus	Q9Z2A5	Arginyl-tRNA--protein transferase 1 OS=Mus musculus GN=Ate1 PE=1 SV=2	59.146	2	2	3	0	0.0097609	1.4835	0	0	0	0	8557800	0
