# Supplementary material for: Salmonella Proteomic Profiling during Infection Distinguishes the Intracellular Environment of Host Cells
Source: mSystems. 2019 Apr 9;4(2):e00314-18. doi: 10.1128/mSystems.00314-18 (PMC6456673; doi:10.1128/mSystems.00314-18)
Supplement: TABLE S3 [file mSystems.00314-18-st003.xls]

## Sheet: Table S3
Salmonella proteins whose levels increased at 6 hpi:
Function	Protein ID	Protein name	Protein description	Mol. weight [kDa]	Peptides	Unique peptides	MS/MS count	Sequence coverage [%]	Q-value	Score	LFQ intensity1						q-value	Ratio 6h/1h
											I-1h	II-1h	III-1h	I-6h	II-6h	III-6h
Metal ion uptake and utilization	Q8ZR31	EntB	2,3-dihydro-2,3-dihydroxybenzoate synthetase, isochorismatase OS=Salmonella typhimurium GN=entB PE=4 SV=1	32.234	16	16	288	54.4	0	120.16	27.0555	26.9648	26.8227	28.4715	28.5693	28.6879	0.00394174	3.09118
	Q8ZR40	FepA	Outer membrane porin, receptor for ferric enterobactin (Enterochelin) and colicins B and D OS=Salmonella typhimurium GN=fepA PE=3 SV=1	83.026	41	40	884	56.2	0	323.31	28.2523	28.5102	28.4361	29.9012	29.9117	29.9701	0.00337571	2.87678
	Q8ZR34	FepB	Ferric enterobactin (Enterochelin) tranporter OS=Salmonella typhimurium GN=fepB PE=4 SV=1	34.297	7	7	115	30.2	0	55.415	23.4836	23.2905	23.4849	25.1422	25.234	25.4537	0.00488347	3.63037
	Q8ZPQ3	SufC	Putative transport protein OS=Salmonella typhimurium GN=sufC PE=3 SV=1	27.685	17	17	309	55.6	0	138.63	24.541	25.726	25.2905	27.7535	28.4069	27.9339	0.028045	6.93335
	Q8ZPQ2	SufD	Iron-sulfur component of FhuF stability protein OS=Salmonella typhimurium GN=sufD PE=4 SV=1	47.356	15	15	73	43.5	0	111.37	22.9961	21.5482	21.8603	26.2885	26.1186	25.4429	0.0256367	13.1523
	Q8ZPQ5	SufA	Putative HesB-like domain OS=Salmonella typhimurium GN=sufA PE=4 SV=1	13.39	2	2	21	34.4	0	24.142	20.9257	21.6462	22.1423	24.8366	24.3527	24.437	0.0238401	7.48214
	Q8ZPQ1	SufE	Cysteine desulfuration protein sufE OS=Salmonella typhimurium GN=sufE PE=3 SV=1	15.76	3	3	10	21	0	9.178	20.8745	21.168	20.7988	23.6261	23.4871	23.3764	0.00335055	5.83236
	Q7CQN5	SufS	Cysteine desulfurase OS=Salmonella typhimurium GN=sufS PE=3 SV=1	44.503	19	19	177	53.7	0	180.89	24.3632	24.0638	24.4037	27.6232	27.8427	27.405	0.00341881	10.1965
	Q8ZMN4	IroB	Putative glycosyl transferase OS=Salmonella typhimurium GN=iroB PE=4 SV=1	40.105	7	7	67	27	0	40.936	22.8185	21.121	22.0253	26.3991	26.2081	26.2166	0.0189553	17.4949
	Q8ZMN3	IroC	Putative ATP binding cassette (ABC) transporter OS=Salmonella typhimurium GN=iroC PE=3 SV=1	131.66	16	16	45	16.4	0	67.635	20.218	20.0654	22.287	24.6103	24.8988	25.0642	0.0493306	12.3716
	Q8ZMN1	IroE	Putative hydrolase of the alpha/beta superfamily OS=Salmonella typhimurium GN=iroE PE=4 SV=1	34.994	5	5	32	27.7	0	14.038	20.2606	20.9682	21.2428	25.7878	25.7296	25.1331	0.00891368	25.9737
	Q8ZMN0	IroN	TonB-dependent siderophore receptor protein OS=Salmonella typhimurium GN=iroN PE=3 SV=1	79.4	49	48	1008	69	0	323.31	26.3519	26.4332	26.4567	30.5762	30.5605	30.624	0.00754072	18.0323
	Q7CPX8	SitA	Fur regulated Salmonella iron transporter (SitA) OS=Salmonella typhimurium GN=sitA PE=3 SV=1	33.722	28	8	1582	71.1	0	323.31	27.6565	27.8877	27.5245	31.2889	30.468	30.95	0.00970917	9.46936
	Q9XCS1	SitB	SitB (Fur regulated Salmonella iron transporter) OS=Salmonella typhimurium GN=sitB PE=3 SV=1	29.782	14	14	503	63.4	0	187.77	25.4656	25.8788	25.3914	29.0579	29.3188	29.222	0.00384766	12.1982
	Q8ZQR7	ModA	Molybdate transporter OS=Salmonella typhimurium GN=modA PE=4 SV=1	27.52	19	19	298	66.5	0	213.87	26.8802	26.6811	26.5655	28.7921	28.3598	28.7035	0.010032	3.77215
	Q8ZPD6	YncE	Uncharacterized protein yncE OS=Salmonella typhimurium GN=yncE PE=4 SV=1	38.503	26	26	586	65.2	0	323.31	27.0217	27.0438	26.9813	29.157	29.9383	29.7316	0.0116565	6.18736
Histidine biosynthesis enzymes	P10372	HisA	1-(5-phosphoribosyl)-5-[(5-phosphoribosylamino)methylideneamino] imidazole-4-carboxamide isomerase OS=Salmonella typhimurium GN=hisA PE=3 SV=2	26.089	18	18	530	70.6	0	133.16	28.1839	28.3892	28.3112	29.3299	29.366	29.0692	0.0189381	2.05036
	P10368	HisB	Histidine biosynthesis bifunctional protein hisB OS=Salmonella typhimurium GN=hisB PE=3 SV=2	40.182	26	26	856	56.3	0	317.28	28.7554	28.4657	28.5382	30.1538	30.4139	30.0653	0.0102022	3.08855
	P10369	HisC	Histidinol-phosphate aminotransferase OS=Salmonella typhimurium GN=hisC PE=3 SV=2	39.715	20	20	1082	58.2	0	184.22	29.801	29.6975	29.6413	31.0899	30.5497	30.9135	0.030441	2.22426
	P10370	HisD	Histidinol dehydrogenase OS=Salmonella typhimurium GN=hisD PE=1 SV=3	45.888	28	28	1543	50.7	0	323.31	30.341	30.341	29.6578	31.015	31.3672	31.3088	0.0429004	2.13064
	P0A1R2	HisF	Imidazole glycerol phosphate synthase subunit hisF OS=Salmonella typhimurium GN=hisF PE=3 SV=1	28.368	18	18	714	69.4	0	252.74	29.0162	28.9353	28.9863	29.9727	29.9024	30.0309	0.00391798	2.00612
	P00499	HisG	ATP phosphoribosyltransferase OS=Salmonella typhimurium GN=hisG PE=1 SV=1	33.211	15	15	244	50.2	0	105.11	26.7069	26.0193	25.966	27.6852	28.0459	27.9857	0.0356469	3.12104
	P0A1R4	HisH	Imidazole glycerol phosphate synthase subunit hisH OS=Salmonella typhimurium GN=hisH PE=3 SV=1	21.704	15	15	425	58.2	0	128.41	27.8223	27.6805	27.166	28.8697	29.2413	29.0478	0.0333231	2.78599
	P10367;Q8L220;Q79VT6	HisI	Histidine biosynthesis bifunctional protein hisIE OS=Salmonella typhimurium GN=hisI PE=3 SV=2	22.674	8	8	72	37.4	0	23.407	25.0027	24.5255	24.7582	26.4522	25.9164	26.2957	0.0304545	2.75732
SPI-2 T3SS	P74864	SpiA	SpiA (Secretion system apparatus protein) OS=Salmonella typhimurium GN=spiA PE=3 SV=1	54.112	7	7	32	18.1	0	43.293	23.1873	22.8028	22.6569	24.6323	24.3374	24.1797	0.0277105	2.8194
	Q8ZPP4;O84942;P74865;Q7BVH8	SsaD	Secretion system apparatus protein OS=Salmonella typhimurium GN=ssaD PE=4 SV=1;SsaD (Fragment) OS=Salmonella typhimurium GN=ssaD PE=4 SV=2;SpiB (Fragment) OS=Salmonella typhimurium GN=spi	44.849	3	3	7	7.9	0	4.9647	21.0143	20.6107	20.9035	22.9298	23.3202	22.89	0.0101288	4.61843
	P74852	SsaJ	Secretion system apparatus lipoprotein ssaJ OS=Salmonella typhimurium GN=ssaJ PE=3 SV=1	28.521	10	10	59	64.7	0	83.731	22.4838	20.6106	22.5378	26.032	26.1418	26.1995	0.0327811	16.2084
	P74853	SsaK	Secretion system apparatus protein ssaK OS=Salmonella typhimurium GN=ssaK PE=4 SV=2	26.293	6	6	24	33.5	0	11.758	20.5863	20.8493	20.3103	23.7427	23.8827	23.8567	0.00318068	9.38247
	P74854	SsaL	Secretion system apparatus protein ssaL OS=Salmonella typhimurium GN=ssaL PE=4 SV=1	38.9	5	5	33	10.4	0	25.515	23.0643	22.5757	22.7869	23.8683	24.4364	24.2075	0.0366485	2.57831
	O84949	SseE	SseE (Secretion system effector) OS=Salmonella typhimurium GN=sseE PE=4 SV=1	16.266	3	3	23	16.7	0	12.074	20.8804	20.6744	21.0839	24.4799	24.9089	24.5798	0.0039826	13.7262
	Q8ZNG2	SseL	Deubiquitinase sseL OS=Salmonella typhimurium GN=sseL PE=1 SV=2	38.221	5	5	42	21.5	0	37.673	20.4833	22.0697	22.227	25.0491	25.0801	24.8976	0.0384858	9.413
	Q9RPH0	SspH2	SspH2 (Leucine-rich repeat protein) OS=Salmonella typhimurium GN=sspH2 PE=4 SV=1	87.222	7	7	24	11.7	0	14.513	22.0227	21.694	20.9247	24.002	22.9957	23.7182	0.0436478	4.04017
	Q8ZMM8	PipB2	Effector protein pipB2 OS=Salmonella typhimurium GN=pipB2 PE=1 SV=1	37.274	8	8	142	27.1	0	161.06	24.2096	25.2785	25.2021	26.0793	26.4908	26.9089	0.0466767	2.95035
PhoPQ-regulated proteins	P06185	PgtE	Outer membrane protease E OS=Salmonella typhimurium GN=pgtE PE=3 SV=2	35.054	18	18	198	55.1	0	106.73	25.8598	25.3805	25.9752	27.0404	27.178	27.2821	0.0273519	2.65667
	P26976;Q71EB8	PhoN	Non-specific acid phosphatase OS=Salmonella typhimurium GN=phoN PE=3 SV=1	28.382	23	23	1821	78	0	242.76	29.8162	30.3986	30.2295	31.3442	31.8969	31.4506	0.0424953	2.66867
	Q8ZLD5	STM3595	Putative phosphatase OS=Salmonella typhimurium GN=STM3595 PE=4 SV=1	46.469	20	20	475	53.9	0	172.28	27.4422	26.9087	27.3874	29.3613	29.0515	28.8378	0.0215793	3.56637
Biotin synthesis enzymes	P12677	BioA	Adenosylmethionine-8-amino-7-oxononanoate aminotransferase OS=Salmonella typhimurium GN=bioA PE=3 SV=2	47.352	12	12	100	37.3	0	105.82	23.4166	24.4232	24.7686	26.8217	26.99	26.9275	0.0330642	6.09469
	Q8ZQQ5	BioD	Dethiobiotin synthetase OS=Salmonella typhimurium GN=bioD PE=3 SV=1	24.199	7	7	95	42.1	0	29.885	24.9216	24.9383	24.9048	26.362	26.2541	26.4936	0.00341608	2.73517
Nucleotide metabolism	Q08698	NrdE	Ribonucleoside-diphosphate reductase 2 subunit alpha OS=Salmonella typhimurium GN=nrdE PE=1 SV=2	80.586	18	18	93	26.5	0	77.744	20.3234	21.6087	20.7571	26.2306	25.8609	25.9193	0.00924789	32.3359
	P17424	NrdF	Ribonucleoside-diphosphate reductase 2 subunit beta OS=Salmonella typhimurium GN=nrdF PE=1 SV=2	36.232	8	8	59	28.8	0	64.22	21.7513	22.2599	19.8696	25.2672	25.835	25.2292	0.0488733	14.6755
Stress response proteins	P53636	SodC1	Superoxide dismutase [Cu-Zn] 1 OS=Salmonella typhimurium GN=sodC1 PE=1 SV=4	18.37	11	11	250	49.7	0	109.1	28.0769	27.9252	28.0911	29.6642	29.3685	29.304	0.0106429	2.67821
	Q8ZL03	IbpB	Small heat shock protein ibpB OS=Salmonella typhimurium GN=ibpB PE=3 SV=1	16.084	7	7	107	49.3	0	24.867	24.8926	24.9029	24.7712	25.9876	25.9201	26.1939	0.0092538	2.26865
	P26353	Hmp	Flavohemoprotein OS=Salmonella typhimurium GN=hmp PE=2 SV=3	43.991	11	11	176	23.7	0	63.479	26.4357	26.0002	26.0549	27.3741	27.3361	26.9032	0.0481999	2.06016
Amino acid synthesis/generation	Q8ZS19	ThrA	Aspartokinase I OS=Salmonella typhimurium GN=thrA PE=4 SV=1	88.694	19	19	215	34.6	0	121.15	25.706	25.4379	25.9316	26.8364	26.9345	26.9737	0.0206572	2.31363
Glucose uptake/utilization	P37439	PtsG	PTS system glucose-specific EIICB component OS=Salmonella typhimurium GN=ptsG PE=3 SV=2	50.497	15	15	169	28.9	0	62.415	25.7398	25.5859	25.844	26.5592	26.7778	26.7939	0.0175758	2.01217
	P0A249	PtsI	Phosphoenolpyruvate-protein phosphotransferase OS=Salmonella typhimurium GN=ptsI PE=3 SV=1	63.368	37	37	1211	64.7	0	323.31	28.9638	29.0761	29.5007	30.1026	30.2234	30.4502	0.0468384	2.09473
Transcriptional regulators	Q8ZMM6	Mig-14	Putative transcription activator OS=Salmonella typhimurium GN=mig-14 PE=4 SV=1	35.211	14	14	232	47.7	0	31.455	26.1414	25.9908	26.13	27.2937	27.2706	27.5699	0.0102049	2.45475
	Q8ZKE6	PhnO	Putative regulator in phn operon OS=Salmonella typhimurium GN=phnO PE=4 SV=1	17.932	4	4	13	35.1	0	12.825	21.3512	21.537	22.3207	24.3827	25.0825	24.4211	0.0238084	7.28935
RNA processing	Q8ZR16;P74869	Rna	RNase I, cleaves phosphodiester bond between any two nucleotides OS=Salmonella typhimurium GN=rna PE=4 SV=1	29.527	9	9	158	35.1	0	128.04	26.0596	26.1422	25.9535	27.2278	27.1027	27.4524	0.0134369	2.32056
	Q8ZPG1	STM1548	Putative S-adenosylmethionine:tRNA-ribosyltransferase-isomerase OS=Salmonella typhimurium GN=STM1548 PE=4 SV=1	39.555	9	9	69	30.6	0	38.464	24.0217	24.0537	24.4778	25.7067	25.9379	25.2651	0.0419772	2.75682
	Q8ZP88	TtcA	tRNA 2-thiocytidine biosynthesis protein ttcA OS=Salmonella typhimurium GN=ttcA PE=1 SV=1	35.357	5	5	14	21.2	0	15.813	20.5353	20.3655	21.1484	22.4897	22.2777	22.3519	0.0308026	3.14286
Membrane and periplasmic proteins	Q8ZMW9	YfiH	Putative inner membrane protein OS=Salmonella typhimurium GN=yfiH PE=4 SV=1	26.428	8	8	81	33.3	0	45.704	24.3142	24.0816	23.9138	25.4612	25.1961	25.2975	0.0195368	2.31309
	Q8ZNI2	STM2245	Putative outer membrane protein OS=Salmonella typhimurium GN=STM2245 PE=4 SV=1	20.576	4	4	23	16.6	0	7.7904	21.062	21.5923	19.9872	25.0739	25.0889	25.1328	0.0191615	16.868
	Q7CP88	YtfM	Putative outer membrane protein OS=Salmonella typhimurium GN=ytfM PE=4 SV=1	64.764	18	18	63	42.5	0	60.009	24.3803	24.2862	24.3646	25.2656	25.5666	25.3007	0.0131963	2.05587
	P26219	Cdh	CDP-diacylglycerol pyrophosphatase OS=Salmonella typhimurium GN=cdh PE=3 SV=2	28.367	20	20	1081	78.9	0	140.12	28.8903	28.817	28.8176	29.9697	30.4286	30.1926	0.0148263	2.5795
	P0A2C7	PotD	Spermidine/putrescine-binding periplasmic protein OS=Salmonella typhimurium GN=potD PE=3 SV=1	39.021	33	33	471	69.5	0	232.35	26.9141	26.8332	26.1657	28.5431	29.0665	28.9226	0.0237519	4.55087
	Q93LJ4	STM1269	Periplasmic monofunctional chorismate mutase (Putative chorismate mutase) OS=Salmonella typhimurium GN=STM1269 PE=4 SV=1	20.582	5	5	78	32	0	86.196	24.3225	24.0552	24.1618	25.7547	26.166	25.9983	0.00947114	3.47918
	Q8ZPA3	STM1633	Putative periplasmic binding protein OS=Salmonella typhimurium GN=STM1633 PE=4 SV=1	28.438	14	14	160	52.2	0	129.48	25.3356	25.6448	24.8722	27.8117	27.4612	27.6831	0.0160792	5.06596
	P61351	YceI	Protein yceI OS=Salmonella typhimurium GN=yceI PE=3 SV=1	21.022	4	4	13	30.9	0	4.8641	20.8341	21.1822	20.0949	23.0775	23.7528	23.0114	0.0345127	5.85658
Miscellaneous	Q8ZPC9	YdcW	Gamma-aminobutyraldehyde dehydrogenase OS=Salmonella typhimurium GN=ydcW PE=3 SV=2	51.191	19	19	162	46	0	158.81	25.2034	25.5951	25.1564	27.1651	26.9669	26.6253	0.0244818	3.03964
	Q7CPC8	YihX	Putative enzyme OS=Salmonella typhimurium GN=yihX PE=4 SV=1	22.722	9	9	155	43.2	0	30.682	25.41	25.3518	25.3043	26.6237	26.481	26.7647	0.0070035	2.41455
	Q8ZLW8	YqjG	Putative glutathione S-transferase OS=Salmonella typhimurium GN=yqjG PE=4 SV=1	37.381	5	5	9	25.9	0	12.223	21.6129	21.0907	21.3283	23.2448	23.3894	23.1455	0.010527	3.7415
	Q9L6M9	YsgA	Putative carboxymethylenebutenolidase OS=Salmonella typhimurium GN=ysgA PE=3 SV=1	29.061	7	7	105	42.6	0	67.913	24.9818	25.0947	24.8991	25.7013	26.2686	25.9834	0.0439318	2.01234
	Q8ZJZ3	STM4519	Putative NAD-dependent aldehyde dehydrogenase OS=Salmonella typhimurium GN=STM4519 PE=4 SV=1	50.037	15	15	123	52	0	149.46	25.1007	25.4338	25.301	26.3199	26.7279	26.2618	0.0335029	2.24535
	Q8ZP16	YcgB	Putative cytoplasmic protein OS=Salmonella typhimurium GN=ycgB PE=4 SV=1	60.741	2	2	49	4.7	0	4.4219	21.927	21.493	22.3802	24.883	25.8325	25.4179	0.0178771	10.9312
	Q8ZMM7	VirK	Similar to virK in Shigella OS=Salmonella typhimurium GN=virK PE=4 SV=1	36.101	17	17	277	51.5	0	118.49	26.3483	26.2252	26.5087	27.5599	27.797	27.7099	0.00975485	2.5085
	Q7CPM1	AccB	AcetylCoA carboxylase, BCCP subunit OS=Salmonella typhimurium GN=accB PE=4 SV=1	16.687	5	5	103	37.2	0	85.631	26.4615	26.2598	26.7613	28.333	28.2787	27.7037	0.0343661	3.07976
	Q9KGX6	LpxO	Lipid A hydroxylase (Putative dioxygenase for synthesis of lipid) OS=Salmonella typhimurium GN=lpxO PE=4 SV=1	34.854	10	10	85	44	0	49.118	23.0439	22.837	23.8659	25.6718	25.0394	25.4313	0.0426338	4.23772
	P40822	YceB	Uncharacterized lipoprotein yceB OS=Salmonella typhimurium GN=yceB PE=4 SV=2	20.62	4	4	21	29.6	0	8.8917	21.5954	21.83	21.1091	23.6252	24.2352	23.5019	0.02748	4.8659
Salmonella proteins whose levels decreased at 6 hpi:
Function	Protein ID	Protein name	Protein description	Mol. weight [kDa]	Peptides	Unique peptides	MS/MS count	Sequence coverage [%]	Q-value	Score	LFQ intensity						q-value	Ratio 6h/1h
											I-1h	II-1h	III-1h	I-6h	II-6h	III-6h
Flagellar and chemotaxis systems	P40729	FlhA	Flagellar biosynthesis protein flhA OS=Salmonella typhimurium GN=flhA PE=3 SV=1	74.848	2	2	8	5.3	0	11.553	22.8175	22.8086	22.3752	20.83	21.3381	20.74	0.0282792	0.310538
	Q56106	FliB	Lysine-N-methylase OS=Salmonella typhimurium GN=fliB PE=3 SV=1	45.414	10	10	32	24.4	0	68.602	24.8669	24.8803	25.2286	20.9489	19.2994	20.772	0.0192694	0.044247
	P06179;Q56091;Q56092	FliC	Flagellin OS=Salmonella typhimurium GN=fliC PE=1 SV=4	51.611	30	12	591	65.9	0	323.31	29.7336	29.976	29.9143	28.4991	28.748	28.1179	0.0283049	0.37883
	P15928	FliF	Flagellar M-ring protein OS=Salmonella typhimurium GN=fliF PE=1 SV=2	61.229	18	18	55	30	0	28.433	26.2584	24.7754	24.6162	21.9752	22.4261	22.0559	0.0455367	0.104806
	P15934	FliH	Flagellar assembly protein fliH OS=Salmonella typhimurium GN=fliH PE=3 SV=2	25.811	4	4	11	26	0	21.569	23.1745	23.2435	23.1767	20.5637	21.4829	20.2092	0.0347316	0.197121
	P26465	FliI	Flagellum-specific ATP synthase OS=Salmonella typhimurium GN=fliI PE=1 SV=1	49.264	6	6	23	21.1	0	20.26	24.4422	23.3663	23.899	20.9157	21.9471	21.1098	0.0427959	0.168212
	P26417	FliL	Flagellar fliL protein OS=Salmonella typhimurium GN=fliL PE=3 SV=1	17.102	5	5	17	31.6	0	32.708	24.8474	24.7579	24.9486	21.9645	20.8255	21.9747	0.0192713	0.110756
	P26418	FliM	Flagellar motor switch protein fliM OS=Salmonella typhimurium GN=fliM PE=3 SV=1	37.858	11	11	22	31.7	0	7.6997	24.4179	24.0855	23.8692	21.2161	20.6913	20.6628	0.00818713	0.104239
	P09384	CheA	Chemotaxis protein cheA OS=Salmonella typhimurium GN=cheA PE=1 SV=1	73.012	30	30	481	48.1	0	206.52	28.5315	28.8219	28.4375	26.3212	26.2542	26.2516	0.0031793	0.198827
	P04042	CheB	Chemotaxis response regulator protein-glutamate methylesterase OS=Salmonella typhimurium GN=cheB PE=1 SV=1	37.551	11	11	88	44.4	0	95.84	26.7941	26.1223	25.7431	22.4231	21.4285	21.0921	0.0182312	0.0434958
	P06110	CheW	Chemotaxis protein cheW OS=Salmonella typhimurium GN=cheW PE=4 SV=1	18.049	5	5	61	30.5	0	43.382	27.0121	27.58	27.0262	24.2816	25.2333	24.4285	0.0273263	0.174373
	P0A2D5	CheY	Chemotaxis protein cheY OS=Salmonella typhimurium GN=cheY PE=1 SV=2	14.125	8	8	120	49.6	0	70.727	27.0139	27.0221	27.3538	24.8668	25.1353	25.5043	0.0183736	0.2595
	P07800	CheZ	Chemotaxis protein cheZ OS=Salmonella typhimurium GN=cheZ PE=4 SV=1	23.92	14	14	129	82.7	0	155.78	27.9812	26.8057	26.9397	23.4205	23.6786	23.5581	0.0159671	0.0724181
	Q8ZJY4	Tsr	Methyl-accepting chemotaxis protein I OS=Salmonella typhimurium GN=tsr PE=4 SV=1	60.169	24	21	124	49.4	0	230.55	26.15	26.4685	26.3439	22.8679	23.9928	23.4699	0.0193972	0.142446
	P02941	Tar	Methyl-accepting chemotaxis protein II OS=Salmonella typhimurium GN=tar PE=1 SV=3	59.613	28	25	466	55.5	0	323.31	28.8219	28.7904	28.6938	27.0338	27.4516	27.3806	0.0116116	0.36103
	Q02755	Tcp	Methyl-accepting chemotaxis citrate transducer OS=Salmonella typhimurium GN=tcp PE=3 SV=1	58.949	16	14	113	38	0	168.38	26.7879	26.4985	26.0169	23.9533	24.7679	23.8962	0.0376003	0.216907
	Q8ZPA9	Trg	Methyl-accepting chemotaxis protein III OS=Salmonella typhimurium GN=trg PE=4 SV=1	58.388	20	20	98	39.2	0	174.53	26.0099	26.5049	26.3125	22.2423	22.1424	20.6751	0.0193414	0.0457665
	Q8ZM14	STM3152	Putative methyl-accepting chemotaxis protein OS=Salmonella typhimurium GN=STM3152 PE=4 SV=1	58.897	18	16	57	44.6	0	105.72	25.2661	25.0717	25.5911	21.0824	21.4453	21.0308	0.00330489	0.0572137
	Q8ZLX9	STM3216	Putative methyl-accepting chemotaxis protein OS=Salmonella typhimurium GN=STM3216 PE=4 SV=1	57.252	24	23	357	52.4	0	255.72	28.7649	28.803	28.9451	26.6787	26.7867	26.7871	0.00236119	0.23519
	Q8ZNE6	STM2314	Putative chemotaxis signal transduction protein OS=Salmonella typhimurium GN=STM2314 PE=4 SV=1	37.01	12	12	136	44.4	0	119.27	27.3675	26.4477	26.898	24.3982	25.1632	24.4239	0.0382298	0.210888
	P55891	MotA	Chemotaxis protein motA OS=Salmonella typhimurium GN=motA PE=3 SV=1	32.082	4	4	22	15.6	0	13.265	23.7164	23.8106	23.8686	20.9315	18.9322	20.1949	0.0345156	0.0844579
SPI-1 T3SS	Q56027	SipA	Cell invasion protein sipA OS=Salmonella typhimurium GN=sipA PE=1 SV=2	73.941	24	24	97	42.3	0	73.259	25.8288	25.1908	24.9225	24.1565	24.4234	23.8606	0.0481603	0.435094
	Q56019	SipB	Cell invasion protein sipB OS=Salmonella typhimurium GN=sipB PE=1 SV=1	62.45	33	33	284	54.5	0	295.36	28.2871	27.5763	28.1784	22.7234	24.2576	22.8419	0.0198249	0.0414945
	Q56020	SipC	Cell invasion protein sipC OS=Salmonella typhimurium GN=sipC PE=1 SV=2	42.983	18	18	102	57.9	0	136.71	26.7543	26.4617	26.6041	22.5008	24.177	23.6061	0.0358864	0.122453
	Q56026	SipD	Cell invasion protein sipD OS=Salmonella typhimurium GN=sipD PE=2 SV=1	37.112	9	9	17	38.8	0	57.332	24.2655	24.0029	23.3623	21.7118	21.5208	21.1147	0.0249034	0.182462
	P69066	SicA	Chaperone protein sicA OS=Salmonella typhimurium GN=sicA PE=1 SV=1	19.221	7	7	78	44.8	0	108.74	27.875	27.7801	27.6722	25.1018	25.4324	25.1918	0.0038785	0.173225
	O30917	SigE	Chaperone protein sigE OS=Salmonella typhimurium GN=sigE PE=1 SV=1	12.751	5	5	189	31.9	0	79.979	27.4785	27.0296	27.1312	26.5029	25.6703	26.0041	0.0317482	0.458174
	P41783	PrgH	Protein prgH OS=Salmonella typhimurium GN=prgH PE=4 SV=1	44.459	23	23	302	56.6	0	110.89	27.3828	28.0349	28.5278	26.0296	26.7518	26.604	0.0405897	0.338709
	P41786	PrgK	Lipoprotein prgK OS=Salmonella typhimurium GN=prgK PE=3 SV=1	28.21	7	7	307	41.3	0	115.28	28.0962	28.2679	28.1669	26.1409	26.7807	26.4936	0.0189742	0.31132
	O52623	SopE	Guanine nucleotide exchange factor sopE OS=Salmonella typhimurium GN=sopE PE=1 SV=3	26.635	7	7	46	42.5	0	33.048	24.7257	24.6011	23.8872	22.5249	22.9596	22.6131	0.0428448	0.299919
	P58653	OrgA	Oxygen-regulated invasion protein orgA OS=Salmonella typhimurium GN=orgA PE=1 SV=1	22.832	3	3	17	19.6	0	7.4996	23.9703	23.6904	23.9875	21.1887	20.5667	21.035	0.00776398	0.130718
	P58654	OrgB	Oxygen-regulated invasion protein orgB OS=Salmonella typhimurium GN=orgB PE=1 SV=1	26.462	10	10	100	38.5	0	59.413	26.3662	25.9869	25.9361	24.8904	23.5983	24.6918	0.0422748	0.326427
	P40699	SpaO	Surface presentation of antigens protein spaO OS=Salmonella typhimurium GN=spaO PE=3 SV=1	33.793	8	8	52	24.1	0	18.891	25.6578	25.6977	25.7876	23.4091	22.6591	22.4442	0.0160741	0.141991
	P0A1N0	SpaK	Surface presentation of antigens protein spaK OS=Salmonella typhimurium GN=spaK PE=1 SV=1	14.919	5	5	117	42.2	0	51.402	27.1359	27.754	27.6621	26.2575	25.8988	25.8792	0.0333069	0.348848
	P0A1I3	InvA	Invasion protein invA OS=Salmonella typhimurium GN=invA PE=3 SV=1	76.054	6	5	29	8.3	0	18.187	23.3174	23.4928	23.8804	20.326	21.3302	20.7855	0.0206686	0.152748
	P35672	InvG	Protein invG OS=Salmonella typhimurium GN=invG PE=3 SV=3	61.765	41	41	626	65.5	0	323.31	29.5706	29.5429	29.6223	27.9797	28.1418	28.3262	0.00784562	0.372984
	P37423	InvH	Invasion lipoprotein invH OS=Salmonella typhimurium GN=invH PE=4 SV=1	16.455	9	9	100	48.3	0	120.45	27.898	27.9858	28.1395	24.6003	23.9795	24.0568	0.00381184	0.0732209
	P74873	SptP	Effector protein sptP OS=Salmonella typhimurium GN=sptP PE=1 SV=1	60.047	18	18	102	47.3	0	91.408	25.927	26.2521	26.0345	24.0164	23.5473	23.628	0.00822939	0.198595
	P0A1B9	SpaL	Probable ATP synthase spaL OS=Salmonella typhimurium GN=spaL PE=1 SV=1	47.61	17	17	98	36	0	77.79	26.9882	26.7186	26.9258	20.5872	23.3773	20.7769	0.0426139	0.0384539
	P43015	HilA	Transcriptional regulator hilA OS=Salmonella typhimurium GN=hilA PE=2 SV=2	63.04	21	21	249	41	0	239.17	27.6148	27.3282	27.7144	25.8001	25.938	26.1899	0.0158228	0.33532
	P41782	HilD	Transcriptional regulator hilD OS=Salmonella typhimurium GN=hilD PE=4 SV=2	35.218	6	6	13	23.6	0	8.0324	24.371	23.3829	23.848	19.6855	20.7147	20.3191	0.0197045	0.0811192
Glycerol utilization	Q8ZNG4	GlpB	Anaerobic glycerol-3-phosphate dehydrogenase subunit B OS=Salmonella typhimurium GN=glpB PE=3 SV=1	45.671	14	14	229	34.6	0	153.73	28.6716	28.6349	28.8012	27.5352	27.2164	27.1596	0.0117831	0.38132
	Q8ZNG7	GlpQ	Periplasmic glycerophosphodiester phosphodiesterase OS=Salmonella typhimurium GN=glpQ PE=4 SV=1	40.424	34	34	1152	74.2	0	323.31	30.599	30.4514	30.1602	29.1556	29.0447	28.8191	0.0190621	0.378488
Anaerobic respiration enzymes	Q8ZKS8	FdoG	Formate dehydrogenase OS=Salmonella typhimurium GN=fdoG PE=4 SV=3	112.52	23	21	118	30.8	0	116.48	25.873	26.0657	25.4952	24.1331	23.7748	24.3643	0.0280886	0.303646
	Q7CP97	FrdA	Fumarate reductase OS=Salmonella typhimurium GN=frdA PE=4 SV=1	65.491	31	31	514	46.3	0	291.62	29.2754	29.1212	29.1125	26.813	26.6178	26.6724	0.00206858	0.180707
	Q8ZKB4	FrdB	Fumarate reductase OS=Salmonella typhimurium GN=frdB PE=4 SV=1	27.175	10	10	148	53.3	0	100.64	27.3052	27.3584	27.037	24.7811	23.6604	24.4394	0.019419	0.136328
	Q7CPA1	AspA	Aspartate ammonia-lyase OS=Salmonella typhimurium GN=aspA PE=4 SV=1	52.285	27	27	920	44.8	0	214.73	30.4586	30.054	30.1852	29.2968	28.8324	28.7194	0.0394194	0.414443
	Q8ZQD3	DmsA	Anaerobic dimethyl sulfoxide reductase, subunit A OS=Salmonella typhimurium GN=dmsA PE=4 SV=1	90.346	14	14	49	20.1	0	60.78	25.1578	25.3921	25.2479	20.7316	20.9685	21.4812	0.00377122	0.0553981
	Q8ZP38;Q8ZPE0	NarH	Nitrate reductase 1, FeS (Beta) subunit OS=Salmonella typhimurium GN=narH PE=4 SV=1	57.803	8	8	41	21.7	0	100.08	24.825	25.1841	24.7309	20.9793	21.3189	21.8311	0.00960812	0.0879318
Aerobic respiratory enzymes	Q7CQ50	NuoB	NADH dehydrogenase I chain B OS=Salmonella typhimurium GN=nuoB PE=3 SV=1	25.089	10	10	126	45.5	0	112.32	27.0207	26.8492	26.7396	25.5631	25.6896	25.6233	0.00769238	0.420961
	P0A1Y4	NuoG	NADH-quinone oxidoreductase subunit G OS=Salmonella typhimurium GN=nuoG PE=3 SV=2	100.03	34	34	587	45.6	0	323.31	28.4999	28.6462	28.2345	27.3216	27.4256	27.2752	0.0197228	0.457572
Tricarboxylic acid (TCA) cycle	P40720	FumA	Fumarate hydratase class I, aerobic OS=Salmonella typhimurium GN=fumA PE=3 SV=3	63.824	24	18	259	46	0	260.48	28.108	28.0549	28.3654	26.531	26.4902	26.7818	0.0101308	0.335479
	Q8ZKE2	FumB	Fumarase B OS=Salmonella typhimurium GN=fumB PE=4 SV=1	60.048	14	8	63	27.9	0	94.205	25.8422	25.7898	25.9774	22.7926	21.5911	21.2549	0.0192645	0.070166
	Q8ZQU1;O87668	SucA	2-oxoglutarate dehydrogenase decarboxylase component OS=Salmonella typhimurium GN=sucA PE=4 SV=1	104.82	43	43	1072	49.2	0	323.31	29.5302	29.671	29.5399	28.5347	28.4515	28.5349	0.00328196	0.474922
	P66869	SucC	Succinyl-CoA ligase [ADP-forming] subunit beta OS=Salmonella typhimurium GN=sucC PE=3 SV=1	41.48	26	26	690	58.2	0	164.68	30.0847	30.0038	30.4518	28.7418	28.901	28.57	0.0191843	0.366091
	Q8ZQU0	SucD	Succinyl-CoA ligase [ADP-forming] subunit alpha OS=Salmonella typhimurium GN=sucD PE=3 SV=1	29.775	15	15	410	44.6	0	81.563	28.6542	28.5932	28.7211	27.4528	27.6127	27.7453	0.0106643	0.483446
	Q8ZQU3	SdhA	Succinate dehydrogenase flavoprotein subunit OS=Salmonella typhimurium GN=sdhA PE=3 SV=1	64.461	27	27	611	41	0	181.1	29.7031	29.4588	29.7165	27.6371	27.3729	26.5467	0.0281174	0.192684
	Q8ZQU2	SdhB	Succinate dehydrogenase iron-sulfur subunit OS=Salmonella typhimurium GN=sdhB PE=3 SV=2	26.733	18	18	262	59.2	0	107.13	27.883	27.7172	27.793	26.1883	26.1876	26.269	0.00195452	0.333596
	Q8ZRS8	AcnB	Aconitate hydratase 2 OS=Salmonella typhimurium GN=acnB PE=4 SV=1	93.528	54	54	1385	57.8	0	323.31	30.2201	30.0439	29.7732	28.727	28.7762	28.7742	0.0160631	0.416202
Amino acid transport and metabolism	Q8ZK33	ArcA	Arginine deiminase OS=Salmonella typhimurium GN=arcA PE=3 SV=1	45.561	19	19	274	55.4	0	108.18	27.8831	27.3805	27.0141	25.5687	25.2885	24.5432	0.0432169	0.206515
	Q8ZMB8	ArgA	Amino-acid acetyltransferase OS=Salmonella typhimurium GN=argA PE=3 SV=1	49.278	15	15	71	25.3	0	65.51	25.3689	25.6251	26.1163	22.295	22.3833	23.0195	0.0152825	0.113928
	Q08016	ArgI	Ornithine carbamoyltransferase OS=Salmonella typhimurium GN=argI PE=3 SV=3	36.741	16	15	629	50.3	0	233.55	29.6686	29.831	29.3344	28.0964	27.8515	27.7261	0.0165364	0.302252
	P02911	ArgT	Lysine-arginine-ornithine-binding periplasmic protein OS=Salmonella typhimurium GN=argT PE=1 SV=2	28.2	5	5	19	25.4	0	20.802	24.6074	24.2859	24.5298	21.5722	20.4824	21.253	0.0150593	0.100832
	P00898	TrpE	Anthranilate synthase component 1 OS=Salmonella typhimurium GN=trpE PE=1 SV=3	57.087	13	13	89	36.5	0	70.09	26.1009	26.1966	26.0014	20.0047	20.6345	20.3278	0.00177746	0.0184951
	Q7CQW0	GlnH	Glutamine high-affinity transporter (High-affinity periplasmic glutamine binding protein) OS=Salmonella typhimurium GN=glnH PE=4 SV=1	27.262	23	23	400	76.2	0	139.16	28.3538	28.7387	28.6224	27.3528	26.7784	26.9627	0.0249545	0.346529
	Q7CQW2	GlnQ	Glutamine high-affinity transporter (Glutamine transport ATP-binding protein GLNQ) OS=Salmonella typhimurium GN=glnQ PE=3 SV=1	26.702	6	6	91	29.6	0	82.83	25.9709	25.8646	25.834	24.5346	24.0241	24.4242	0.0157982	0.342155
	Q7CQV2	ArtJ	Arginine 3rd transport system OS=Salmonella typhimurium GN=artJ PE=4 SV=1	26.699	29	29	443	82.3	0	257.73	28.5655	28.8255	28.9251	27.1008	26.5347	27.1156	0.019152	0.279581
	P0A1Z0	CadA	Lysine decarboxylase, inducible OS=Salmonella typhimurium GN=cadA PE=3 SV=1	81.234	26	26	344	39.6	0	207.94	28.1547	28.1411	28.1736	26.485	26.3587	26.4171	0.00134681	0.300333
	Q8ZP21	STM1795	Putative homolog of glutamic dehydrogenase OS=Salmonella typhimurium GN=STM1795 PE=3 SV=1	48.037	20	20	226	39.5	0	147.72	28.3794	28.1864	28.2278	26.626	27.0341	26.8498	0.0119076	0.373541
Sugar (e.g., maltose) transport	P26466	LamB	Maltoporin OS=Salmonella typhimurium GN=lamB PE=1 SV=2	50.548	20	20	126	48	0	209.01	26.975	26.5079	26.0105	24.89	24.1737	24.3163	0.0436412	0.240404
	P23905	MglB	D-galactose-binding periplasmic protein OS=Salmonella typhimurium GN=mglB PE=1 SV=2	35.813	23	23	399	69	0	323.31	29.156	29.2014	29.0239	27.2263	26.7273	27.1356	0.00894318	0.235936
Membrane and periplasmic proteins	Q7CPG6	SlsA	Putative inner membrane protein (SlsA) OS=Salmonella typhimurium GN=slsA PE=4 SV=1	24.306	6	6	30	40.7	0	34.459	24.7001	25.3008	25.2327	20.7135	21.1864	19.5313	0.0198797	0.0450253
	Q8ZPT3	STM1328	Putative outer membrane protein (LpxR) OS=Salmonella typhimurium GN=STM1328 PE=4 SV=1	34.84	23	23	715	45.1	0	292.58	30.2952	30.5882	30.2247	29.0572	28.6477	28.9971	0.0191322	0.361868
Stress response proteins	Q9L328;Q9F2C8	KatE	Catalase OS=Salmonella typhimurium GN=katE PE=3 SV=1	83.625	12	12	42	17.3	0	40.275	24.3577	24.6845	25.2677	21.6838	21.5869	20.9304	0.0165846	0.0958525
	P17750	KatG	Catalase-peroxidase OS=Salmonella typhimurium GN=katG PE=3 SV=3	79.655	28	28	384	55.1	0	263.3	27.8456	28.1659	27.7607	26.9434	26.7872	26.8455	0.0214986	0.474766
	P0A2F4	SodB	Superoxide dismutase [Fe] OS=Salmonella typhimurium GN=sodB PE=3 SV=2	21.308	6	6	222	23.3	0	31.507	29.1135	28.1611	28.672	26.4942	26.6814	26.9838	0.0371454	0.255881
	P24517	RadA	DNA repair protein radA OS=Salmonella typhimurium GN=radA PE=3 SV=3	49.426	9	9	14	21.5	0	15.842	22.5432	22.2954	22.2083	21.2003	21.097	20.6797	0.0283429	0.393165
	Q7CQV9;P74885	Dps	DNA protection during starvation protein OS=Salmonella typhimurium GN=dps PE=3 SV=3	18.717	18	18	384	86.8	0	323.31	29.5408	29.5227	29.6885	27.7448	27.9668	27.848	0.00392899	0.301475
	P67091	UspF	Universal stress protein F OS=Salmonella typhimurium GN=uspF PE=3 SV=1	15.714	13	13	219	63.2	0	60.881	28.8176	28.9801	28.8924	27.5209	27.4461	27.3253	0.00320544	0.362178
	Q8ZPQ9	YdiJ	Putative oxidase OS=Salmonella typhimurium GN=ydiJ PE=4 SV=1	113.13	14	14	48	15.3	0	75.806	24.8276	24.7	25.0153	23.7884	23.251	23.2425	0.029536	0.378196
Miscellaneous	P65359	MinC	Septum site-determining protein minC OS=Salmonella typhimurium GN=minC PE=3 SV=1	25.246	8	8	66	34	0	29.989	25.701	25.7366	25.8422	24.3994	24.1257	24.5037	0.0100779	0.376416
	Q8ZK08	YeeN	UPF0082 protein yeeN OS=Salmonella typhimurium GN=yeeN PE=3 SV=2	25.727	6	6	30	23.1	0	17.93	24.3554	24.5987	24.9145	23.4885	23.0993	23.4516	0.0365828	0.410567
	Q7CQF8	YciE	Putative cytoplasmic protein (YciE protein) OS=Salmonella typhimurium GN=yciE PE=4 SV=1	18.972	4	4	13	35.7	0	20.631	23.7064	23.5918	23.6812	21.3408	19.693	20.5836	0.0339255	0.127569
	P41033	PckA	Phosphoenolpyruvate carboxykinase [ATP] OS=Salmonella typhimurium GN=pckA PE=3 SV=2	59.576	46	46	1511	74	0	323.31	30.708	30.9535	30.6238	29.5206	29.3679	29.7253	0.0192938	0.428332
	P37923	FimC	Chaperone protein fimC OS=Salmonella typhimurium GN=fimC PE=3 SV=1	24.867	8	8	33	47	0	33.463	24.2151	25.1023	24.4757	21.4781	19.7269	21.188	0.0365409	0.0783744
	Q7CQ05	GrcA	Autonomous glycyl radical cofactor OS=Salmonella typhimurium GN=grcA PE=3 SV=1	14.344	11	10	77	91.3	0	61.138	27.5632	27.5045	27.9385	22.8481	22.8728	22.9924	0.00245641	0.0364977
	P0A2D1	UcpA	Oxidoreductase ucpA OS=Salmonella typhimurium GN=ucpA PE=3 SV=1	27.869	11	11	163	45.2	0	122.57	27.402	28.0979	28.0324	25.8169	25.4174	25.1531	0.0216658	0.191068
	Q8ZQW6;Q8ZM37	SpeF	Ornithine decarboxylase isozyme, inducible OS=Salmonella typhimurium GN=speF PE=4 SV=1	82.449	13	13	60	18	0	94.35	25.6199	25.5621	25.6922	20.8093	20.531	21.0537	0.00186239	0.0355986
	Q8ZQ31	STM1133	Putative dehydrogenases and related proteins OS=Salmonella typhimurium GN=STM1133 PE=4 SV=1	40.106	5	5	37	19.8	0	41.727	25.2544	24.7687	24.9438	23.5966	23.6537	23.3188	0.0198574	0.360279
	Q8ZM25	STM3132	Putative xylanase OS=Salmonella typhimurium GN=STM3132 PE=4 SV=1	35.193	5	5	48	19.5	0	18.785	25.3598	25.0979	25.2062	23.2814	22.8547	23.0127	0.00649158	0.222999
	Q7CPK7	YrfE	Putative NTP pyrophosphohydrolase OS=Salmonella typhimurium GN=yrfE PE=3 SV=1	22.481	4	4	12	25.3	0	9.9393	23.4367	23.7996	23.4814	21.0005	20.8501	21.8513	0.029299	0.206331
	Q8ZS15	Mog	Putative molybdochetalase OS=Salmonella typhimurium GN=mog PE=4 SV=1	21.363	3	3	24	20.9	0	5.9811	24.2816	24.7037	24.4102	20.8774	21.0584	20.5177	0.00374129	0.0801456
	Q8ZKQ0	LsrF	Uncharacterized aldolase lsrF OS=Salmonella typhimurium GN=lsrF PE=2 SV=1	31.742	17	17	490	61.5	0	156.33	28.2771	28.1257	28.1283	27.4378	26.789	27.1264	0.0497881	0.487369
	Q8ZM16	HybC	Hydrogenase-2, large subunit OS=Salmonella typhimurium GN=hybC PE=3 SV=1	62.437	10	10	44	25.4	0	67.381	25.6865	25.6715	25.5063	23.2513	23.308	23.0889	0.00210055	0.188848
	Q8ZKQ1	LsrB	Autoinducer 2-binding protein lsrB OS=Salmonella typhimurium GN=lsrB PE=1 SV=1	36.76	21	21	254	65.6	0	211.53	28.5026	28.1274	28.1803	27.0909	26.8304	27.0074	0.0176208	0.406253
	Q9KIJ9	SrfB	SrfB (SsrAB activated gene) OS=Salmonella typhimurium GN=srfB PE=4 SV=1	110.91	11	11	64	15.5	0	47.534	24.8793	24.592	25.3588	22.4343	23.191	22.6462	0.0308735	0.219887
	Q9KIJ8	SrfC	SrfC (SsrAB activated gene) OS=Salmonella typhimurium GN=srfC PE=4 SV=1	79.53	9	9	29	16.9	0	36.779	23.7905	24.1381	23.6125	20.9907	20.9187	21.4376	0.00991313	0.150801
	O85314	Spi4_D	HLYD family secretion protein (Putative type-I secretion protein, putative inner membrane component) (Membrane permease) OS=Salmonella typhimurium GN=spi4_D PE=4 SV=1	47.872	9	9	29	28.5	0	58.133	24.4425	24.8009	24.6668	20.7874	20.5212	20.8705	0.00227023	0.0665104
	Q8ZQE6	YbjD	Homology with RecF protein OS=Salmonella typhimurium GN=ybjD PE=4 SV=1	63.56	5	5	15	12.1	0	20.421	23.6831	23.4825	23.2328	21.4994	21.3672	21.0487	0.010566	0.223664
	P0A2G9	CbiF	Cobalt-precorrin-4 C(11)-methyltransferase OS=Salmonella typhimurium GN=cbiF PE=1 SV=1	28.376	5	5	30	22.6	0	14.328	24.4874	24.3985	25.1409	21.5345	21.29	21.5482	0.00905081	0.104905
