# Supplementary material for: Salmonella Proteomic Profiling during Infection Distinguishes the Intracellular Environment of Host Cells
Source: mSystems. 2019 Apr 9;4(2):e00314-18. doi: 10.1128/mSystems.00314-18 (PMC6456673; doi:10.1128/mSystems.00314-18)
Supplement: TABLE S4 [file mSystems.00314-18-st004.xls]

## Sheet: Table S4
Protein ID	Protein name	Protein description	Mol. weight [kDa]	Raw264.7			Average after normalization	HeLa			Average after normalization	q-value	Ratio Raw264.7/ HeLa
				I-6h	II-6h	III-6h		I-6h	II-6h	III-6h
P10370	HisD	Histidinol dehydrogenase OS=Salmonella typhimurium GN=hisD PE=1 SV=3	45.888	2169700000	2774300000	2661500000	2.53517e+09	111210000	73883000	67497000	4.63082e+07	0.00598553	54.7456
P10368	HisB	Histidine biosynthesis bifunctional protein hisB OS=Salmonella typhimurium GN=hisB PE=3 SV=2	40.182	1123500000	1430500000	1194500000	1249500000	83628000	30885000	54078000	3.09084e+07	0.00702918	40.426
P26353	Hmp	Flavohemoprotein OS=Salmonella typhimurium GN=hmp PE=2 SV=3	43.991	173950000	169430000	125510000	1.56297e+08	8644500	7461800	5343800	3.93252e+06	0.0383903	39.7447
P17750	KatG	Catalase-peroxidase OS=Salmonella typhimurium GN=katG PE=3 SV=3	79.655	120590000	115810000	129050000	1.21817e+08	6516400	3516400	8100200	3.32438e+06	0.00354486	36.6434
Q8ZNU1	STM1940	Putative cell wall-associated hydrolase OS=Salmonella typhimurium GN=STM1940 PE=4 SV=1	54.379	167090000	226720000	156300000	183370000	8985800	14066000	5916700	5.31089e+06	0.0538334	34.5272
P00499	HisG	ATP phosphoribosyltransferase OS=Salmonella typhimurium GN=hisG PE=1 SV=1	33.211	265790000	277110000	215820000	2.52907e+08	34379000	13350000	18950000	1.22245e+07	0.0219985	20.6885
P10372	HisA	1-(5-phosphoribosyl)-5-[(5-phosphoribosylamino)methylideneamino] imidazole-4-carboxamide isomerase OS=Salmonella typhimurium GN=hisA PE=3 SV=2	26.089	563260000	691910000	674820000	643330000	43720000	56340000	73837000	3.18811e+07	0.0154521	20.179
P0A1R2	HisF	Imidazole glycerol phosphate synthase subunit hisF OS=Salmonella typhimurium GN=hisF PE=3 SV=1	28.368	1097000000	1003500000	1053600000	1.05137e+09	101620000	87617000	109230000	5.4719e+07	0.00312263	19.2139
P10369	HisC	Histidinol-phosphate aminotransferase OS=Salmonella typhimurium GN=hisC PE=3 SV=2	39.715	2022500000	1571700000	2285500000	1959900000	199050000	182830000	199680000	1.06619e+08	0.0474869	18.3822
P0A1R4	HisH	Imidazole glycerol phosphate synthase subunit hisH OS=Salmonella typhimurium GN=hisH PE=3 SV=1	21.704	554950000	634600000	490490000	5.60013e+08	61389000	52042000	76919000	34897500	0.0292526	16.0474
Q8ZQ71	PqiB	Paraquat-inducible protein B OS=Salmonella typhimurium GN=pqiB PE=4 SV=1	60.653	41001000	41451000	31383000	37945000	6483300	9242200	6832500	4.13563e+06	0.0332315	9.17514
Q8ZLQ7	NanE2	Putative N-acetylmannosamine-6-phosphate 2-epimerase 2 OS=Salmonella typhimurium GN=nanE2 PE=3 SV=1	24.029	29256000	26023000	31962000	2.90803e+07	4792800	10223000	7149000	4.06355e+06	0.0320728	7.15639
P22714	GalT	Galactose-1-phosphate uridylyltransferase OS=Salmonella typhimurium GN=galT PE=3 SV=2	39.674	47610000	33194000	44638000	41814000	10869000	10506000	12094000	6.13598e+06	0.0545318	6.81456
Q8ZR28	CstA	Carbon starvation protein OS=Salmonella typhimurium GN=cstA PE=4 SV=1	75.037	38637000	29337000	41297000	3.64237e+07	6025500	8463400	16671000	5.71265e+06	0.0407679	6.37597
Q7CQ98	YegQ	Putative protease OS=Salmonella typhimurium GN=yegQ PE=4 SV=1	51.084	24600000	20674000	24797000	23357000	7826200	6355000	6633600	3.81605e+06	0.0158262	6.12073
P41780	ApbE	Thiamine biosynthesis lipoprotein apbE OS=Salmonella typhimurium GN=apbE PE=3 SV=2	38.148	23543000	22891000	14411000	2.02817e+07	7115800	3853700	8357200	3.54323e+06	0.122735	5.72406
Q8ZP52	AcnA	Aconitate hydratase 1 OS=Salmonella typhimurium GN=acnA PE=4 SV=1	97.501	81768000	90068000	87084000	8.63067e+07	23612000	19462000	40782000	1.53736e+07	0.0129177	5.61395
Q8ZKR1	STM4067	Putative ADP-ribosylglycohydrolase OS=Salmonella typhimurium GN=STM4067 PE=4 SV=1	36.971	32548000	88422000	83956000	6.83087e+07	16956000	19965000	33316000	1.28768e+07	0.197442	5.30479
Q8ZMX7	SrmB	ATP-dependent RNA helicase OS=Salmonella typhimurium GN=srmB PE=3 SV=1	50.056	115470000	168460000	161700000	1.48543e+08	52549000	55288000	46513000	2.82975e+07	0.065755	5.24934
P10367	HisI	Histidine biosynthesis bifunctional protein hisIE OS=Salmonella typhimurium GN=hisI PE=3 SV=2	22.674	82376000	63330000	91816000	79174000	20379000	18356000	45813000	1.55005e+07	0.0282849	5.10785
Q8ZLT4	DeaD	Cysteine sulfinate desulfinase OS=Salmonella typhimurium GN=deaD PE=3 SV=1	72.613	358040000	447430000	222720000	342730000	117670000	155910000	115130000	71263500	0.133285	4.80933
Q8ZRU7	MurE	UDP-N-acetylmuramoyl-L-alanyl-D-glutamate--2,6-diaminopimelate ligase OS=Salmonella typhimurium GN=murE PE=3 SV=1	53.286	60764000	65199000	56171000	6.07113e+07	24517000	22578000	23407000	1.29254e+07	0.0125066	4.69707
P26973	ParC	DNA topoisomerase 4 subunit A OS=Salmonella typhimurium GN=parC PE=3 SV=2	84.037	47204000	45332000	50218000	4.75847e+07	14206000	27238000	16265000	1.058e+07	0.0274372	4.49761
Q8ZQE5	YbjY	Putative membrane protein OS=Salmonella typhimurium GN=ybjY PE=4 SV=1	40.805	90930000	62023000	101760000	8.49043e+07	33903000	35103000	34195000	1.89202e+07	0.103098	4.4875
Q8ZPG8	STM1540	Putative hydrolase OS=Salmonella typhimurium GN=STM1540 PE=4 SV=1	40.281	274900000	212320000	350080000	279100000	37495000	123760000	179240000	6.24241e+07	0.0873948	4.47103
Q9XCI8	EngA	GTP-binding protein engA OS=Salmonella typhimurium GN=engA PE=3 SV=2	54.971	189850000	164550000	169750000	1.74717e+08	61107000	82856000	74707000	40089500	0.0229988	4.35817
P0A2C5	RbsB	D-ribose-binding periplasmic protein OS=Salmonella typhimurium GN=rbsB PE=1 SV=1	30.962	213290000	315140000	239450000	255960000	72425000	107040000	145220000	5.95256e+07	0.0758297	4.3
Q8ZKP3	GlpK	Glycerol kinase OS=Salmonella typhimurium GN=glpK PE=3 SV=3	56.063	3064500000	3557300000	4024600000	3548800000	1221100000	1710600000	1683200000	8.46065e+08	0.0212755	4.19448
Q8ZRQ3	MrcB	Transpeptidase of penicillin-binding protein 1b OS=Salmonella typhimurium GN=mrcB PE=4 SV=1	93.866	146770000	139930000	156330000	1.47677e+08	72801000	40444000	80939000	35600400	0.00245172	4.14817
P74884	FeoB	Ferrous iron transport protein B OS=Salmonella typhimurium GN=feoB PE=2 SV=2	84.199	58741000	55726000	61445000	5.86373e+07	36328000	22376000	20675000	1.45528e+07	0.0175424	4.02928
P53636	SodC1	Superoxide dismutase [Cu-Zn] 1 OS=Salmonella typhimurium GN=sodC1 PE=1 SV=4	18.37	662790000	693130000	850770000	7.35563e+08	409740000	323850000	268870000	1.83784e+08	0.0641072	4.00232
Q8ZP68	MppA	Periplasmic murein tripeptide transport protein OS=Salmonella typhimurium GN=mppA PE=4 SV=1	59.876	128720000	100680000	92741000	1.0738e+08	64451000	29057000	53862000	2.70178e+07	0.0468378	3.97442
Q8ZQQ4	UvrB	UvrABC system protein B OS=Salmonella typhimurium GN=uvrB PE=3 SV=1	76.134	19828000	16430000	3213400	1.31571e+07	6835000	7249900	4696600	3.44328e+06	0.289175	3.82111
Q93IN1;Q84I44	BcsB	Cyclic di-GMP-binding protein OS=Salmonella typhimurium GN=bcsB PE=3 SV=1;Cellulose synthase CelB OS=Salmonella typhimurium GN=celB PE=4 SV=1	84.298	30805000	29584000	32227000	30872000	9045100	21107000	14173000	8.12627e+06	0.0367647	3.79904
Q8ZQR7	ModA	Molybdate transporter OS=Salmonella typhimurium GN=modA PE=4 SV=1	27.52	437150000	344470000	464830000	4.15483e+08	296080000	159220000	143440000	1.09769e+08	0.0584734	3.78507
P27236	Dcp	Peptidyl-dipeptidase dcp OS=Salmonella typhimurium GN=dcp PE=1 SV=1	77.26	53256000	51144000	49633000	5.13443e+07	32963000	21527000	20117000	1.3678e+07	0.00448775	3.7538
Q8ZKW6	MnmG	tRNA uridine 5-carboxymethylaminomethyl modification enzyme mnmG OS=Salmonella typhimurium GN=mnmG PE=3 SV=1	69.639	23537000	43311000	51945000	3.95977e+07	13684000	21120000	22853000	10570450	0.147598	3.74607
Q8ZPQ0	YnhG	Putative LysM domain OS=Salmonella typhimurium GN=ynhG PE=4 SV=1	36.129	92130000	86011000	77675000	85272000	49045000	27248000	51955000	2.35121e+07	0.0380442	3.62672
Q93ED5	YbjX	SomA (Homolog of virK) OS=Salmonella typhimurium GN=ybjX PE=4 SV=1	37.522	96359000	89544000	58630000	81511000	67363000	26189000	29340000	22530200	0.0806825	3.61786
Q8ZL61	LldD	L-lactate dehydrogenase [cytochrome] OS=Salmonella typhimurium GN=lldD PE=3 SV=1	42.714	143410000	159660000	112060000	1.38377e+08	65748000	121040000	22237000	38321250	0.00546484	3.61096
P19480	AhpF	Alkyl hydroperoxide reductase subunit F OS=Salmonella typhimurium GN=ahpF PE=1 SV=1	55.949	165160000	131530000	197350000	164680000	99240000	77914000	76133000	4.6436e+07	0.0846893	3.54639
P41033	PckA	Phosphoenolpyruvate carboxykinase [ATP] OS=Salmonella typhimurium GN=pckA PE=3 SV=2	59.576	887610000	692800000	770190000	7.83533e+08	434890000	410430000	391370000	2.26727e+08	0.0335354	3.45585
Q8ZM07	YqhD	Putative alcohol dehydrogenase OS=Salmonella typhimurium GN=yqhD PE=4 SV=1	42.083	104480000	72365000	156150000	1.10998e+08	28133000	93986000	54938000	3.24605e+07	0.236793	3.41949
Q8ZLS5	YhbZ	Putative GTP-binding protein OS=Salmonella typhimurium GN=yhbZ PE=4 SV=1	43.103	50237000	57396000	99238000	68957000	32549000	38596000	40623000	20490800	0.189945	3.36527
Q7CP66	DeoA	Thymidine phosphorylase OS=Salmonella typhimurium GN=deoA PE=3 SV=1	47.001	138160000	105610000	187170000	1.43647e+08	71362000	69839000	92013000	42755900	0.1175	3.35969
Q8ZMI7	HypB	Hydrogenase-3 accessory protein OS=Salmonella typhimurium GN=hypB PE=4 SV=1	31.392	48389000	35953000	55517000	4.66197e+07	20560000	34912000	23522000	1.44822e+07	0.143765	3.21909
Q8ZLU5	YraL	Putative methyltransferase OS=Salmonella typhimurium GN=yraL PE=4 SV=1	31.483	9745200	22049000	23265000	1.83531e+07	10512000	9616600	11240000	5750910	0.216185	3.19133
P28354	LysS	Lysyl-tRNA synthetase OS=Salmonella typhimurium GN=lysS PE=3 SV=3	57.575	1837200000	1716200000	1536000000	1.69647e+09	1343800000	904930000	693210000	5.39356e+08	0.00280269	3.14536
Q8ZS17	YaaA	UPF0246 protein yaaA OS=Salmonella typhimurium GN=yaaA PE=3 SV=1	29.764	236190000	228520000	430300000	2.98337e+08	163470000	175320000	178990000	9.49263e+07	0.204197	3.14282
P63828	CoaE	Dephospho-CoA kinase OS=Salmonella typhimurium GN=coaE PE=3 SV=1	22.795	26603000	13419000	46570000	28864000	18512000	16199000	16164000	9.32708e+06	0.293019	3.09464
Q8ZRU4	MurD	UDP-N-acetylmuramoylalanine--D-glutamate ligase OS=Salmonella typhimurium GN=murD PE=3 SV=3	46.997	47563000	51721000	68328000	5.58707e+07	41700000	32464000	24430000	1.80756e+07	0.13771	3.09095
Q8ZPZ4	MnmA	tRNA-specific 2-thiouridylase mnmA OS=Salmonella typhimurium GN=mnmA PE=3 SV=2	40.87	15542000	48315000	18681000	2.75127e+07	17277000	13855000	17732000	8958400	0.34429	3.07116
Q8ZRJ5	PepD	Aminoacyl-histidine dipeptidase (Peptidase D) OS=Salmonella typhimurium GN=pepD PE=4 SV=1	52.436	906220000	794600000	1205400000	968740000	618630000	506150000	612780000	3.18553e+08	0.0897271	3.04107
P66950	YfgC	TPR repeat-containing protein yfgC OS=Salmonella typhimurium GN=yfgC PE=4 SV=1	53.74	62589000	35076000	66575000	5.47467e+07	42230000	27145000	28952000	1.80266e+07	0.147255	3.03699
Q7CPR9	HldE	Bifunctional protein hldE OS=Salmonella typhimurium GN=hldE PE=3 SV=1	51.124	142310000	189070000	174970000	1.68783e+08	94128000	94728000	115020000	5.57106e+07	0.0502525	3.02964
P12677	BioA	Adenosylmethionine-8-amino-7-oxononanoate aminotransferase OS=Salmonella typhimurium GN=bioA PE=3 SV=2	47.352	127640000	133290000	118610000	1.26513e+08	107290000	50448000	72182000	42152000	0.0535057	3.00136
Q7CPQ0	SecG	Preprotein translocase IISP family protein OS=Salmonella typhimurium GN=secG PE=4 SV=1	11.393	278490000	335500000	337230000	3.17073e+08	260160000	117500000	210250000	1.07784e+08	0.0973358	2.94176
Q8ZKN4	MetL	Aspartokinase II OS=Salmonella typhimurium GN=metL PE=4 SV=1	88.853	47349000	48119000	38631000	4.46997e+07	23891000	42880000	16940000	1.5347e+07	0.0269317	2.9126
Q8ZMM6	Mig-14	Putative transcription activator OS=Salmonella typhimurium GN=mig-14 PE=4 SV=1	35.211	199230000	161910000	164520000	175220000	115250000	130510000	85627000	6.07543e+07	0.0464431	2.88408
P0A2K3	GltX	Glutamyl-tRNA synthetase OS=Salmonella typhimurium GN=gltX PE=3 SV=1	53.633	153610000	182590000	189970000	175390000	141830000	89849000	101400000	6.10645e+07	0.0815305	2.87221
Q8ZNL5	YeiG	Putative esterase OS=Salmonella typhimurium GN=yeiG PE=4 SV=1	27.008	142310000	213880000	208580000	1.88257e+08	115530000	132060000	110760000	6.56975e+07	0.0966857	2.86551
O84946	SscA	Putative secretion chaperone (SscA) (Secretion system chaparone) OS=Salmonella typhimurium GN=sscA PE=4 SV=1	18.135	75771000	65363000	91459000	77531000	36291000	32747000	78630000	2.70725e+07	0.0104653	2.86383
Q8ZRU3	MurG	UDP-N-acetylglucosamine--N-acetylmuramyl-(pentapeptide) pyrophosphoryl-undecaprenol N-acetylglucosamine transferase OS=Salmonella typhimurium GN=murG PE=3 SV=3	37.862	49424000	52516000	37700000	4.65467e+07	23447000	23058000	42326000	1.62857e+07	0.153914	2.85813
Q7CPZ7	Ffh	4.5S-RNP protein OS=Salmonella typhimurium GN=ffh PE=4 SV=1	49.799	83440000	136640000	108870000	109650000	99820000	63082000	49411000	38924050	0.19159	2.81702
Q8ZLU4	YraM	Putative transglycosylase OS=Salmonella typhimurium GN=yraM PE=4 SV=1	72.621	102530000	98854000	98461000	9.99483e+07	60666000	68977000	64604000	35611950	0.00642665	2.8066
P40810	IlvD	Dihydroxy-acid dehydratase OS=Salmonella typhimurium GN=ilvD PE=3 SV=2	65.701	144290000	134810000	123970000	1.34357e+08	114990000	73105000	76220000	4.84578e+07	0.00954246	2.77266
Q8ZRF0	ProC	Pyrroline-5-carboxylate reductase OS=Salmonella typhimurium GN=proC PE=3 SV=1	28.061	92700000	76009000	67827000	7.88453e+07	33215000	60016000	62775000	2.86011e+07	0.141202	2.75672
P0A2K7	GalF	UTP--glucose-1-phosphate uridylyltransferase OS=Salmonella typhimurium GN=galF PE=3 SV=1	32.958	214810000	221170000	119370000	1.85117e+08	127810000	87150000	152310000	6.73328e+07	0.217361	2.74928
Q8ZRS8	AcnB	Aconitate hydratase 2 OS=Salmonella typhimurium GN=acnB PE=4 SV=1	93.528	459080000	459720000	444310000	454370000	216980000	285310000	401460000	165687500	0.0425512	2.74233
Q8ZR68	CysS	Cysteinyl-tRNA synthetase OS=Salmonella typhimurium GN=cysS PE=3 SV=1	52.256	104190000	83797000	122900000	103629000	108390000	50152000	47746000	3.78195e+07	0.134813	2.7401
Q8ZNR2	SbcB	Exonuclease I OS=Salmonella typhimurium GN=sbcB PE=4 SV=1	54.499	14904000	11497000	16387000	1.42627e+07	10617000	7791500	10110000	5.22839e+06	0.049904	2.72793
Q9ZF60	GltI	Glutamate/aspartate periplasmic-binding protein OS=Salmonella typhimurium GN=gltI PE=3 SV=3	33.402	134620000	82019000	151700000	1.2278e+08	105280000	60758000	80517000	45201750	0.129879	2.71626
Q8ZRU1	DdlB	D-alanine--D-alanine ligase B OS=Salmonella typhimurium GN=ddlB PE=3 SV=3	32.635	116390000	127690000	164880000	136320000	96824000	88178000	91208000	5.06385e+07	0.0935273	2.69202
Q8ZNA5	FadL	Long-chain fatty acid transport protein OS=Salmonella typhimurium GN=fadL PE=3 SV=2	47.474	97508000	75210000	87086000	8.66013e+07	67479000	44551000	65909000	3.26222e+07	0.014807	2.65468
Q8ZQ30	GhrA	Glyoxylate/hydroxypyruvate reductase A OS=Salmonella typhimurium GN=ghrA PE=3 SV=1	35.034	187920000	213790000	158110000	1.86607e+08	229280000	67096000	89215000	7.06917e+07	0.164082	2.63973
Q8ZPC8;P14492	YdcR	Putative gntR family regulatory protein OS=Salmonella typhimurium GN=ydcR PE=4 SV=1	53.171	145820000	239610000	81576000	1.55669e+08	46188000	155840000	123960000	5.97645e+07	0.262125	2.6047
P37430	NusA	Transcription elongation protein nusA OS=Salmonella typhimurium GN=nusA PE=3 SV=2	55.425	723260000	609390000	533260000	621970000	527720000	461440000	319090000	2.39846e+08	0.0179942	2.59321
Q8ZK35	ArcB	Ornithine carbamoyltransferase, catabolic OS=Salmonella typhimurium GN=arcB PE=3 SV=1	36.816	27762000	20220000	50682000	32888000	13739000	32220000	23329000	1.27028e+07	0.29125	2.58904
Q8ZMM8	PipB2	Effector protein pipB2 OS=Salmonella typhimurium GN=pipB2 PE=1 SV=1	37.274	70850000	94299000	126120000	9.70897e+07	60846000	52759000	91526000	37607350	0.11212	2.58167
Q8ZNG7	GlpQ	Periplasmic glycerophosphodiester phosphodiesterase OS=Salmonella typhimurium GN=glpQ PE=4 SV=1	40.424	473600000	553780000	598000000	5.41793e+08	372200000	384870000	391400000	2.10553e+08	0.0370658	2.57319
Q8ZNV2	AspS	Aspartyl-tRNA synthetase OS=Salmonella typhimurium GN=aspS PE=3 SV=1	65.665	838740000	838260000	544310000	7.40437e+08	577100000	556040000	436460000	287760000	0.0843453	2.5731
P37427	NrdB	Ribonucleoside-diphosphate reductase 1 subunit beta OS=Salmonella typhimurium GN=nrdB PE=3 SV=3	43.552	129590000	111870000	179990000	1.40483e+08	110980000	88417000	98634000	5.4639e+07	0.137211	2.57112
P65836	RluD	Ribosomal large subunit pseudouridine synthase D OS=Salmonella typhimurium GN=rluD PE=3 SV=2	37.1	21850000	18085000	13283000	1.77393e+07	13069000	11701000	12880000	6.9025e+06	0.133714	2.56999
P26464	DnaN	DNA polymerase III subunit beta OS=Salmonella typhimurium GN=dnaN PE=3 SV=3	40.548	81816000	55997000	90095000	7.59693e+07	50929000	41913000	68500000	2.95794e+07	0.071256	2.56832
P40813	HsdM	Type I restriction enzyme StySJI M protein OS=Salmonella typhimurium GN=hsdM PE=3 SV=1	59.311	63179000	62723000	59678000	61860000	59385000	42099000	30508000	2.41985e+07	0.0266224	2.55635
Q8ZMD2	YgdH	Putative nucleotide binding OS=Salmonella typhimurium GN=ygdH PE=4 SV=1	50.753	185030000	255930000	193250000	2.11403e+08	196950000	121890000	132450000	82736500	0.145749	2.55514
Q8ZN53	RodZ	Cytoskeleton protein rodZ OS=Salmonella typhimurium GN=rodZ PE=3 SV=1	35.659	147620000	113740000	180860000	1.47407e+08	98809000	102350000	114400000	5.78525e+07	0.110994	2.54797
Q8ZQE3	ClpA	ATP-binding subunit of serine protease OS=Salmonella typhimurium GN=clpA PE=3 SV=1	84.036	233190000	223940000	166100000	2.07743e+08	187010000	149210000	111790000	8.21352e+07	0.0309314	2.52929
Q56078	BglX	Periplasmic beta-glucosidase OS=Salmonella typhimurium GN=bglX PE=3 SV=2	83.391	82186000	78927000	57353000	72822000	55859000	55172000	46960000	2.8965e+07	0.0654305	2.51414
P0A2I1	TopA	DNA topoisomerase 1 OS=Salmonella typhimurium GN=topA PE=3 SV=1	97.302	102320000	106480000	108720000	105840000	106990000	37760000	90248000	4.3083e+07	0.0942368	2.45666
Q7CR26	CyoA	Cytochrome o ubiquinol oxidase subunit II OS=Salmonella typhimurium GN=cyoA PE=4 SV=1	35.292	134320000	158120000	139520000	1.43987e+08	85731000	161100000	74027000	5.8824e+07	0.0240928	2.44776
P26311	PepT	Peptidase T OS=Salmonella typhimurium GN=pepT PE=1 SV=1	44.849	18477000	12685000	16029000	1.57303e+07	16799000	8914600	9567900	6.46828e+06	0.0316593	2.43192
P50335	YhjJ	Protein yhjJ OS=Salmonella typhimurium GN=yhjJ PE=3 SV=2	55.18	37622000	54782000	58438000	5.02807e+07	44172000	32315000	36857000	2.07797e+07	0.162291	2.4197
Q7CQK3	PntB	Pyridine nucleotide transhydrogenase, beta subunit OS=Salmonella typhimurium GN=pntB PE=4 SV=1	48.869	134870000	154680000	172080000	1.53877e+08	121940000	115560000	109470000	6.36112e+07	0.0614445	2.41902
Q9RCI2	MiaB	(Dimethylallyl)adenosine tRNA methylthiotransferase miaB OS=Salmonella typhimurium GN=miaB PE=1 SV=1	53.715	26045000	30021000	47282000	3.44493e+07	24437000	29649000	23752000	1.42703e+07	0.214093	2.41406
Q8ZPN7	NemA	N-ethylmaleimide reductase OS=Salmonella typhimurium GN=nemA PE=4 SV=1	39.479	88605000	70436000	101210000	8.67503e+07	103370000	48818000	44619000	3.60813e+07	0.149768	2.4043
Q8ZKQ0	LsrF	Uncharacterized aldolase lsrF OS=Salmonella typhimurium GN=lsrF PE=2 SV=1	31.742	146510000	115960000	181800000	148090000	115460000	101130000	121430000	6.19703e+07	0.102294	2.38969
Q9L6M0	UbiD	3-octaprenyl-4-hydroxybenzoate carboxy-lyase OS=Salmonella typhimurium GN=ubiD PE=3 SV=1	55.134	31717000	28521000	28841000	29693000	34038000	17459000	16368000	1.24419e+07	0.0410726	2.38653
Q8ZS18	ThrC	Threonine synthase OS=Salmonella typhimurium GN=thrC PE=4 SV=1	46.987	521050000	718210000	791460000	6.76907e+08	505450000	512280000	529770000	2.83708e+08	0.109832	2.38592
P26977	PurD	Phosphoribosylamine--glycine ligase OS=Salmonella typhimurium GN=purD PE=3 SV=1	45.692	75784000	143110000	103250000	1.07381e+08	73843000	110000000	61872000	45047750	0.135593	2.38372
O68838	GshA	Glutamate--cysteine ligase OS=Salmonella typhimurium GN=gshA PE=3 SV=2	58.383	63607000	48768000	78448000	6.36077e+07	75826000	28945000	41845000	2.68796e+07	0.155362	2.36639
P0A1Y0	MutS	DNA mismatch repair protein mutS OS=Salmonella typhimurium GN=mutS PE=1 SV=1	95.406	53500000	54924000	61452000	5.66253e+07	52134000	31637000	47058000	2.39853e+07	0.0451594	2.36083
Q7CQ39	Usg	Putative aspartate-semialdehyde dehydrogenase OS=Salmonella typhimurium GN=usg PE=4 SV=1	36.288	49111000	49498000	45231000	4.79467e+07	36140000	31600000	43869000	20461650	0.0445165	2.34325
P35891	DnaA	Chromosomal replication initiator protein dnaA OS=Salmonella typhimurium GN=dnaA PE=3 SV=2	52.597	43106000	66939000	42559000	50868000	45880000	37812000	35118000	2.17818e+07	0.183478	2.33534
Q9L6Q4	HemX	Uroporphyrinogen III methylase OS=Salmonella typhimurium GN=hemX PE=4 SV=1	42.285	182000000	126700000	174370000	1.61023e+08	104300000	116880000	155570000	6.90708e+07	0.105797	2.33128
P0AA19;Q79AU9	OmpR	Transcriptional regulatory protein ompR OS=Salmonella typhimurium GN=ompR PE=3 SV=1	27.353	615960000	703460000	605130000	6.41517e+08	350390000	537500000	613220000	275203500	0.0549916	2.33106
Q8ZM76	GcvP	Glycine dehydrogenase [decarboxylating] OS=Salmonella typhimurium GN=gcvP PE=3 SV=3	104.29	717300000	874830000	767360000	7.86497e+08	686910000	540430000	614930000	337749500	0.0687569	2.32864
P0A261	Tsx	Nucleoside-specific channel-forming protein tsx OS=Salmonella typhimurium GN=tsx PE=4 SV=1	32.778	92059000	83959000	98078000	9.13653e+07	64319000	66938000	84044000	39471850	0.0109149	2.3147
Q8ZKI5	LysC	Aspartokinase OS=Salmonella typhimurium GN=lysC PE=3 SV=1	48.624	32752000	34473000	34331000	33852000	49901000	10307000	19924000	1.46909e+07	0.210513	2.30429
Q8ZK31	ValS	Valyl-tRNA synthetase OS=Salmonella typhimurium GN=valS PE=3 SV=1	108.17	705690000	706470000	732880000	7.15013e+08	621940000	505970000	566720000	3.10682e+08	0.00891602	2.30143
Q8ZPT1	STM1330	Putative DNA/RNA non-specific endonuclease OS=Salmonella typhimurium GN=STM1330 PE=4 SV=1	30.862	165900000	230950000	229560000	2.08803e+08	107690000	167010000	220500000	9.07867e+07	0.0286265	2.29993
P26982	DegP	Protease do OS=Salmonella typhimurium GN=degP PE=2 SV=1	49.315	536660000	805820000	606400000	6.49627e+08	406310000	559660000	576180000	282727500	0.0950811	2.29771
Q7CQJ0	Sra	Stationary-phase-induced ribosome-associated protein OS=Salmonella typhimurium GN=sra PE=3 SV=1	5.369	64324000	69189000	84817000	7.27767e+07	54120000	67818000	51183000	3.17389e+07	0.100684	2.29298
Q9L4T0	LuxS	S-ribosylhomocysteine lyase OS=Salmonella typhimurium GN=luxS PE=3 SV=3	19.308	138710000	170780000	152310000	1.53933e+08	165320000	89135000	112700000	67311750	0.136397	2.28687
Q8ZKH9	PlsB	Glycerol-3-phosphate acyltransferase OS=Salmonella typhimurium GN=plsB PE=3 SV=1	91.226	151500000	147110000	82892000	1.27167e+08	93936000	134900000	76902000	5.6052e+07	0.143443	2.26874
Q8ZLT3	Pnp	Polyribonucleotide nucleotidyltransferase OS=Salmonella typhimurium GN=pnp PE=1 SV=1	77.038	1675600000	1602700000	1589200000	1622500000	1033000000	1800500000	1068700000	7.15403e+08	0.0701059	2.26795
P57048	TatB	Sec-independent protein translocase protein tatB OS=Salmonella typhimurium GN=tatB PE=3 SV=2	19.601	53332000	47781000	45730000	4.89477e+07	39030000	39599000	39699000	2.16935e+07	0.025234	2.25633
Q8ZLS6	DacB	D-alanyl-D-alanine carboxypeptidase OS=Salmonella typhimurium GN=dacB PE=4 SV=1	51.956	10561000	19079000	15016000	1.48853e+07	15250000	12232000	8620600	6.61881e+06	0.222787	2.24894
Q8ZNG4	GlpB	Anaerobic glycerol-3-phosphate dehydrogenase subunit B OS=Salmonella typhimurium GN=glpB PE=3 SV=1	45.671	149920000	155940000	194500000	1.66787e+08	112130000	133820000	158910000	7.42243e+07	0.0248106	2.24706
Q7CQK7	TyrS	Tyrosyl-tRNA synthetase OS=Salmonella typhimurium GN=tyrS PE=3 SV=1	47.281	414320000	379830000	419040000	4.04397e+08	364840000	245570000	372890000	1.80272e+08	0.00577973	2.24326
Q8ZNN4	MetG	Methionyl-tRNA synthetase OS=Salmonella typhimurium GN=metG PE=3 SV=3	76.273	210850000	203600000	322830000	245760000	191640000	161760000	250720000	1.10755e+08	0.106111	2.21895
Q54AG3;P0A1D3;Q938Z3	GroEL	60 kDa chaperonin OS=Salmonella typhimurium GN=groEL PE=3 SV=1;60 kDa chaperonin OS=Salmonella typhimurium GN=groL PE=3 SV=2	57.285	31081000000	28909000000	24403000000	28131000000	25537000000	22128000000	21874000000	1.27488e+10	0.0353951	2.20656
Q9ZFV8	MaeB	NADP-dependent malic enzyme OS=Salmonella typhimurium GN=maeB PE=3 SV=2	82.321	529740000	497750000	302320000	443270000	274920000	522360000	299250000	2.01031e+08	0.176337	2.20499
Q8ZPV6;Q9XC77	SppA	Protease IV OS=Salmonella typhimurium GN=sppA PE=4 SV=1	67.219	27416000	24482000	20184000	2.40273e+07	29762000	13456000	16405000	1.09309e+07	0.061109	2.19811
Q56121	PrfC	Peptide chain release factor 3 OS=Salmonella typhimurium GN=prfC PE=3 SV=3	59.562	57037000	60629000	46848000	54838000	54758000	44876000	36539000	2.49651e+07	0.0359284	2.19659
P63601	AroK	Shikimate kinase 1 OS=Salmonella typhimurium GN=aroK PE=3 SV=2	19.47	102820000	93065000	97169000	9.76847e+07	44707000	85634000	112750000	4.45667e+07	0.128513	2.19188
Q8ZLK3	DamX	Membrane protein OS=Salmonella typhimurium GN=damX PE=4 SV=1	45.46	185460000	177410000	221040000	1.94637e+08	184270000	133560000	167020000	8.88892e+07	0.0495259	2.18966
P64068	EngB	Probable GTP-binding protein engB OS=Salmonella typhimurium GN=engB PE=3 SV=1	23.554	65262000	50230000	64158000	5.98833e+07	76779000	35023000	37441000	2.73612e+07	0.0822387	2.18862
Q8ZKT0	FdhE	Protein fdhE OS=Salmonella typhimurium GN=fdhE PE=3 SV=1	34.705	37019000	29233000	40396000	3.55493e+07	33367000	31325000	24614000	1.63728e+07	0.124114	2.17125
P0A283	Crr	Glucose-specific phosphotransferase enzyme IIA component OS=Salmonella typhimurium GN=crr PE=3 SV=2	18.247	1315900000	1110300000	914660000	1113620000	854630000	568990000	1421000000	5.21514e+08	0.222346	2.13536
P0A2E3	RpoD	RNA polymerase sigma factor rpoD OS=Salmonella typhimurium GN=rpoD PE=3 SV=1	70.53	350150000	325610000	316540000	3.30767e+08	361460000	202110000	284160000	1.55417e+08	0.0347165	2.12825
Q8ZRU8	MraW	S-adenosyl-L-methionine-dependent methyltransferase mraW OS=Salmonella typhimurium GN=mraW PE=3 SV=1	34.775	79583000	84339000	61159000	75027000	82722000	61044000	49958000	3.55161e+07	0.0604632	2.11248
Q56073	DnaK	Chaperone protein dnaK OS=Salmonella typhimurium GN=dnaK PE=2 SV=2	69.257	6711700000	6441900000	7358000000	6837200000	7084700000	4779700000	6042600000	3.28295e+09	0.0326174	2.08264
Q8ZN40	IscS	Cysteine desulfurase OS=Salmonella typhimurium GN=iscS PE=3 SV=1	45.092	354770000	331870000	294720000	327120000	396130000	177720000	284490000	1.57362e+08	0.0857354	2.07877
P43669	Prc	Tail-specific protease OS=Salmonella typhimurium GN=prc PE=3 SV=2	76.778	101700000	97672000	71917000	9.04297e+07	82655000	79466000	75349000	4.35362e+07	0.0910243	2.07712
P25081	ManA	Mannose-6-phosphate isomerase OS=Salmonella typhimurium GN=manA PE=3 SV=2	42.59	279690000	310790000	333980000	3.08153e+08	293210000	281930000	234450000	1.48425e+08	0.0679841	2.07616
Q8ZPE8	SfcA	NAD-dependent malic enzyme OS=Salmonella typhimurium GN=sfcA PE=3 SV=1	62.895	119800000	101610000	108060000	1.09823e+08	103190000	96716000	88836000	5.2936e+07	0.0190029	2.07464
Q8ZKN5	MetB	Cystathionine gamma-synthase OS=Salmonella typhimurium GN=metB PE=3 SV=1	41.661	15819000	20994000	22753000	1.98553e+07	24803000	17487000	10054000	9596400	0.239069	2.06904
Q8ZN42	HscA	Chaperone protein hscA OS=Salmonella typhimurium GN=hscA PE=3 SV=1	65.65	74284000	75385000	73256000	7.43083e+07	92472000	56733000	47146000	3.59977e+07	0.0906955	2.06425
P40861	ProA	Gamma-glutamyl phosphate reductase OS=Salmonella typhimurium GN=proA PE=3 SV=2	44.665	64012000	52406000	72527000	6.29817e+07	41959000	45500000	79138000	3.05428e+07	0.051301	2.06208
Q8ZRV8	RapA	RNA polymerase-associated protein rapA OS=Salmonella typhimurium GN=rapA PE=3 SV=3	109.86	100230000	102220000	98306000	100252000	82352000	95955000	87496000	4.87306e+07	0.00387043	2.05727
Q8ZQ73	YcbY	Putative N6-adenine-specific DNA methylase OS=Salmonella typhimurium GN=ycbY PE=4 SV=1	78.848	15822000	15034000	22635000	1.78303e+07	21667000	8494100	17177000	8.67865e+06	0.173838	2.05451
Q8ZR40	FepA	Outer membrane porin, receptor for ferric enterobactin (Enterochelin) and colicins B and D OS=Salmonella typhimurium GN=fepA PE=3 SV=1	83.026	1051700000	1010000000	1002700000	1.02147e+09	1368900000	777420000	571510000	4.98269e+08	0.108376	2.05003
Q8ZQT5	TolB	Protein tolB OS=Salmonella typhimurium GN=tolB PE=3 SV=1	46.148	615380000	513960000	507950000	5.45763e+08	494530000	343880000	614920000	2.66444e+08	0.0969919	2.04832
P05989	IlvC	Ketol-acid reductoisomerase OS=Salmonella typhimurium GN=ilvC PE=2 SV=4	53.941	518580000	674570000	656700000	6.16617e+08	572620000	478750000	592110000	3.01305e+08	0.0983256	2.04649
P0A2B5	RimM	Ribosome maturation factor rimM OS=Salmonella typhimurium GN=rimM PE=3 SV=1	20.468	57185000	38645000	64313000	53381000	53167000	47501000	41664000	2.60942e+07	0.185551	2.0457
Q8ZRT7	SecA	Protein translocase subunit secA OS=Salmonella typhimurium GN=secA PE=2 SV=1	101.82	289110000	281290000	323830000	2.98077e+08	327470000	184420000	288510000	146740000	0.0563086	2.03133
Q7CQV7	YbiS	Putative periplasmic protein OS=Salmonella typhimurium GN=ybiS PE=4 SV=1	33.292	114310000	154130000	182740000	1.50393e+08	157200000	101000000	146330000	7.41638e+07	0.191055	2.02785
P66038	RibH	6,7-dimethyl-8-ribityllumazine synthase OS=Salmonella typhimurium GN=ribH PE=3 SV=1	16.008	1895100000	1035100000	1345600000	1.42527e+09	1489800000	1301700000	1061700000	706420000	0.188435	2.01759
P74871	ArgS	Arginyl-tRNA synthetase OS=Salmonella typhimurium GN=argS PE=3 SV=2	64.275	209840000	192140000	150850000	1.84277e+08	208090000	144760000	145630000	91388000	0.0567675	2.01642
Q8ZLD5	STM3595	Putative phosphatase OS=Salmonella typhimurium GN=STM3595 PE=4 SV=1	46.469	479780000	556380000	689640000	5.75267e+08	221250000	602910000	740080000	2.86777e+08	0.0436736	2.00597
Q8ZQN0	YbiT	Putative ATPase component of ABC transporter with duplicated ATPase domain OS=Salmonella typhimurium GN=ybiT PE=3 SV=1	59.758	50189000	44414000	51097000	4.85667e+07	62592000	27558000	42479000	2.43153e+07	0.0719139	1.99737
Q8ZNF7	STM2293	Putative nucleotide-utilizing enzyme related to molybdopterin-biosynthesis OS=Salmonella typhimurium GN=STM2293 PE=4 SV=1	43.946	27742000	21859000	27076000	25559000	25700000	21279000	22851000	1.28022e+07	0.0387225	1.99646
Q8ZQX5	GlnS	Glutaminyl-tRNA synthetase OS=Salmonella typhimurium GN=glnS PE=3 SV=3	63.537	116960000	179480000	227390000	174610000	140590000	154030000	182940000	8.75527e+07	0.181052	1.99434
P29847	CysE	Serine acetyltransferase OS=Salmonella typhimurium GN=cysE PE=3 SV=1	29.29	96177000	81544000	88310000	88677000	90556000	83076000	70140000	4.46915e+07	0.027925	1.9842
Q7CPI1	MtlA	PTS family, mannitol-specific enzyme IIABC components OS=Salmonella typhimurium GN=mtlA PE=4 SV=1	68.164	213020000	172240000	162380000	1.82547e+08	141530000	196900000	164550000	92213000	0.138144	1.97962
P25077	Mdh	Malate dehydrogenase OS=Salmonella typhimurium GN=mdh PE=3 SV=2	32.475	2304800000	2189200000	1753700000	2.08257e+09	2075400000	1333800000	2342800000	1.05453e+09	0.159467	1.97487
P06202	OppA	Periplasmic oligopeptide-binding protein OS=Salmonella typhimurium GN=oppA PE=1 SV=2	61.291	429020000	370340000	417090000	4.05483e+08	431880000	309450000	381060000	2.05772e+08	0.0016584	1.97055
Q8ZQL1;O30908	DacC	D-alanyl-D-alanine carboxypeptidase;penicillin-binding protein 6a OS=Salmonella typhimurium GN=dacC PE=3 SV=1	43.664	235770000	309770000	285220000	276920000	255070000	272400000	242550000	1.4117e+08	0.0660718	1.9616
Q8ZPL0	PntA	Pyridine nucleotide transhydrogenase, alpha subunit OS=Salmonella typhimurium GN=pntA PE=4 SV=1	54.265	368070000	416960000	458570000	4.14533e+08	406420000	408040000	339710000	2.11598e+08	0.0884335	1.95906
Q7CR46	IraP	Anti-adapter protein iraP OS=Salmonella typhimurium GN=iraP PE=2 SV=2	9.8824	308760000	516970000	306250000	3.77327e+08	274310000	593220000	191160000	1.94093e+08	0.019958	1.94405
P65559	YfcD	Uncharacterized Nudix hydrolase yfcD OS=Salmonella typhimurium GN=yfcD PE=3 SV=1	20.906	105510000	63882000	109980000	93124000	87099000	83618000	90931000	4.79688e+07	0.184423	1.94135
Q8ZQC7	YcaO	Putative cytoplasmic protein OS=Salmonella typhimurium GN=ycaO PE=4 SV=1	65.342	53327000	33076000	45826000	4.40763e+07	43119000	40398000	40817000	2.27946e+07	0.151501	1.93363
Q8ZME2	RelA	(P)ppGpp synthetase I OS=Salmonella typhimurium GN=relA PE=3 SV=1	84.113	160070000	153730000	147300000	153700000	119760000	186630000	127580000	7.95612e+07	0.0696982	1.93185
Q93GQ7	ParB	Plasmid partition protein B OS=Salmonella typhimurium GN=parB PE=4 SV=1	36.88	207840000	244690000	266280000	2.39603e+08	177840000	267030000	234360000	1.24526e+08	0.0338735	1.92413
Q8ZQT4	YbgF	Putative periplasmic protein OS=Salmonella typhimurium GN=ybgF PE=4 SV=1	28.247	47959000	70479000	58164000	5.88673e+07	69314000	43877000	54520000	3.0747e+07	0.216155	1.91457
P67557	MdoG	Glucans biosynthesis protein G OS=Salmonella typhimurium GN=mdoG PE=3 SV=1	57.844	178110000	187730000	163950000	1.76597e+08	203430000	154800000	146230000	9.24843e+07	0.0442061	1.90948
Q8ZLR5	ArcB	Sensor protein OS=Salmonella typhimurium GN=arcB PE=4 SV=1	87.995	29623000	21683000	20777000	2.40277e+07	13739000	32220000	23329000	1.27028e+07	0.262861	1.89153
P0A249	PtsI	Phosphoenolpyruvate-protein phosphotransferase OS=Salmonella typhimurium GN=ptsI PE=3 SV=1	63.368	1467000000	1253600000	1152900000	1.29117e+09	1587200000	1105000000	1033300000	6.83008e+08	0.00418472	1.89041
Q8ZS19	ThrA	Aspartokinase I OS=Salmonella typhimurium GN=thrA PE=4 SV=1	88.694	131790000	128260000	119830000	1.26627e+08	102300000	147310000	116620000	6.71422e+07	0.0553013	1.88595
P66932	Tig	Trigger factor OS=Salmonella typhimurium GN=tig PE=3 SV=1	48.066	2560900000	2091800000	3111700000	2.58813e+09	3239300000	2245900000	2026600000	1.37716e+09	0.190336	1.87932
Q7CR87	SurA	Chaperone surA OS=Salmonella typhimurium GN=surA PE=3 SV=1	47.25	472220000	316470000	604290000	4.64327e+08	611420000	334300000	407960000	2.48175e+08	0.221128	1.87097
P63343	HflB	Cell division protease ftsH OS=Salmonella typhimurium GN=hflB PE=3 SV=1	70.828	963660000	925450000	1100900000	996670000	1152900000	814150000	941410000	5.33218e+08	0.0663991	1.86916
Q8ZP03	ManX	Mannose-specific enzyme IIAB OS=Salmonella typhimurium GN=manX PE=4 SV=1	34.987	1041700000	1256500000	807840000	1.03535e+09	1160200000	800940000	1064500000	5.54701e+08	0.212825	1.8665
Q08698	NrdE	Ribonucleoside-diphosphate reductase 2 subunit alpha OS=Salmonella typhimurium GN=nrdE PE=1 SV=2	80.586	63458000	60941000	78742000	6.77137e+07	147400000	20820000	31676000	36647600	0.390282	1.8477
Q8ZM72	PepP	Proline aminopeptidase P II OS=Salmonella typhimurium GN=pepP PE=4 SV=1	49.14	26384000	75641000	36339000	4.61213e+07	53993000	48522000	34206000	2.50655e+07	0.386162	1.84003
Q7CR39	SecF	Preprotein translocase, IISP family, membrane subunit OS=Salmonella typhimurium GN=secF PE=4 SV=1	35.376	30549000	32731000	28402000	3.05607e+07	20479000	31232000	38903000	1.66126e+07	0.135983	1.83961
P58671	IspG	4-hydroxy-3-methylbut-2-en-1-yl diphosphate synthase OS=Salmonella typhimurium GN=ispG PE=3 SV=1	40.625	122450000	131680000	162560000	1.38897e+08	110970000	167170000	136050000	7.59348e+07	0.116391	1.82916
Q7CPE2	AtpD	ATP synthase subunit beta OS=Salmonella typhimurium GN=atpD PE=3 SV=1	50.283	3781900000	4722500000	2969100000	3824500000	3725800000	4895600000	2789200000	2.09194e+09	0.0433726	1.8282
Q7CR92	SlpA	Peptidyl-prolyl cis-trans isomerase OS=Salmonella typhimurium GN=slpA PE=3 SV=1	16.093	37291000	28784000	18694000	2.82563e+07	44285000	22959000	17308000	1.55012e+07	0.0782543	1.82285
P0A2I3;B6E8Z7;B6V6A6;B6V6A5	GyrB	DNA gyrase subunit B OS=Salmonella typhimurium GN=gyrB PE=3 SV=2	89.895	304540000	250810000	430840000	328730000	343750000	323490000	316670000	180383500	0.219513	1.8224
P0A1W2	LepB	Signal peptidase I OS=Salmonella typhimurium GN=lepB PE=3 SV=1	35.778	163780000	150120000	137110000	1.50337e+08	159240000	133240000	157580000	82511000	0.0492109	1.82202
P65692	PfkA	6-phosphofructokinase OS=Salmonella typhimurium GN=pfkA PE=3 SV=1	34.915	807230000	1049600000	825120000	8.93983e+08	803490000	864600000	1008300000	4.90672e+08	0.119204	1.82196
P77980	AroB	3-dehydroquinate synthase OS=Salmonella typhimurium GN=aroB PE=3 SV=1	38.709	107840000	120340000	107040000	111740000	106340000	121050000	107260000	6.13525e+07	0.00612311	1.82128
P40732	ArgD	Acetylornithine/succinyldiaminopimelate aminotransferase OS=Salmonella typhimurium GN=argD PE=1 SV=3	43.669	172310000	165050000	216990000	1.84783e+08	157730000	165420000	231640000	1.01712e+08	0.0140858	1.81674
P0A1Z2	Skp	Chaperone protein skp OS=Salmonella typhimurium GN=skp PE=1 SV=1	17.905	566770000	570220000	700590000	6.12527e+08	827930000	495380000	527890000	3.39387e+08	0.178342	1.8048
Q8ZMW7	PheA	Chorismate mutase P OS=Salmonella typhimurium GN=pheA PE=4 SV=1	42.823	82772000	75396000	81202000	79790000	101480000	55680000	85247000	4.44413e+07	0.0510001	1.7954
P26405	RfbK	Phosphomannomutase OS=Salmonella typhimurium GN=rfbK PE=3 SV=1	52.086	19250000	29235000	26528000	2.50043e+07	38074000	20586000	17399000	1.39442e+07	0.301978	1.79318
Q8ZK66	Mpl	UDP-N-acetylmuramate:L-alanyl-gamma-D-glutamyl-meso-diaminopimelate ligase OS=Salmonella typhimurium GN=mpl PE=3 SV=1	50.048	20466000	34396000	32386000	2.90827e+07	44201000	23283000	21248000	1.62675e+07	0.337535	1.78777
P0A295	Rho	Transcription termination factor rho OS=Salmonella typhimurium GN=rho PE=3 SV=1	46.993	919230000	1457600000	1098800000	1.15854e+09	1577900000	1085100000	881170000	649764500	0.256011	1.78302
Q7CPM0	AccC	Acetyl CoA carboxylase OS=Salmonella typhimurium GN=accC PE=4 SV=1	49.262	510790000	666750000	578870000	585470000	898510000	422730000	473830000	3.29096e+08	0.257096	1.77902
Q8ZMM7	VirK	Similar to virK in Shigella OS=Salmonella typhimurium GN=virK PE=4 SV=1	36.101	219540000	233210000	197860000	216870000	262400000	212840000	191680000	1.22269e+08	0.0448403	1.77372
P16657	FabI	Enoyl-[acyl-carrier-protein] reductase [NADH] OS=Salmonella typhimurium GN=fabI PE=1 SV=3	27.761	1710800000	1400500000	2153200000	1.75483e+09	1858600000	1583400000	1979300000	9.93905e+08	0.115327	1.76559
P65933	PyrH	Uridylate kinase OS=Salmonella typhimurium GN=pyrH PE=1 SV=1	25.955	162800000	151240000	147500000	1.53847e+08	123480000	166820000	185080000	87153000	0.108847	1.76525
P67688	PrmA	Ribosomal protein L11 methyltransferase OS=Salmonella typhimurium GN=prmA PE=3 SV=1	31.97	14973000	18315000	19477000	1.75883e+07	22157000	18946000	13562000	1.00219e+07	0.202449	1.75499
Q56066	MoeA	Molybdopterin biosynthesis protein moeA OS=Salmonella typhimurium GN=moeA PE=3 SV=2	44.342	59230000	57971000	97108000	7.14363e+07	96930000	63557000	61575000	4.07114e+07	0.295941	1.7547
Q8ZQZ6	LeuS	Leucyl-tRNA synthetase OS=Salmonella typhimurium GN=leuS PE=3 SV=1	96.984	442490000	433790000	384690000	4.20323e+08	585390000	249610000	471600000	2.39543e+08	0.171008	1.75469
Q8ZP20;Q8ZLC8	TreA	Periplasmic trehalase OS=Salmonella typhimurium GN=treA PE=3 SV=1	63.509	118490000	87392000	144050000	116644000	103580000	102960000	156240000	6.65097e+07	0.104347	1.75379
P64237	RsmG	Ribosomal RNA small subunit methyltransferase G OS=Salmonella typhimurium GN=rsmG PE=3 SV=1	23.175	20859000	14175000	25997000	2.03437e+07	27237000	15132000	21305000	1.16736e+07	0.193835	1.74271
Q8ZPZ0	IcdA	Isocitrate dehydrogenase [NADP] OS=Salmonella typhimurium GN=icdA PE=3 SV=1	45.787	1051700000	836410000	1391100000	1093070000	1168900000	1171100000	1109700000	632445000	0.216541	1.72832
Q8ZNE1	LrhA	LysR family NADH dehydrogenase transcriptional repressor OS=Salmonella typhimurium GN=lrhA PE=4 SV=1	34.428	82613000	96171000	91627000	90137000	88132000	106780000	90275000	5.22843e+07	0.0119876	1.72398
Q8ZRB1	YbaY	Glycoprotein/polysaccharide metabolism OS=Salmonella typhimurium GN=ybaY PE=4 SV=1	19.477	78013000	62761000	102840000	8.12047e+07	65757000	86277000	105110000	4.71431e+07	0.158125	1.72252
Q8ZN41	HscB	Co-chaperone protein hscB OS=Salmonella typhimurium GN=hscB PE=3 SV=1	19.98	19729000	20485000	15120000	1.84447e+07	21993000	15813000	20616000	10710700	0.167255	1.72208
Q8ZNC0	FolC	Folylpolyglutamate synthase OS=Salmonella typhimurium GN=folC PE=4 SV=1	45.48	46930000	79747000	91143000	7.26067e+07	72026000	73821000	84736000	42273550	0.223546	1.71754
Q8ZL56	GpmI	2,3-bisphosphoglycerate-independent phosphoglycerate mutase OS=Salmonella typhimurium GN=gpmI PE=3 SV=1	56.254	91477000	49389000	85963000	7.56097e+07	88565000	76176000	75587000	4.40601e+07	0.222152	1.71606
P27237	PrlC	Oligopeptidase A OS=Salmonella typhimurium GN=prlC PE=1 SV=1	76.943	329970000	533880000	512290000	4.58713e+08	494860000	471670000	492620000	2.67511e+08	0.207656	1.71475
Q8ZL72	AldB	Aldehyde dehydrogenase B OS=Salmonella typhimurium GN=aldB PE=3 SV=1	56.326	57223000	46515000	56762000	53500000	51541000	50014000	69734000	3.1403e+07	0.0607678	1.70366
Q8ZN72	NlpB	Lipoprotein-34 OS=Salmonella typhimurium GN=nlpB PE=4 SV=1	36.937	678850000	590230000	815550000	6.94877e+08	848000000	636730000	741180000	4.08084e+08	0.111808	1.70278
Q8ZPW2;Q9F2C9	YeaG	Putative Ser protein kinase OS=Salmonella typhimurium GN=yeaG PE=4 SV=1	74.418	98886000	164300000	249180000	1.70789e+08	134780000	151460000	262340000	1.00573e+08	0.211754	1.69816
Q7CR62	ProS	Prolyl-tRNA synthetase OS=Salmonella typhimurium GN=proS PE=3 SV=1	63.539	333360000	431730000	517490000	4.27527e+08	494570000	406260000	472490000	2.51775e+08	0.197995	1.69805
Q7CPC0	YijP	Putative integral membrane protein OS=Salmonella typhimurium GN=yijP PE=4 SV=1	66.207	55148000	48345000	55860000	5.31177e+07	74703000	48026000	48254000	3.13469e+07	0.0894091	1.69451
Q8XG72	ArtI	Arginine transport system OS=Salmonella typhimurium GN=artI PE=4 SV=1	26.996	182310000	148410000	220660000	1.83793e+08	291830000	153530000	151490000	1.09423e+08	0.24145	1.67967
P05416	GlgA	Glycogen synthase OS=Salmonella typhimurium GN=glgA PE=3 SV=2	52.945	43331000	50802000	51675000	4.86027e+07	42552000	44404000	70881000	2.89368e+07	0.0854133	1.67962
P0A197	UbiB	Probable ubiquinone biosynthesis protein ubiB OS=Salmonella typhimurium GN=ubiB PE=3 SV=1	63.238	26428000	21389000	42456000	30091000	31479000	30631000	35835000	1.79566e+07	0.254001	1.67576
P0A2I5	ParE	DNA topoisomerase 4 subunit B OS=Salmonella typhimurium GN=parE PE=3 SV=1	70.088	12888000	12377000	11253000	1.21727e+07	12744000	13122000	13842000	7.2798e+06	0.0531712	1.67212
Q7CR80	FtsA	ATP-binding cell division protein OS=Salmonella typhimurium GN=ftsA PE=4 SV=1	45.313	80065000	62651000	79558000	7.40913e+07	100670000	81351000	60429000	4.44492e+07	0.154686	1.66688
Q8ZP21	STM1795	Putative homolog of glutamic dehydrogenase OS=Salmonella typhimurium GN=STM1795 PE=3 SV=1	48.037	120950000	137430000	103570000	120650000	184380000	123680000	87111000	7.2448e+07	0.161042	1.66533
P0A1V4	Adk	Adenylate kinase OS=Salmonella typhimurium GN=adk PE=3 SV=1	23.488	383980000	370360000	366890000	3.73743e+08	432270000	383350000	409350000	2.24578e+08	0.00481128	1.6642
Q8ZQU1;O87668	SucA	2-oxoglutarate dehydrogenase decarboxylase component OS=Salmonella typhimurium GN=sucA PE=4 SV=1	104.82	388920000	367070000	388870000	381620000	355860000	371230000	528470000	2.30186e+08	0.0747377	1.65788
Q8ZKI4	Pgi	Glucose-6-phosphate isomerase OS=Salmonella typhimurium GN=pgi PE=3 SV=1	61.428	613130000	461050000	554600000	5.42927e+08	769410000	495290000	522360000	3.27628e+08	0.0399888	1.65715
Q7CPE1	AtpA	ATP synthase subunit alpha OS=Salmonella typhimurium GN=atpA PE=3 SV=1	55.112	3252100000	2846800000	3875600000	3.32483e+09	3713600000	3655000000	3586000000	2.00834e+09	0.127021	1.65551
P40720	FumA	Fumarate hydratase class I, aerobic OS=Salmonella typhimurium GN=fumA PE=3 SV=3	63.824	115380000	94264000	96970000	1.02205e+08	79281000	136200000	121660000	6.18092e+07	0.216136	1.65355
Q8ZNC2	PurF	Amidophosphoribosyltransferase OS=Salmonella typhimurium GN=purF PE=4 SV=1	56.557	119510000	79013000	106130000	101551000	122760000	110660000	103340000	6.17393e+07	0.15324	1.64483
Q7CPN4	SspB	Stringent starvation protein B OS=Salmonella typhimurium GN=sspB PE=4 SV=1	18.221	21150000	27568000	20442000	2.30533e+07	44298000	11649000	20602000	1.4034e+07	0.380208	1.64268
P58683	AphA	Class B acid phosphatase OS=Salmonella typhimurium GN=aphA PE=1 SV=1	26.314	34757000	31925000	35153000	33945000	52743000	29633000	30401000	2.06758e+07	0.144428	1.64178
P61179	RplV	50S ribosomal protein L22 OS=Salmonella typhimurium GN=rplV PE=3 SV=1	12.226	1996400000	2289800000	2558600000	2281600000	2855400000	2429300000	2319000000	1.39401e+09	0.152037	1.63672
P22715	GalE	UDP-glucose 4-epimerase OS=Salmonella typhimurium GN=galE PE=3 SV=2	37.133	49437000	31783000	47962000	4.30607e+07	58812000	38423000	46373000	2.63281e+07	0.110302	1.63554
Q04873;Q79BY8	Udg	UDP-glucose 6-dehydrogenase OS=Salmonella typhimurium GN=udg PE=3 SV=1	43.633	215100000	157400000	206630000	1.93043e+08	214050000	178180000	253170000	1.18323e+08	0.0672176	1.63149
Q8ZM80	YgfZ	tRNA-modifying protein ygfZ OS=Salmonella typhimurium GN=ygfZ PE=3 SV=1	35.971	271360000	296330000	316930000	2.94873e+08	257600000	313950000	419910000	1.81768e+08	0.0304993	1.62225
Q8ZRQ8	PcnB	Poly(A) polymerase OS=Salmonella typhimurium GN=pcnB PE=3 SV=2	53.921	57331000	102120000	52428000	7.06263e+07	125820000	56193000	57477000	43906500	0.440146	1.60856
Q8ZRB9	Lon	ATP-dependent protease La OS=Salmonella typhimurium GN=lon PE=3 SV=1	87.41	1779200000	1658600000	1796600000	1744800000	2066600000	1648900000	2223700000	1.08885e+09	0.0132832	1.60242
O85139	FabH	3-oxoacyl-[acyl-carrier-protein] synthase 3 OS=Salmonella typhimurium GN=fabH PE=3 SV=1	33.523	110700000	75128000	104340000	9.67227e+07	116800000	89438000	123420000	6.04373e+07	0.0778186	1.60038
Q8ZK65	STM4417	Putative transcriptional regulator OS=Salmonella typhimurium GN=STM4417 PE=4 SV=1	30.761	73680000	49036000	98086000	7.36007e+07	75574000	90793000	84761000	4.60401e+07	0.294298	1.59862
Q8ZMF8	TruD	tRNA pseudouridine synthase D OS=Salmonella typhimurium GN=truD PE=3 SV=1	39.332	13503000	15080000	22673000	1.70853e+07	22692000	15809000	19870000	10701350	0.26056	1.59656
Q8ZPC9	YdcW	Gamma-aminobutyraldehyde dehydrogenase OS=Salmonella typhimurium GN=ydcW PE=3 SV=2	51.191	103520000	131170000	150490000	1.28393e+08	67318000	150700000	221930000	8.06571e+07	0.0839113	1.59184
Q8ZRB8	CypD	Peptidyl prolyl isomerase OS=Salmonella typhimurium GN=cypD PE=4 SV=1	68.128	272980000	522030000	708250000	5.01087e+08	466660000	598110000	654500000	315199500	0.284412	1.58974
P37419	Kbl	2-amino-3-ketobutyrate coenzyme A ligase OS=Salmonella typhimurium GN=kbl PE=3 SV=2	43.031	266080000	307060000	178580000	2.50573e+08	410430000	267820000	181500000	1.57621e+08	0.209553	1.58972
P14147	PhoQ	Virulence sensor histidine kinase phoQ OS=Salmonella typhimurium GN=phoQ PE=1 SV=2	55.466	62170000	55922000	44179000	5.40903e+07	59352000	56375000	70558000	34152250	0.208198	1.5838
Q8ZPS3	Pps	Phosphoenolpyruvate synthase OS=Salmonella typhimurium GN=pps PE=4 SV=1	87.208	404450000	360580000	518980000	4.28003e+08	322150000	639770000	513510000	270495500	0.246846	1.58229
P0A1Y6	NuoC	NADH-quinone oxidoreductase subunit C/D OS=Salmonella typhimurium GN=nuoC PE=3 SV=2	68.401	169440000	173250000	112770000	151820000	155130000	206270000	162000000	9.59567e+07	0.179284	1.58217
Q8ZM63	TktA	Transketolase 1 isozyme OS=Salmonella typhimurium GN=tktA PE=4 SV=1	72.133	1056600000	1029200000	1666100000	1.25063e+09	1701100000	937460000	1680100000	7.91754e+08	0.220726	1.57957
Q8ZPT7	YniC	Putative enzyme OS=Salmonella typhimurium GN=yniC PE=4 SV=1	24.293	276580000	200850000	336560000	271330000	296910000	259330000	383280000	1.72245e+08	0.117194	1.57525
Q8ZLZ6	Icc	Cyclic 3,5-adenosine monophosphate phosphodiesterase OS=Salmonella typhimurium GN=icc PE=4 SV=1	31.021	11533000	11520000	17020000	1.33577e+07	18944000	14568000	13236000	8.57047e+06	0.278489	1.55857
P58525	SolA	N-methyl-L-tryptophan oxidase OS=Salmonella typhimurium GN=solA PE=3 SV=1	40.663	58821000	48115000	66718000	5.78847e+07	94473000	51475000	57403000	3.7281e+07	0.211652	1.55266
Q8ZLQ5	SspA	Stringent starvation protein A OS=Salmonella typhimurium GN=sspA PE=4 SV=1	24.249	228850000	200650000	268320000	2.32607e+08	277060000	268740000	273330000	1.50174e+08	0.121383	1.54892
P58480	HtpG	Chaperone protein htpG OS=Salmonella typhimurium GN=htpG PE=3 SV=1	71.486	1147400000	2017400000	2754700000	1.97317e+09	2317300000	2046500000	2585600000	1.27406e+09	0.32441	1.54873
Q8ZJU9	YjjK	Putative transport protein OS=Salmonella typhimurium GN=yjjK PE=3 SV=1	62.309	559760000	573510000	448390000	527220000	749970000	554000000	557340000	3.4124e+08	0.109225	1.54501
Q8ZNM8	YehZ	Putative ABC superfamily transport protein (Bind_prot) OS=Salmonella typhimurium GN=yehZ PE=4 SV=1	32.757	29076000	27262000	39038000	31792000	37831000	36767000	37873000	2.06197e+07	0.178901	1.54183
P67563	SerS	Seryl-tRNA synthetase OS=Salmonella typhimurium GN=serS PE=3 SV=1	48.58	223020000	394830000	346920000	321590000	597920000	269980000	276000000	2.09715e+08	0.459565	1.53346
P55900	SerC	Phosphoserine aminotransferase OS=Salmonella typhimurium GN=serC PE=3 SV=2	39.832	441440000	503840000	456090000	4.67123e+08	646160000	503820000	514920000	3.05232e+08	0.12534	1.53039
Q8ZNW5	PurT	Phosphoribosylglycinamide formyltransferase 2 OS=Salmonella typhimurium GN=purT PE=3 SV=1	42.179	105850000	101190000	67996000	9.16787e+07	120810000	111960000	94035000	5.99143e+07	0.135131	1.53016
Q8ZPS9	ThrS	Threonyl-tRNA synthetase OS=Salmonella typhimurium GN=thrS PE=3 SV=1	73.977	337700000	324310000	366490000	3.42833e+08	439650000	362250000	421130000	2.24222e+08	0.02451	1.52899
P0A289	PrfB	Peptide chain release factor 2 OS=Salmonella typhimurium GN=prfB PE=3 SV=1	41.148	43748000	83702000	60758000	62736000	102730000	62716000	58736000	4.11e+07	0.408322	1.52642
P74882	PurN	5-phosphoribosylglycinamide transformylase (Polyphosphate kinase) OS=Salmonella typhimurium GN=purN PE=4 SV=1	23.479	10436000	10657000	10670000	1.05877e+07	10229000	14343000	13294000	6.9421e+06	0.0594531	1.52514
P0A6B1	AcpP	Acyl carrier protein OS=Salmonella typhimurium GN=acpP PE=3 SV=2	8.6394	172880000	275010000	144770000	1.97553e+08	247100000	295240000	165100000	1.29697e+08	0.203793	1.52319
Q8ZKA4	HflK	Component of modulator for protease specific for FtsH phage lambda cII repressor OS=Salmonella typhimurium GN=hflK PE=4 SV=1	45.629	1111500000	675290000	1071900000	9.52897e+08	1150500000	1104000000	1161900000	626340000	0.22205	1.52137
Q8ZRU0	FtsZ	Cell division protein ftsZ OS=Salmonella typhimurium GN=ftsZ PE=3 SV=1	40.323	581130000	657740000	705840000	6.48237e+08	903090000	787700000	638200000	4.26982e+08	0.190744	1.51818
P0A1H3	FusA	Elongation factor G OS=Salmonella typhimurium GN=fusA PE=3 SV=2	77.598	6247000000	4860600000	6910200000	6.00593e+09	6801400000	7375600000	7481600000	3.97074e+09	0.168175	1.51255
Q8ZJW6	RsmC	16S ribosomal rRNA OS=Salmonella typhimurium GN=rsmC PE=4 SV=1	37.615	31612000	38272000	50995000	40293000	45848000	48752000	50858000	2.66673e+07	0.207375	1.51095
P67179	YebC	UPF0082 protein yebC OS=Salmonella typhimurium GN=yebC PE=3 SV=1	26.418	251030000	185250000	269700000	2.35327e+08	285120000	318450000	246640000	1.55872e+08	0.241662	1.50974
Q8ZRQ2;O86925	FhuA	Outer membrane protein receptor / transporter for ferrichrome, colicin M, and phages T1, T5, and phi80 OS=Salmonella typhimurium GN=fhuA PE=3 SV=1;Ferrichrome iron receptor OS=Salmonella typhimurium GN=fhuA PE=	80.626	610690000	586470000	613680000	6.03613e+08	673070000	823260000	690670000	4.0095e+08	0.0636347	1.50546
Q7CQE8	YchF	Putative GTP-binding protein OS=Salmonella typhimurium GN=ychF PE=4 SV=1	39.602	285270000	258540000	231170000	2.58327e+08	337030000	262660000	339510000	1.72187e+08	0.122342	1.50027
Q7CQ03	PssA	Phosphatidylserine synthase OS=Salmonella typhimurium GN=pssA PE=4 SV=1	52.733	22302000	61023000	21063000	34796000	53872000	42694000	29980000	2.32001e+07	0.5353	1.49982
Q8ZKY4	OxaA	Inner membrane protein oxaA OS=Salmonella typhimurium GN=oxaA PE=3 SV=1	61.633	127430000	134240000	165380000	142350000	197680000	168780000	153000000	9.52343e+07	0.210079	1.49473
Q9F173	PolA	DNA polymerase I OS=Salmonella typhimurium GN=polA PE=3 SV=2	103.13	151370000	156000000	162180000	1.56517e+08	207030000	155550000	209080000	1.04804e+08	0.0738977	1.49342
P60802	PdxB	Erythronate-4-phosphate dehydrogenase OS=Salmonella typhimurium GN=pdxB PE=3 SV=1	41.298	158380000	144880000	123740000	1.42333e+08	211390000	143570000	167780000	9.58357e+07	0.10149	1.48518
Q7CQN5	SufS	Cysteine desulfurase OS=Salmonella typhimurium GN=sufS PE=3 SV=1	44.503	177720000	240700000	206740000	2.08387e+08	352830000	198060000	215150000	1.40441e+08	0.314396	1.48381
P0A1F0	DdlA	D-alanine--D-alanine ligase A OS=Salmonella typhimurium GN=ddlA PE=1 SV=2	39.356	63450000	64412000	48565000	58809000	97559000	47420000	71535000	3.96942e+07	0.25047	1.48155
O52765	HisS	Histidyl-tRNA synthetase OS=Salmonella typhimurium GN=hisS PE=1 SV=4	46.927	216200000	286500000	353160000	2.85287e+08	431700000	287520000	331170000	1.92572e+08	0.312866	1.48146
P0A2E1	GlyA	Serine hydroxymethyltransferase OS=Salmonella typhimurium GN=glyA PE=3 SV=1	45.454	1117700000	879000000	1611000000	1.20257e+09	1706100000	1272000000	1453400000	8.12442e+08	0.280851	1.48019
P66451	RpsQ	30S ribosomal protein S17 OS=Salmonella typhimurium GN=rpsQ PE=3 SV=2	9.7224	426940000	395780000	470860000	4.31193e+08	652650000	291530000	647340000	2.91779e+08	0.173322	1.47781
P63263	CbpA	Curved DNA-binding protein OS=Salmonella typhimurium GN=cbpA PE=3 SV=1	34.693	28265000	34826000	25067000	29386000	42526000	33034000	33245000	1.99476e+07	0.209712	1.47316
Q7CQG3	SohB	Putative peptidase OS=Salmonella typhimurium GN=sohB PE=4 SV=1	38.965	74629000	108760000	82857000	8.87487e+07	72969000	102480000	153420000	6.02927e+07	0.274489	1.47196
Q7CQU5	TrxB	Thioredoxin reductase OS=Salmonella typhimurium GN=trxB PE=3 SV=1	34.684	483160000	551820000	537550000	5.24177e+08	660080000	570520000	713040000	356334000	0.0954392	1.47103
Q7CQY7	PhoL	Putative phosphate starvation-inducible protein, ATP-binding (YbeZ protein) OS=Salmonella typhimurium GN=phoL PE=4 SV=1	40.956	266730000	259300000	356980000	2.94337e+08	473870000	328820000	292530000	2.0079e+08	0.291741	1.46589
P21267	HemL	Glutamate-1-semialdehyde 2,1-aminomutase OS=Salmonella typhimurium GN=hemL PE=3 SV=1	45.325	213280000	228340000	134690000	1.92103e+08	316600000	255680000	143230000	1.31177e+08	0.114999	1.46446
Q8ZL96	GlyS	Glycyl-tRNA synthetase beta subunit OS=Salmonella typhimurium GN=glyS PE=3 SV=3	76.452	777240000	754680000	806960000	7.79627e+08	1114600000	782230000	1011500000	5.33194e+08	0.0692062	1.46218
P67714	NdpA	Nucleoid-associated protein ndpA OS=Salmonella typhimurium GN=ndpA PE=3 SV=2	37.876	117080000	121120000	112140000	116780000	116230000	164400000	155120000	79887500	0.0947321	1.46181
Q8ZP02	ManZ	Mannose-specific enzyme IID OS=Salmonella typhimurium GN=manZ PE=4 SV=1	31.263	140270000	167210000	111320000	139600000	197870000	113440000	210350000	9.56377e+07	0.350726	1.45968
Q8ZRM2	GloB	Hydroxyacylglutathione hydrolase OS=Salmonella typhimurium GN=gloB PE=1 SV=1	28.633	21531000	19698000	21810000	21013000	12279000	28328000	38071000	1.44243e+07	0.298004	1.45678
Q7CP96	HflC	Component of modulator for protease specific for FtsH phage lambda cII repressor OS=Salmonella typhimurium GN=hflC PE=4 SV=1	37.544	935990000	1187400000	715280000	9.46223e+08	911420000	1088300000	1549800000	6.50745e+08	0.35974	1.45406
Q8ZMW8	YfiO	Putative lipoprotein OS=Salmonella typhimurium GN=yfiO PE=4 SV=1	27.826	224930000	189610000	267260000	2.27267e+08	443640000	189530000	219930000	1.56402e+08	0.320591	1.4531
P0A195	UvrA	UvrABC system protein A OS=Salmonella typhimurium GN=uvrA PE=3 SV=1	103.93	62279000	59080000	59832000	60397000	79686000	79097000	68195000	4.16126e+07	0.0237454	1.45141
Q8ZRZ0	IleS	Isoleucyl-tRNA synthetase OS=Salmonella typhimurium GN=ileS PE=3 SV=1	105.67	553400000	532400000	511740000	5.32513e+08	833270000	542490000	632230000	368131500	0.106526	1.44653
Q8ZK29	PepA	Probable cytosol aminopeptidase OS=Salmonella typhimurium GN=pepA PE=3 SV=1	54.889	209970000	202280000	306550000	239600000	278910000	312700000	312840000	1.65816e+08	0.228549	1.44498
P37411;B6EBH8;B6EBH5;B6EBH6;B6EBI0;A0SXM0;Q6IYI2	GyrA	DNA gyrase subunit A OS=Salmonella typhimurium GN=gyrA PE=3 SV=3	97.063	495060000	506390000	472410000	4.91287e+08	735320000	449020000	671820000	340296000	0.18214	1.4437
Q8ZJZ3	STM4519	Putative NAD-dependent aldehyde dehydrogenase OS=Salmonella typhimurium GN=STM4519 PE=4 SV=1	50.037	80460000	111150000	83768000	9.17927e+07	96254000	98322000	152770000	6.36801e+07	0.287571	1.44147
Q8ZLJ1	YhgF	Putative RNase R OS=Salmonella typhimurium GN=yhgF PE=4 SV=1	84.862	215950000	203540000	280480000	2.33323e+08	302520000	327000000	254660000	1.621e+08	0.252144	1.43938
Q8ZQP0	YbhG	UPF0194 membrane protein ybhG OS=Salmonella typhimurium GN=ybhG PE=3 SV=1	36.31	28513000	45064000	36093000	3.65567e+07	35220000	33222000	70234000	2.54239e+07	0.358986	1.43788
Q8ZNG2	SseL	Deubiquitinase sseL OS=Salmonella typhimurium GN=sseL PE=1 SV=2	38.221	31256000	35471000	34715000	33814000	12321000	19300000	96890000	2.35604e+07	0.565668	1.43521
Q7CP63	ArcA	Response regulator (OmpR family) in two-component regulatory system with ArcB (Or CpxA) OS=Salmonella typhimurium GN=arcA PE=4 SV=1	27.291	357600000	371320000	360800000	363240000	379510000	463750000	538480000	2.53319e+08	0.0927064	1.43392
Q8ZRD4	RibD	Pyrimidine deaminase OS=Salmonella typhimurium GN=ribD PE=4 SV=1	39.73	80062000	76315000	103260000	8.65457e+07	102320000	115730000	111820000	6.04762e+07	0.174949	1.43107
P26219	Cdh	CDP-diacylglycerol pyrophosphatase OS=Salmonella typhimurium GN=cdh PE=3 SV=2	28.367	1227100000	1445200000	1051400000	1.24123e+09	1224700000	1642200000	1870400000	8.68505e+08	0.237499	1.42916
Q8ZLL6	FkpA	Peptidyl-prolyl cis-trans isomerase OS=Salmonella typhimurium GN=fkpA PE=3 SV=1	28.945	749580000	525000000	970270000	7.48283e+08	1183800000	749240000	924540000	5.2389e+08	0.270433	1.42832
Q8ZLZ4	TolC	Outer membrane channel OS=Salmonella typhimurium GN=tolC PE=4 SV=1	53.685	864380000	892290000	1067600000	9.41423e+08	1464100000	1182100000	953530000	659950500	0.248239	1.42651
Q7CPP3	YrbC	Putative ABC superfamily transport protein OS=Salmonella typhimurium GN=yrbC PE=4 SV=1	24.004	199550000	173680000	218380000	1.97203e+08	310830000	230380000	216450000	1.38904e+08	0.187934	1.41971
P0A2C7	PotD	Spermidine/putrescine-binding periplasmic protein OS=Salmonella typhimurium GN=potD PE=3 SV=1	39.021	508830000	562210000	391140000	4.87393e+08	541750000	602470000	730810000	343755500	0.267369	1.41785
Q5QJJ5;Q6QV01	SulII	Dihydropteroate synthetase type II OS=Salmonella typhimurium GN=sulII PE=4 SV=1;Dihydropteroate synthase type II OS=Salmonella typhimurium GN=sulII PE=4 SV=1	28.527	424710000	583840000	586910000	531820000	519330000	746620000	784020000	3.75828e+08	0.0184873	1.41506
Q7CQT9	RpsA	30S ribosomal subunit protein S1 OS=Salmonella typhimurium GN=rpsA PE=4 SV=1	61.172	2933700000	2860000000	4072000000	3.28857e+09	5100900000	3099100000	4494000000	2.32723e+09	0.231471	1.41308
Q8ZLT1	RbfA	Ribosome-binding factor A OS=Salmonella typhimurium GN=rbfA PE=3 SV=1	15.165	101180000	107130000	111380000	1.06563e+08	140540000	134920000	136050000	75443500	0.0376125	1.41249
Q7CQU1;O06962	PflB	Pyruvate formate lyase I, induced anaerobically OS=Salmonella typhimurium GN=pflB PE=4 SV=1	85.004	1316400000	1257800000	1105400000	1.22653e+09	1431100000	1875200000	1430600000	8.68432e+08	0.116088	1.41235
Q08016	ArgI	Ornithine carbamoyltransferase OS=Salmonella typhimurium GN=argI PE=3 SV=3	36.741	222020000	242180000	286990000	2.50397e+08	209060000	409430000	350890000	1.7772e+08	0.194783	1.40894
Q8ZQW9	Pgm	Phosphoglucomutase OS=Salmonella typhimurium GN=pgm PE=1 SV=1	58.089	192970000	245120000	293390000	2.43827e+08	417350000	255840000	274300000	173706500	0.363376	1.40367
P0A2A3	RplA	50S ribosomal protein L1 OS=Salmonella typhimurium GN=rplA PE=3 SV=1	24.728	3662300000	5785700000	3187900000	4.21197e+09	5235300000	5599400000	5538800000	3.00181e+09	0.317818	1.40314
P0A1B5	AroF	Phospho-2-dehydro-3-deoxyheptonate aldolase, Tyr-sensitive OS=Salmonella typhimurium GN=aroF PE=3 SV=1	38.713	50927000	29804000	37349000	39360000	30839000	65857000	57214000	2.82168e+07	0.475856	1.39491
Q7CPL2	YheO	Putative regulator OS=Salmonella typhimurium GN=yheO PE=4 SV=1	26.873	23813000	32913000	25732000	27486000	31760000	41781000	34035000	1.97223e+07	0.0618697	1.39365
P0A293	YfcB	Uncharacterized adenine-specific methylase yfcB OS=Salmonella typhimurium GN=yfcB PE=3 SV=1	35.063	82687000	66493000	48233000	6.58043e+07	71278000	73587000	112970000	4.72698e+07	0.419718	1.3921
P66008	SthA	Soluble pyridine nucleotide transhydrogenase OS=Salmonella typhimurium GN=sthA PE=3 SV=2	51.608	71216000	61986000	64744000	65982000	64779000	111410000	84255000	4.77481e+07	0.26099	1.38188
P0A1W4	LepA	GTP-binding protein lepA OS=Salmonella typhimurium GN=lepA PE=3 SV=1	66.538	121230000	116420000	121660000	119770000	160260000	158260000	156460000	8.70797e+07	0.00923655	1.37541
Q7CR93	RibF	Flavokinase and FAD synthetase OS=Salmonella typhimurium GN=ribF PE=4 SV=1	34.27	32649000	30311000	36672000	3.32107e+07	54840000	47678000	29364000	2.41784e+07	0.29548	1.37357
Q7CQ32	VacJ	Lipoprotein OS=Salmonella typhimurium GN=vacJ PE=4 SV=1	28.185	65571000	71640000	80500000	7.25703e+07	88022000	98404000	102650000	5.29973e+07	0.0390859	1.36932
P26976;Q71EB8	PhoN	Non-specific acid phosphatase OS=Salmonella typhimurium GN=phoN PE=3 SV=1	28.382	2934700000	3998700000	2726200000	3.21987e+09	2329700000	4716900000	5808200000	2.35671e+09	0.35155	1.36625
Q8ZQ76	PepN	Aminopeptidase N OS=Salmonella typhimurium GN=pepN PE=4 SV=1	98.712	255780000	195790000	334700000	262090000	313640000	329880000	405270000	1.92278e+08	0.222231	1.36308
Q7CQF2	GalU	Glucose-1-phosphate uridylyltransferase OS=Salmonella typhimurium GN=galU PE=4 SV=1	32.906	197360000	220450000	279420000	232410000	384420000	249600000	296550000	170604500	0.29822	1.36227
Q8ZLS1	KdsD	Arabinose 5-phosphate isomerase OS=Salmonella typhimurium GN=kdsD PE=3 SV=1	34.999	35792000	55967000	33586000	4.17817e+07	49912000	50054000	68286000	3.08462e+07	0.396978	1.35452
Q8ZLR0	STM3334	Putative cytosine deaminase OS=Salmonella typhimurium GN=STM3334 PE=4 SV=1	47.626	27527000	35383000	42329000	3.50797e+07	45584000	41360000	54741000	2.59756e+07	0.198339	1.35049
P0A2P2	TrpS	Tryptophanyl-tRNA synthetase OS=Salmonella typhimurium GN=trpS PE=3 SV=1	37.4	79138000	97576000	118130000	9.82813e+07	158160000	91613000	147360000	7.28077e+07	0.308165	1.34988
Q8ZRR1	PanC	Pantothenate synthetase OS=Salmonella typhimurium GN=panC PE=3 SV=1	31.857	51521000	36904000	55322000	4.79157e+07	82493000	71050000	40681000	3.56077e+07	0.384838	1.34565
Q7CPD4	PepQ	Xaa-Pro dipeptidase OS=Salmonella typhimurium GN=pepQ PE=3 SV=1	50.17	138810000	177910000	175340000	164020000	268790000	186820000	210040000	1.22036e+08	0.287193	1.34403
P0A7W4	RpsE	30S ribosomal protein S5 OS=Salmonella typhimurium GN=rpsE PE=1 SV=2	17.603	2831900000	3159500000	2991200000	2994200000	5091300000	3883800000	3237800000	2.23903e+09	0.228493	1.33727
Q9L6M9	YsgA	Putative carboxymethylenebutenolidase OS=Salmonella typhimurium GN=ysgA PE=3 SV=1	29.061	66342000	80839000	54558000	6.72463e+07	66304000	109980000	98039000	5.02926e+07	0.244115	1.3371
Q8ZQT9;O67973	CydA	Cytochrome d terminal oxidase, polypeptide subunit I OS=Salmonella typhimurium GN=cydA PE=4 SV=1;Cytochrome d oxidase subunit I OS=Salmonella typhimurium GN=cydA PE=4 SV=1	58.315	222560000	218850000	175740000	2.05717e+08	172110000	319350000	348070000	1.53914e+08	0.356882	1.33657
Q8ZLH4	GlpD	Sn-glycerol-3-phosphate dehydrogenase OS=Salmonella typhimurium GN=glpD PE=3 SV=1	56.924	1929400000	1972500000	2547100000	2.14967e+09	2951700000	2591100000	3259700000	1.61379e+09	0.118688	1.33206
P74861	TyrB	Aromatic-amino-acid aminotransferase OS=Salmonella typhimurium GN=tyrB PE=3 SV=3	43.526	51884000	63969000	54514000	56789000	97149000	75151000	60275000	42638750	0.257428	1.33186
Q8ZRT2	AceE	Pyruvate dehydrogenase, decarboxylase component OS=Salmonella typhimurium GN=aceE PE=4 SV=1	99.578	3577100000	3493100000	3497900000	3522700000	5470100000	3126800000	5863500000	2.65107e+09	0.238877	1.32878
P63359	MsbA	Lipid A export ATP-binding/permease protein msbA OS=Salmonella typhimurium GN=msbA PE=1 SV=1	64.339	32115000	17593000	31370000	27026000	35583000	41846000	34098000	2.04466e+07	0.410782	1.32178
Q8ZKY8	YidA	Putative hydrolase of the HAD superfamily OS=Salmonella typhimurium GN=yidA PE=4 SV=1	30.956	115880000	85259000	134320000	1.1182e+08	152470000	143900000	167690000	8.50777e+07	0.211796	1.31432
P65921	PyrG	CTP synthase OS=Salmonella typhimurium GN=pyrG PE=3 SV=2	60.121	338950000	285390000	223680000	2.82673e+08	475960000	363270000	334110000	2.15112e+08	0.101166	1.31407
Q8ZKW8	AtpG	ATP synthase gamma chain OS=Salmonella typhimurium GN=atpG PE=2 SV=1	31.555	588800000	454610000	749220000	5.97543e+08	789300000	778270000	918010000	4.5569e+08	0.229215	1.31129
Q7CQX4	SucB	2-oxoglutarate dehydrogenase (Dihydrolipoyltranssuccinase E2 component) OS=Salmonella typhimurium GN=sucB PE=3 SV=1	43.857	488260000	727570000	620690000	6.12173e+08	995870000	804490000	746300000	4.66888e+08	0.327615	1.31118
P0A281	Pth	Peptidyl-tRNA hydrolase OS=Salmonella typhimurium GN=pth PE=3 SV=1	21.178	28308000	22465000	35155000	2.86427e+07	50693000	33556000	34913000	2.18464e+07	0.314719	1.3111
P0A1F8	Asd	Aspartate-semialdehyde dehydrogenase OS=Salmonella typhimurium GN=asd PE=3 SV=1	40.136	267670000	257570000	298320000	274520000	516160000	309160000	320750000	2.10113e+08	0.283901	1.30654
Q8ZLL4	SlyD	Peptidyl-prolyl cis-trans isomerase OS=Salmonella typhimurium GN=slyD PE=3 SV=1	20.788	59180000	64219000	78271000	6.72233e+07	115440000	109980000	55380000	5.148e+07	0.435077	1.30581
P37426	NrdA	Ribonucleoside-diphosphate reductase 1 subunit alpha OS=Salmonella typhimurium GN=nrdA PE=3 SV=1	85.735	591250000	565760000	395260000	5.17423e+08	618840000	1001400000	549320000	3.97753e+08	0.26152	1.30087
Q9F2E0	BipA	BipA GTPase (GTP-binding elongation factor family protein) OS=Salmonella typhimurium GN=bipA PE=4 SV=1	67.376	473240000	454480000	475220000	4.67647e+08	631350000	683130000	646450000	3.59504e+08	0.039604	1.30081
P63923	DeoB	Phosphopentomutase OS=Salmonella typhimurium GN=deoB PE=3 SV=1	44.243	231310000	220220000	287010000	246180000	381560000	305940000	345080000	1.89306e+08	0.196609	1.30043
P02910;REV__Q8ZKZ3	HisJ	Histidine-binding periplasmic protein OS=Salmonella typhimurium GN=hisJ PE=1 SV=1	28.379	203210000	284390000	150280000	2.12627e+08	275860000	260870000	355620000	163597500	0.469716	1.29969
P40815	Res	Type III restriction-modification system StyLTI enzyme res OS=Salmonella typhimurium GN=res PE=3 SV=2	113.39	6026900	10782000	9552700	8787200	10174000	13649000	13067000	6.76317e+06	0.220516	1.29927
Q7CPI5	YiaD	Putative outer membrane lipoprotein OS=Salmonella typhimurium GN=yiaD PE=3 SV=1	22.304	96074000	120180000	89315000	1.01856e+08	98341000	161020000	169160000	7.85622e+07	0.267175	1.29651
P0A1H5	TufA	Elongation factor Tu OS=Salmonella typhimurium GN=tufA PE=3 SV=2	43.283	23198000000	18204000000	19134000000	2.01787e+10	27525000000	25307000000	32139000000	1.5578e+10	0.206051	1.29533
Q8ZJU8	GpmB	Probable phosphoglycerate mutase gpmB OS=Salmonella typhimurium GN=gpmB PE=3 SV=1	23.868	23585000	21320000	24340000	2.30817e+07	41575000	21913000	34021000	17876650	0.21265	1.29116
P66738	Frr	Ribosome-recycling factor OS=Salmonella typhimurium GN=frr PE=3 SV=1	20.555	550760000	369190000	607940000	5.09297e+08	717030000	748770000	687230000	3.94722e+08	0.32557	1.29027
Q7CQT1	STM1078	Putative cytoplasmic protein OS=Salmonella typhimurium GN=STM1078 PE=4 SV=1	14.908	197300000	179420000	212750000	196490000	244580000	248040000	339300000	1.52519e+08	0.0861524	1.2883
P58696	AsnS	Asparaginyl-tRNA synthetase OS=Salmonella typhimurium GN=asnS PE=3 SV=2	52.523	540720000	730480000	833820000	7.01673e+08	963880000	1031500000	977660000	5.45057e+08	0.253092	1.28734
P0A2L3	CorC	Magnesium and cobalt efflux protein corC OS=Salmonella typhimurium GN=corC PE=3 SV=1	33.299	30311000	34474000	30196000	3.16603e+07	62457000	33346000	38877000	2.46913e+07	0.356272	1.28224
Q8ZJZ8	IadA	Isoaspartyl dipeptidase OS=Salmonella typhimurium GN=iadA PE=4 SV=1	40.324	63918000	45590000	61527000	5.70117e+07	105670000	49532000	87507000	44496650	0.0994749	1.28126
P66692	RpiA	Ribose-5-phosphate isomerase A OS=Salmonella typhimurium GN=rpiA PE=3 SV=1	22.895	137740000	113120000	193120000	1.47993e+08	260260000	173300000	197330000	1.15663e+08	0.368549	1.27952
Q8ZRC0	ClpX	ATP-dependent Clp protease ATP-binding subunit clpX OS=Salmonella typhimurium GN=clpX PE=3 SV=1	46.175	401220000	245340000	432380000	3.59647e+08	660820000	381010000	495250000	281798000	0.24996	1.27626
Q7CQ01	ClpB	Chaperone protein clpB OS=Salmonella typhimurium GN=clpB PE=3 SV=1	95.436	2166700000	1787700000	2488600000	2.14767e+09	2948500000	3332600000	2936600000	1.68991e+09	0.268154	1.27088
Q8ZR02	DacA	D-alanyl-D-alanine carboxypeptidase, penicillin-binding protein 5 OS=Salmonella typhimurium GN=dacA PE=3 SV=1	44.456	271650000	290960000	333720000	2.98777e+08	528580000	399920000	357440000	2.35756e+08	0.309647	1.26731
Q8ZJY6	YjiA	Putative cobalamin synthesis protein OS=Salmonella typhimurium GN=yjiA PE=4 SV=1	35.608	41664000	24343000	25753000	3.05867e+07	43455000	38267000	49987000	2.41467e+07	0.397454	1.2667
P0A2F6;O85310;Q79VW3;Q5QJF5	Ssb	Single-stranded DNA-binding protein OS=Salmonella typhimurium GN=ssb PE=3 SV=2	19.074	253750000	232070000	260280000	248700000	370440000	324200000	376360000	1.9635e+08	0.00121813	1.26662
Q8ZKE6	PhnO	Putative regulator in phn operon OS=Salmonella typhimurium GN=phnO PE=4 SV=1	17.932	22464000	35530000	21873000	2.66223e+07	25685000	40702000	48266000	2.10197e+07	0.404326	1.26654
P0A1X0	SlyB	Outer membrane lipoprotein slyB OS=Salmonella typhimurium GN=slyB PE=1 SV=1	15.547	1305100000	1293600000	1451600000	1350100000	2049400000	1850000000	1921000000	1.06707e+09	0.0864814	1.26524
Q8ZR52	YbdG	Putative transport OS=Salmonella typhimurium GN=ybdG PE=4 SV=1	46.594	28731000	31590000	33047000	3.11227e+07	35824000	55288000	43067000	2.45995e+07	0.182718	1.26518
O84885	RseB	Sigma-E factor regulatory protein (Anti sigma E (Sigma 24) factor, negative regulator) OS=Salmonella typhimurium GN=rseB PE=4 SV=1	35.767	28776000	22534000	19544000	23618000	42083000	33023000	27397000	1.87922e+07	0.0342909	1.2568
P0A1Y4	NuoG	NADH-quinone oxidoreductase subunit G OS=Salmonella typhimurium GN=nuoG PE=3 SV=2	100.03	162430000	180270000	167730000	1.70143e+08	204290000	249740000	284750000	135443000	0.146049	1.2562
Q8ZP42	PurU	Formyltetrahydrofolate hydrolase OS=Salmonella typhimurium GN=purU PE=4 SV=1	31.829	89340000	88450000	152190000	1.09993e+08	138610000	169250000	170570000	8.77122e+07	0.373595	1.25403
P25468	PyrD	Dihydroorotate dehydrogenase OS=Salmonella typhimurium GN=pyrD PE=3 SV=2	36.739	23314000	14185000	30107000	2.25353e+07	32575000	30844000	34795000	18005900	0.390015	1.25155
Q8ZM06	DkgA	2,5-diketo-D-gluconic acid reductase A OS=Salmonella typhimurium GN=dkgA PE=3 SV=1	30.995	50615000	69053000	74441000	64703000	65274000	45615000	171250000	5.17255e+07	0.520732	1.25089
P0A2M5	Upp	Uracil phosphoribosyltransferase OS=Salmonella typhimurium GN=upp PE=3 SV=1	22.533	233790000	163120000	245060000	213990000	324070000	348620000	261150000	171204000	0.377349	1.24991
Q7CQ36	FabB	3-oxoacyl-[acyl-carrier-protein] synthase I OS=Salmonella typhimurium GN=fabB PE=3 SV=1	42.373	575510000	601780000	786190000	6.54493e+08	931140000	915170000	1012200000	5.2406e+08	0.196303	1.24889
Q8ZR34	FepB	Ferric enterobactin (Enterochelin) tranporter OS=Salmonella typhimurium GN=fepB PE=4 SV=1	34.297	45956000	39462000	37031000	4.08163e+07	77490000	59393000	42076000	3.28092e+07	0.151066	1.24405
Q8ZNF3	ArnB	UDP-4-amino-4-deoxy-L-arabinose--oxoglutarate aminotransferase OS=Salmonella typhimurium GN=arnB PE=1 SV=2	41.165	156580000	182780000	146190000	161850000	274350000	234210000	201740000	1.30222e+08	0.206012	1.24288
Q8ZMA9	ThyA	Thymidylate synthase OS=Salmonella typhimurium GN=thyA PE=3 SV=1	30.368	53470000	38971000	63069000	5.18367e+07	82136000	81315000	65014000	41885250	0.401191	1.23759
O84944	SseA	SseA (Secretion system effector) OS=Salmonella typhimurium GN=sseA PE=4 SV=1	12.449	171620000	173050000	190180000	1.78283e+08	179670000	270670000	336560000	144265000	0.242012	1.2358
Q8ZK71	MsrA	Peptide methionine sulfoxide reductase msrA OS=Salmonella typhimurium GN=msrA PE=3 SV=1	23.397	242000000	159190000	285240000	228810000	357390000	312670000	344760000	1.8605e+08	0.324265	1.22983
P0A2D1	UcpA	Oxidoreductase ucpA OS=Salmonella typhimurium GN=ucpA PE=3 SV=1	27.869	37310000	44813000	59109000	4.70773e+07	53574000	79479000	76821000	38476900	0.241143	1.22352
P65534	Ndk	Nucleoside diphosphate kinase OS=Salmonella typhimurium GN=ndk PE=3 SV=2	15.521	374850000	329430000	432370000	3.78883e+08	486230000	597270000	608990000	3.1029e+08	0.222134	1.22106
Q8ZP15	FadR	Fatty acid metabolism regulator protein OS=Salmonella typhimurium GN=fadR PE=3 SV=3	26.986	13405000	14621000	11214000	13080000	23855000	20335000	14328000	10728300	0.186507	1.21921
Q8ZRM9	MetN1	Methionine import ATP-binding protein metN 1 OS=Salmonella typhimurium GN=metN1 PE=3 SV=1	37.661	31410000	18182000	26224000	25272000	38164000	40353000	34884000	2.07902e+07	0.399911	1.21557
P0A2H3	TatA	Sec-independent protein translocase protein tatA OS=Salmonella typhimurium GN=tatA PE=3 SV=1	8.9441	74233000	93212000	101300000	8.95817e+07	107560000	152170000	142450000	73733000	0.09778	1.21495
Q7CR66	ErpA	Iron-sulfur cluster insertion protein erpA OS=Salmonella typhimurium GN=erpA PE=3 SV=2	12.099	41752000	48195000	42248000	44065000	53727000	70364000	73823000	3.62842e+07	0.17175	1.21444
P66955	TalB	Transaldolase B OS=Salmonella typhimurium GN=talB PE=3 SV=2	35.171	2033200000	2145900000	1377900000	1.85233e+09	2677100000	2477900000	3171300000	1.52649e+09	0.429743	1.21346
P58663	RcsB	Capsular synthesis regulator component B OS=Salmonella typhimurium GN=rcsB PE=3 SV=1	23.714	111010000	83580000	127580000	107390000	195900000	137260000	150080000	88594000	0.294785	1.21216
Q9KGX6	LpxO	Lipid A hydroxylase (Putative dioxygenase for synthesis of lipid) OS=Salmonella typhimurium GN=lpxO PE=4 SV=1	34.854	45245000	34483000	53456000	4.43947e+07	58523000	43722000	97994000	3.67105e+07	0.207167	1.20932
Q7CQR3	GrxB	Glutaredoxin 2 OS=Salmonella typhimurium GN=grxB PE=4 SV=1	24.463	245550000	192070000	272280000	2.36633e+08	404710000	272430000	391750000	1.95963e+08	0.0918004	1.20754
Q8ZLD7	UspA	Universal stress protein A OS=Salmonella typhimurium GN=uspA PE=3 SV=3	16.08	81610000	165790000	66034000	104478000	209480000	88479000	173990000	8.6524e+07	0.76644	1.2075
Q8ZRP4	DapD	2,3,4,5-tetrahydropyridine-2,6-dicarboxylate N-succinyltransferase OS=Salmonella typhimurium GN=dapD PE=3 SV=1	29.852	986810000	626170000	1166900000	9.26627e+08	1752600000	1179400000	1262900000	7.69065e+08	0.403754	1.20487
Q7CPU8	YggE	Putative periplasmic immunogenic protein OS=Salmonella typhimurium GN=yggE PE=4 SV=1	26.496	93996000	85150000	98058000	9.24013e+07	163850000	139100000	116480000	76895500	0.245922	1.20165
O33789	WzzE	Lipopolysaccharide biosynthesis protein wzzE OS=Salmonella typhimurium GN=wzzE PE=3 SV=2	39.461	144140000	100250000	163100000	135830000	189830000	218550000	208920000	1.13172e+08	0.382578	1.20021
Q8ZP54	Rnb	Exoribonuclease 2 OS=Salmonella typhimurium GN=rnb PE=3 SV=1	72.439	121470000	116650000	124060000	1.20727e+08	210090000	177020000	162780000	1.00813e+08	0.169987	1.19753
P0A7X0	RpsH	30S ribosomal protein S8 OS=Salmonella typhimurium GN=rpsH PE=3 SV=2	14.126	586090000	606790000	638010000	6.10297e+08	1094700000	902890000	790460000	5.11143e+08	0.255507	1.19399
Q9ZF31	InfB	Translation initiation factor IF-2 OS=Salmonella typhimurium GN=infB PE=3 SV=2	97.401	1231900000	1121700000	1136700000	1.16343e+09	1950100000	1504600000	1861500000	9.74637e+08	0.0998924	1.19371
Q7CQR2	YceH	UPF0502 protein yceH OS=Salmonella typhimurium GN=yceH PE=3 SV=1	24.12	28127000	37305000	29050000	31494000	34907000	72128000	37100000	2.64248e+07	0.261431	1.19184
Q8ZL95	GlyQ	Glycyl-tRNA synthetase alpha subunit OS=Salmonella typhimurium GN=glyQ PE=3 SV=1	34.746	178870000	141990000	215310000	1.78723e+08	297830000	264000000	256440000	1.50016e+08	0.331075	1.19136
Q8ZND8	YfbT	Putative phosphatase OS=Salmonella typhimurium GN=yfbT PE=4 SV=1	23.903	18551000	21027000	16583000	1.87203e+07	24565000	34670000	26564000	1.57298e+07	0.129297	1.19012
Q8ZPT3	STM1328	Putative outer membrane protein (LpxR) OS=Salmonella typhimurium GN=STM1328 PE=4 SV=1	34.84	535790000	420550000	558590000	5.04977e+08	704970000	757930000	852350000	4.24463e+08	0.225579	1.18968
Q8ZQR3	YbhC	Putative pectinesterase OS=Salmonella typhimurium GN=ybhC PE=3 SV=1	45.907	95313000	69657000	103610000	8.95267e+07	164800000	93894000	152560000	7.53966e+07	0.123662	1.18741
Q8ZMC0	MltA	Membrane-bound lytic murein transglycosylase A OS=Salmonella typhimurium GN=mltA PE=4 SV=1	40.27	24409000	12812000	20142000	19121000	35724000	24388000	27866000	1.61293e+07	0.269046	1.18548
Q8ZRP0	YaeT	Outer membrane protein assembly factor yaeT OS=Salmonella typhimurium GN=yaeT PE=3 SV=1	89.525	750260000	570680000	880250000	733730000	1282200000	1088000000	1011100000	619905000	0.369299	1.18362
Q7CPA1	AspA	Aspartate ammonia-lyase OS=Salmonella typhimurium GN=aspA PE=4 SV=1	52.285	441970000	478000000	659510000	5.26493e+08	702420000	833920000	892240000	4.4524e+08	0.243515	1.18249
Q8ZPD4	YncB	Putative NADP-dependent oxidoreductase OS=Salmonella typhimurium GN=yncB PE=4 SV=1	39.195	33517000	25925000	33160000	3.08673e+07	45974000	41331000	55288000	2.61421e+07	0.154304	1.18075
P0A1S2	Hns	DNA-binding protein H-NS OS=Salmonella typhimurium GN=hns PE=3 SV=2	15.542	1857000000	1960600000	1935900000	1.91783e+09	3360700000	2999900000	2513600000	1.62694e+09	0.217355	1.1788
P0A1P0	GapA	Glyceraldehyde-3-phosphate dehydrogenase OS=Salmonella typhimurium GN=gapA PE=3 SV=2	35.586	8612700000	6344600000	8115600000	7.69097e+09	13407000000	10273000000	12073000000	6.55472e+09	0.0799743	1.17335
Q8ZRT1	AceF	Pyruvate dehydrogenase OS=Salmonella typhimurium GN=aceF PE=3 SV=1	66.139	2283900000	2237200000	1623500000	2048200000	3435800000	3519100000	2570200000	1.74627e+09	0.0726593	1.1729
P15434	PheT	Phenylalanyl-tRNA synthetase beta chain OS=Salmonella typhimurium GN=pheT PE=3 SV=3	87.252	504790000	434290000	467050000	468710000	725600000	678810000	776770000	3.99883e+08	0.104689	1.17212
Q8ZLR9	YhbN	Putative ABC superfamily transport protein OS=Salmonella typhimurium GN=yhbN PE=4 SV=1	20.059	26951000	29757000	30327000	2.90117e+07	23844000	46928000	64304000	2.47639e+07	0.436222	1.17153
P64076	Eno	Enolase OS=Salmonella typhimurium GN=eno PE=3 SV=2	45.598	4384900000	2831900000	5247400000	4.15473e+09	5415600000	6683900000	7299300000	3.55645e+09	0.449796	1.16823
Q04866	WzzB	Chain length determinant protein OS=Salmonella typhimurium GN=wzzB PE=1 SV=1	36.258	152580000	174440000	147070000	158030000	231090000	231000000	276300000	135371500	0.259846	1.16738
Q9L6R5	WecB	UDP-N-acetylglucosamine 2-epimerase OS=Salmonella typhimurium GN=wecB PE=3 SV=1	42.165	18227000	15867000	33277000	22457000	33608000	39555000	31772000	1.92381e+07	0.641614	1.16732
Q8ZNW0	PykA	Pyruvate kinase II OS=Salmonella typhimurium GN=pykA PE=3 SV=3	51.387	271260000	269910000	347860000	2.96343e+08	535710000	414800000	435940000	2.54183e+08	0.338774	1.16587
P17127	FruB	Multiphosphoryl transfer protein OS=Salmonella typhimurium GN=fruB PE=2 SV=1	39.593	29478000	34152000	44583000	36071000	66758000	60669000	41558000	3.09806e+07	0.562028	1.16431
Q8ZNA2	YfdZ	Putative aminotransferase OS=Salmonella typhimurium GN=yfdZ PE=4 SV=1	46.219	28473000	13849000	28998000	2.37733e+07	36447000	38900000	36157000	20442400	0.560664	1.16294
P0A2D7	TyrR	Transcriptional regulatory protein tyrR OS=Salmonella typhimurium GN=tyrR PE=3 SV=1	57.679	26793000	24204000	26767000	2.59213e+07	45107000	41109000	35620000	22336600	0.2018	1.16049
Q8ZRN1	MetQ	D-methionine-binding lipoprotein metQ OS=Salmonella typhimurium GN=metQ PE=3 SV=1	29.435	956670000	900920000	964460000	9.40683e+08	1227700000	1497200000	1701900000	8.1158e+08	0.226207	1.15908
P0A1D7	ClpP	ATP-dependent Clp protease proteolytic subunit OS=Salmonella typhimurium GN=clpP PE=3 SV=1	23.176	260830000	131670000	310460000	234320000	497630000	208440000	398580000	2.02519e+08	0.367449	1.15703
Q8ZQZ7	RlpB	LPS-assembly lipoprotein rlpB OS=Salmonella typhimurium GN=rlpB PE=3 SV=1	21.457	93195000	122440000	103760000	106465000	151630000	182940000	167460000	9.20388e+07	0.107722	1.15674
Q8ZKX1	GlmS	Glucosamine--fructose-6-phosphate aminotransferase [isomerizing] OS=Salmonella typhimurium GN=glmS PE=3 SV=3	66.877	59532000	90722000	68811000	7.30217e+07	93487000	117420000	133430000	6.31285e+07	0.338806	1.15672
Q8ZQF1	LtaA	L-allo-threonine aldolase OS=Salmonella typhimurium GN=ltaA PE=4 SV=1	36.353	34442000	38180000	24566000	32396000	47834000	46551000	58441000	2.80181e+07	0.485827	1.15625
Q8ZRA2	Apt	Adenine phosphoribosyltransferase OS=Salmonella typhimurium GN=apt PE=3 SV=1	19.985	52496000	53074000	65089000	5.68863e+07	106060000	90787000	72132000	4.93128e+07	0.427339	1.15358
Q8ZRC1	YajG	Putative lipoprotein OS=Salmonella typhimurium GN=yajG PE=4 SV=1	22.81	120800000	125520000	103580000	1.16633e+08	240590000	168440000	144930000	1.01559e+08	0.308662	1.14843
Q7DAP2;O30898	PSLT046	Putative carbonic anhydrase OS=Salmonella typhimurium GN=PSLT046 PE=4 SV=1;Putative carbonic anhydrase Mig-5 OS=Salmonella typhimurium GN=mig-5 PE=4 SV=1	26.644	664520000	483740000	697800000	6.15353e+08	1089800000	802340000	1031500000	5.36001e+08	0.141717	1.14805
O52324	ArnC	Undecaprenyl-phosphate 4-deoxy-4-formamido-L-arabinose transferase OS=Salmonella typhimurium GN=arnC PE=2 SV=1	36.516	178040000	204920000	142780000	1.75247e+08	283390000	215840000	335000000	1.52942e+08	0.533898	1.14584
Q8ZPM8	PdxY	Pyridoxamine kinase OS=Salmonella typhimurium GN=pdxY PE=3 SV=1	31.112	27094000	45875000	35208000	36059000	58679000	48992000	64045000	3.14813e+07	0.529837	1.14541
Q8ZLQ1	DegQ	Serine endoprotease OS=Salmonella typhimurium GN=degQ PE=4 SV=1	47.326	187610000	211710000	202400000	2.00573e+08	341120000	310660000	305440000	1.7549e+08	0.199776	1.14293
Q93LJ4	STM1269	Periplasmic monofunctional chorismate mutase (Putative chorismate mutase) OS=Salmonella typhimurium GN=STM1269 PE=4 SV=1	20.582	67032000	75291000	56616000	66313000	45610000	95250000	175840000	5.80617e+07	0.737618	1.14211
Q8ZND6	Pta	Phosphotransacetylase OS=Salmonella typhimurium GN=pta PE=4 SV=1	77.277	1245900000	1198400000	762320000	1.06887e+09	1900100000	1905900000	1305300000	9.37072e+08	0.165519	1.14065
Q8ZNG5	GlpA	Sn-glycerol-3-phosphate dehydrogenase (Anaerobic), large subunit OS=Salmonella typhimurium GN=glpA PE=3 SV=1	59.057	159080000	159680000	109860000	1.42873e+08	169150000	289150000	227280000	1.2569e+08	0.471756	1.13672
P00929	TrpA	Tryptophan synthase alpha chain OS=Salmonella typhimurium GN=trpA PE=1 SV=1	28.671	28618000	36252000	25313000	30061000	43244000	36057000	65437000	2.65353e+07	0.630175	1.13287
Q7CQ56	MenB	Dihydroxynaphtoic acid synthetase OS=Salmonella typhimurium GN=menB PE=3 SV=1	31.693	73344000	59136000	63088000	6.51893e+07	120590000	108910000	84693000	5.76021e+07	0.232484	1.13172
P37415	PSLT051	Uncharacterized protein pSLT051 OS=Salmonella typhimurium GN=PSLT051 PE=3 SV=1	35.321	41477000	40657000	38479000	4.02043e+07	72712000	64958000	57131000	3.57135e+07	0.105452	1.12575
Q8ZKM0	Ppc	Phosphoenolpyruvate carboxylase OS=Salmonella typhimurium GN=ppc PE=3 SV=1	99.001	906660000	672070000	1040700000	8.73143e+08	1493600000	1321500000	1416800000	7.75848e+08	0.33488	1.1254
P12680	PabB	Para-aminobenzoate synthase component 1 OS=Salmonella typhimurium GN=pabB PE=1 SV=1	50.978	18682000	51987000	19666000	3.01117e+07	54067000	51721000	40336000	2.67894e+07	0.759281	1.12401
P06614	CysB	HTH-type transcriptional regulator cysB OS=Salmonella typhimurium GN=cysB PE=1 SV=1	36.013	31283000	39937000	23247000	31489000	68352000	36345000	48188000	2.80289e+07	0.649182	1.12345
Q8ZRU2	MurC	UDP-N-acetylmuramate--L-alanine ligase OS=Salmonella typhimurium GN=murC PE=3 SV=1	53.437	32172000	27568000	29545000	2.97617e+07	58349000	41640000	44787000	2.65423e+07	0.14826	1.12129
Q8ZRW0	Imp	LPS-assembly protein OS=Salmonella typhimurium GN=imp PE=3 SV=1	89.87	233580000	201960000	290490000	242010000	399070000	413290000	369990000	2.16764e+08	0.421064	1.11647
P0A2K1	TrpB	Tryptophan synthase beta chain OS=Salmonella typhimurium GN=trpB PE=1 SV=2	42.867	28312000	34556000	15437000	2.61017e+07	52338000	44309000	30961000	2.33948e+07	0.457571	1.1157
Q8ZPV5	SelD	Selenide, water dikinase OS=Salmonella typhimurium GN=selD PE=3 SV=1	36.437	46670000	71032000	73500000	63734000	127720000	98573000	85562000	5.71734e+07	0.630595	1.11475
P26264	CysQ	3(2),5-bisphosphate nucleotidase cysQ OS=Salmonella typhimurium GN=cysQ PE=2 SV=2	27.49	40602000	56582000	35398000	44194000	50614000	74816000	92608000	3.99736e+07	0.615988	1.10558
O86090	Ppk	Polyphosphate kinase OS=Salmonella typhimurium GN=ppk PE=3 SV=3	80.455	9197100	9305100	22868000	1.37901e+07	8510100	5286300	54273000	1.24794e+07	0.668811	1.10503
Q7CPN8	PtsN	Sugar specific PTS family enzyme IIA OS=Salmonella typhimurium GN=ptsN PE=4 SV=1	17.914	28031000	19638000	20292000	2.26537e+07	60543000	21740000	29588000	2.05097e+07	0.467123	1.10454
Q8ZPZ6	PurB	Adenylosuccinate lyase OS=Salmonella typhimurium GN=purB PE=4 SV=1	51.546	286570000	449610000	428500000	3.88227e+08	768790000	610480000	539910000	3.5185e+08	0.620404	1.10339
P62405	RplE	50S ribosomal protein L5 OS=Salmonella typhimurium GN=rplE PE=3 SV=2	20.317	2873100000	3925100000	3248300000	3.34883e+09	6246000000	4380200000	5968500000	3.04236e+09	0.553114	1.10073
Q8ZMK6	AlaS	Alanyl-tRNA synthetase OS=Salmonella typhimurium GN=alaS PE=3 SV=1	95.898	587730000	525050000	607190000	5.73323e+08	1129700000	757690000	960300000	5.22077e+08	0.246198	1.09816
Q8ZJV8	DeoC	Deoxyribose-phosphate aldolase OS=Salmonella typhimurium GN=deoC PE=3 SV=2	27.684	299900000	407810000	239280000	3.15663e+08	287790000	581290000	702130000	2.88055e+08	0.708424	1.09584
Q7CQW0	GlnH	Glutamine high-affinity transporter (High-affinity periplasmic glutamine binding protein) OS=Salmonella typhimurium GN=glnH PE=4 SV=1	27.262	130790000	115110000	171400000	139100000	287260000	221660000	183870000	1.27012e+08	0.614956	1.09518
Q8ZP84	UspE	Universal stress protein E OS=Salmonella typhimurium GN=uspE PE=3 SV=3	35.638	137890000	162730000	102490000	134370000	252480000	179910000	239570000	1.23193e+08	0.610836	1.09073
P37722	FrsA	Esterase frsA OS=Salmonella typhimurium GN=frsA PE=3 SV=2	47.159	39696000	20999000	58306000	39667000	73788000	60567000	64141000	3.63909e+07	0.715072	1.09002
P0A1P2	GpsA	Glycerol-3-phosphate dehydrogenase [NAD(P)+] OS=Salmonella typhimurium GN=gpsA PE=3 SV=1	36.342	43746000	42915000	39401000	4.20207e+07	67163000	57563000	85616000	38562700	0.442871	1.08967
P66541	RpsB	30S ribosomal protein S2 OS=Salmonella typhimurium GN=rpsB PE=3 SV=2	26.758	2020700000	3088200000	2584600000	2564500000	4481600000	4080200000	4281200000	2354550000	0.489351	1.08917
Q8ZRA7	AcrB	RND family, acridine efflux pump OS=Salmonella typhimurium GN=acrB PE=4 SV=1	113.61	119820000	117330000	110830000	1.15993e+08	185300000	197900000	198490000	1.06643e+08	0.150589	1.08768
Q8ZMN0	IroN	TonB-dependent siderophore receptor protein OS=Salmonella typhimurium GN=iroN PE=3 SV=1	79.4	1654800000	1583500000	1600900000	1.61307e+09	4757500000	1655800000	1686400000	1.48495e+09	0.770054	1.08628
Q8ZM69	SerA	D-3-phosphoglycerate dehydrogenase OS=Salmonella typhimurium GN=serA PE=3 SV=1	43.987	608840000	325930000	632600000	5.22457e+08	996420000	731730000	895470000	4.80997e+08	0.449402	1.0862
P0A1A5	IlvE	Branched-chain-amino-acid aminotransferase OS=Salmonella typhimurium GN=ilvE PE=1 SV=2	34.052	223990000	268420000	202330000	231580000	516080000	286390000	360570000	2.13224e+08	0.626202	1.08609
Q9L9I4	HemE	Uroporphyrinogen decarboxylase OS=Salmonella typhimurium GN=hemE PE=3 SV=1	39.16	24885000	19560000	32059000	2.55013e+07	57036000	37369000	33747000	2.34945e+07	0.663978	1.08542
Q8ZRA6;Q8ZLN5	AcrA	Acridine efflux pump OS=Salmonella typhimurium GN=acrA PE=4 SV=1	42.234	734630000	643010000	678890000	685510000	1285000000	971770000	1193600000	6.32568e+08	0.131371	1.08369
Q8ZR70	PurE	Phosphoribosylaminoimidazole carboxylase = AIR carboxylase, catalytic subunit OS=Salmonella typhimurium GN=purE PE=4 SV=1	17.794	97557000	134560000	104850000	1.12322e+08	215420000	164350000	189440000	1.04355e+08	0.566188	1.07635
P0A1V6	Prs	Ribose-phosphate pyrophosphokinase OS=Salmonella typhimurium GN=prs PE=3 SV=2	34.216	1123800000	958910000	1035100000	1039270000	2152500000	1811100000	1313400000	9.6745e+08	0.404191	1.07424
Q8ZRT0	LpdA	Dihydrolipoyl dehydrogenase OS=Salmonella typhimurium GN=lpdA PE=3 SV=1	50.639	1309500000	1709200000	1638100000	1.55227e+09	2576600000	2619700000	2710000000	1.44949e+09	0.293671	1.07091
Q8ZL67	MtlD	Mannitol-1-phosphate 5-dehydrogenase OS=Salmonella typhimurium GN=mtlD PE=3 SV=1	40.899	46378000	48368000	58061000	5.09357e+07	81040000	59505000	119670000	4.77061e+07	0.45401	1.0677
P40676	SlyA	Transcriptional regulator slyA OS=Salmonella typhimurium GN=slyA PE=1 SV=3	16.422	245090000	306340000	287070000	279500000	361050000	527990000	543390000	2.62612e+08	0.226028	1.06431
Q8ZL52	Tdh	L-threonine 3-dehydrogenase OS=Salmonella typhimurium GN=tdh PE=3 SV=1	37.212	117890000	113970000	157960000	129940000	212200000	210840000	243180000	1.2214e+08	0.287079	1.06386
P64222	GcvT	Aminomethyltransferase OS=Salmonella typhimurium GN=gcvT PE=3 SV=1	40.216	269530000	245060000	336300000	283630000	547350000	460850000	447350000	2.66851e+08	0.497353	1.06288
Q7CPE5	AtpH	Membrane-bound ATP synthase, F1 sector, delta-subunit OS=Salmonella typhimurium GN=atpH PE=4 SV=1	19.412	288110000	270760000	225080000	2.61317e+08	400020000	406100000	535660000	2.45993e+08	0.574517	1.06229
Q8ZRS1	Gcd	Glucose dehydrogenase OS=Salmonella typhimurium GN=gcd PE=4 SV=1	86.494	33026000	31895000	24405000	2.97753e+07	30658000	62185000	60050000	2.80304e+07	0.722699	1.06225
P0A2F0	RpoE	RNA polymerase sigma-E factor OS=Salmonella typhimurium GN=rpoE PE=3 SV=1	21.711	11563000	9364500	13609000	1.15122e+07	25767000	18158000	15298000	10857550	0.657515	1.06029
P0A1C3	AccA	Acetyl-coenzyme A carboxylase carboxyl transferase subunit alpha OS=Salmonella typhimurium GN=accA PE=3 SV=2	35.343	347820000	337980000	297320000	3.27707e+08	743300000	552900000	389990000	3.09135e+08	0.458814	1.06008
Q7CQP6	MipA	Scaffolding protein for murein-synthesizing holoenzyme OS=Salmonella typhimurium GN=mipA PE=4 SV=1	27.992	44563000	43830000	35463000	4.12853e+07	54300000	74526000	83659000	3.89556e+07	0.605786	1.05981
Q7CQR0	YcfF	Putative uncharacterized protein ycfF OS=Salmonella typhimurium GN=ycfF PE=4 SV=1	13.269	76047000	60195000	76018000	7.07533e+07	90524000	148940000	125780000	6.69614e+07	0.652504	1.05663
P15111	GdhA	NADP-specific glutamate dehydrogenase OS=Salmonella typhimurium GN=gdhA PE=3 SV=2	48.574	51274000	53196000	77664000	6.07113e+07	160740000	65150000	88060000	5.75575e+07	0.826486	1.05479
P0A2B1	RpsT	30S ribosomal protein S20 OS=Salmonella typhimurium GN=rpsT PE=3 SV=2	9.6553	748130000	680180000	674690000	701000000	1252500000	1093200000	1284100000	6.65463e+08	0.217573	1.0534
Q7CPL4	RplP	50S ribosomal protein L16 OS=Salmonella typhimurium GN=rplP PE=3 SV=1	15.194	311510000	331300000	361460000	3.34757e+08	777610000	394420000	561720000	3.17854e+08	0.668221	1.05318
Q7CP68	OsmY	Hyperosmotically inducible periplasmic protein OS=Salmonella typhimurium GN=osmY PE=4 SV=1	21.449	211950000	348380000	235570000	265300000	401390000	425460000	547700000	2.52001e+08	0.679262	1.05277
Q7CPJ3	STM3580	Putative inner membrane lipoprotein OS=Salmonella typhimurium GN=STM3580 PE=4 SV=1	19.687	535910000	592560000	614390000	5.80953e+08	973070000	1003500000	1043400000	5.53661e+08	0.107297	1.04929
Q8ZLR8	YhbJ	UPF0042 protein yhbJ OS=Salmonella typhimurium GN=yhbJ PE=3 SV=1	32.464	50716000	33669000	94865000	59750000	92545000	103990000	114470000	5.70176e+07	0.797058	1.04792
Q7CPB9	OxyR	Regulatory protein sensor for oxidative stress OS=Salmonella typhimurium GN=oxyR PE=4 SV=1	34.182	89788000	67986000	76683000	7.81523e+07	181420000	145390000	80625000	7.46964e+07	0.639029	1.04627
Q8ZPL9	Add	Adenosine deaminase OS=Salmonella typhimurium GN=add PE=3 SV=1	36.236	88890000	108470000	64132000	87164000	120220000	144890000	191090000	8.36367e+07	0.777257	1.04217
Q8ZPL8	YdgA	Putative periplasmic protein OS=Salmonella typhimurium GN=ydgA PE=4 SV=1	54.283	163780000	186840000	188080000	1.79567e+08	315130000	268800000	356960000	172496500	0.388587	1.04099
Q8ZRX8	DapB	Dihydrodipicolinate reductase OS=Salmonella typhimurium GN=dapB PE=3 SV=1	28.851	58532000	55767000	47757000	5.40187e+07	55384000	91624000	136320000	5.19435e+07	0.815361	1.03995
Q7CPX8	SitA	Fur regulated Salmonella iron transporter (SitA) OS=Salmonella typhimurium GN=sitA PE=3 SV=1	33.722	2074300000	1485200000	2623600000	2.06103e+09	4719100000	2500400000	3602700000	1.98407e+09	0.628381	1.03879
P37409	BtuB	Vitamin B12 transporter btuB OS=Salmonella typhimurium GN=btuB PE=3 SV=2	68.525	27429000	29965000	18276000	2.52233e+07	77003000	37450000	18106000	2.43025e+07	0.826144	1.03789
Q8ZLE9	FtsY	GTPase domain of cell division membrane protein OS=Salmonella typhimurium GN=ftsY PE=4 SV=1	53.73	40610000	45803000	39418000	4.19437e+07	98657000	48438000	73402000	40424450	0.738928	1.03758
P65977	RecA	Protein recA OS=Salmonella typhimurium GN=recA PE=3 SV=2	37.944	401540000	345590000	340500000	3.62543e+08	734120000	630940000	544930000	3.50165e+08	0.177895	1.03535
Q7CQ23	Bcp	Thioredoxin dependent thiol peroxidase OS=Salmonella typhimurium GN=bcp PE=4 SV=1	17.609	299100000	299330000	345150000	3.14527e+08	605680000	607810000	444920000	3.04042e+08	0.585201	1.03448
Q8ZKX9	YieF	Putative oxidoreductase OS=Salmonella typhimurium GN=yieF PE=4 SV=1	20.835	49802000	37129000	52785000	46572000	96237000	52698000	96753000	45042800	0.295017	1.03395
Q8ZPL7	FumC	Fumarate hydratase class II OS=Salmonella typhimurium GN=fumC PE=3 SV=1	50.302	48438000	87938000	53327000	6.32343e+07	124540000	103120000	106140000	6.11967e+07	0.784532	1.0333
Q7CQP3	OsmE	Transcriptional activator of ntrL gene OS=Salmonella typhimurium GN=osmE PE=4 SV=1	12.162	251470000	271190000	292790000	2.71817e+08	583870000	386900000	469370000	2.64026e+08	0.599108	1.02951
Q93IM5	Glk	Glucokinase OS=Salmonella typhimurium GN=glk PE=3 SV=1	34.594	47777000	35384000	73698000	5.22863e+07	105080000	74749000	98174000	5.09672e+07	0.712802	1.02588
Q7CP94	VacB	Putative exoribonuclease OS=Salmonella typhimurium GN=vacB PE=3 SV=1	92.048	153300000	143180000	151750000	149410000	292720000	201200000	304310000	1.46342e+08	0.465543	1.02096
Q8ZN75	DapE	N-succinyl-diaminopimelate deacylase OS=Salmonella typhimurium GN=dapE PE=4 SV=1	41.578	19562000	18575000	14559000	1.75653e+07	32258000	34338000	27306000	1.72154e+07	0.254233	1.02033
Q8ZLT0	ArgG	Argininosuccinate synthase OS=Salmonella typhimurium GN=argG PE=3 SV=3	49.754	99546000	147630000	183500000	1.43559e+08	218980000	254300000	294900000	140833000	0.491976	1.01935
Q7CPQ6	YraP	Putative periplasmic protein OS=Salmonella typhimurium GN=yraP PE=4 SV=1	20.097	834460000	779080000	862520000	8.25353e+08	1269200000	1620100000	1546100000	8.13157e+08	0.448312	1.015
P66764	MetK	S-adenosylmethionine synthetase OS=Salmonella typhimurium GN=metK PE=3 SV=2	41.952	343650000	273920000	344080000	320550000	681410000	465340000	577540000	3.1612e+08	0.290939	1.01401
Q8ZQL2	YliJ	Putative glutathione S-transferase OS=Salmonella typhimurium GN=yliJ PE=4 SV=1	23.692	102490000	82687000	143120000	1.09432e+08	183640000	173100000	233950000	1.08293e+08	0.455296	1.01052
Q8ZQ14	FabF	3-oxoacyl-[acyl-carrier-protein] synthase II OS=Salmonella typhimurium GN=fabF PE=3 SV=1	42.952	326840000	227910000	403650000	3.19467e+08	635100000	517620000	572230000	3.16241e+08	0.668413	1.0102
Q8ZJV7	DeoD	Purine nucleoside phosphorylase deoD-type OS=Salmonella typhimurium GN=deoD PE=3 SV=1	25.978	273570000	212610000	263020000	2.49733e+08	628530000	302780000	419130000	2.47581e+08	0.652877	1.00869
Q8ZRJ9	STM0306	Homolog of sapA OS=Salmonella typhimurium GN=STM0306 PE=4 SV=1	25.708	523250000	596650000	348930000	489610000	499400000	1443700000	706700000	4.85797e+08	0.84661	1.00785
Q8ZRD7	SecD	Preprotein translocase, IISP family, part of the channel OS=Salmonella typhimurium GN=secD PE=4 SV=1	66.586	203180000	170780000	225100000	1.99687e+08	425070000	360950000	294830000	1.98156e+08	0.693437	1.00773
P60428	RplB	50S ribosomal protein L2 OS=Salmonella typhimurium GN=rplB PE=3 SV=1	29.82	4277400000	3329300000	4467600000	4.02477e+09	8191200000	6975400000	6633500000	3.99669e+09	0.54623	1.00703
P0A263	OmpC	Outer membrane protein C OS=Salmonella typhimurium GN=ompC PE=3 SV=1	41.238	4495600000	3253300000	4737700000	4162200000	5438900000	8969300000	8148900000	4.13547e+09	0.814283	1.00646
Q7CQ27	STM2446	Putative iron-dependent peroxidase OS=Salmonella typhimurium GN=STM2446 PE=4 SV=1	33.048	29043000	11797000	51254000	30698000	94591000	29000000	42875000	3.05188e+07	0.976898	1.00587
P26978	PurH	Bifunctional purine biosynthesis protein purH OS=Salmonella typhimurium GN=purH PE=3 SV=2	57.467	248210000	240320000	196110000	2.28213e+08	518800000	374080000	345080000	2.26959e+08	0.483803	1.00553
Q7CPZ8	TyrA	Chorismate mutase T OS=Salmonella typhimurium GN=tyrA PE=4 SV=1	41.914	11614000	13545000	12726000	1.26283e+07	15514000	26662000	26385000	1.25695e+07	0.587961	1.00468
Q8ZPQ2	SufD	Iron-sulfur component of FhuF stability protein OS=Salmonella typhimurium GN=sufD PE=4 SV=1	47.356	45613000	72860000	81966000	66813000	174310000	80083000	110280000	6.68567e+07	0.946701	0.999346
Q8ZNZ7	KdgR	Putative IclR family transcriptional repressor OS=Salmonella typhimurium GN=kdgR PE=4 SV=1	29.863	121170000	176910000	188480000	1.62187e+08	303880000	288180000	293240000	162305000	0.710251	0.999271
Q8ZLG2	YhhX	Putative oxidoreductase OS=Salmonella typhimurium GN=yhhX PE=4 SV=1	38.717	15232000	9842200	17502000	1.41921e+07	29333000	19401000	28927000	1.42379e+07	0.423823	0.996784
P69936	YdfG	NADP-dependent L-serine/L-allo-threonine dehydrogenase ydfG OS=Salmonella typhimurium GN=ydfG PE=3 SV=1	27.042	173760000	199090000	221150000	198000000	319230000	405300000	360540000	1.9893e+08	0.438228	0.995327
Q7CPS0	YgiC	Putative glutathionylspermidine synthase OS=Salmonella typhimurium GN=ygiC PE=4 SV=1	44.98	18966000	32981000	24887000	2.56113e+07	70998000	34395000	35122000	2.57611e+07	0.964612	0.994187
P0A2P0	RhlB	ATP-dependent RNA helicase rhlB OS=Salmonella typhimurium GN=rhlB PE=3 SV=2	47.092	52425000	110560000	66100000	7.63617e+07	162570000	135880000	121020000	7.69028e+07	0.907024	0.992963
P12678	BioB	Biotin synthase OS=Salmonella typhimurium GN=bioB PE=3 SV=2	38.804	31461000	36042000	34151000	3.38847e+07	71608000	49828000	64989000	3.41779e+07	0.718671	0.99142
P67912	HldD	ADP-L-glycero-D-manno-heptose-6-epimerase OS=Salmonella typhimurium GN=hldD PE=3 SV=1	34.849	457530000	552250000	351350000	453710000	820000000	809160000	868510000	4.57906e+08	0.754206	0.990836
Q7CR40	YajC	Preprotein translocase IISP family, membrane subunit OS=Salmonella typhimurium GN=yajC PE=4 SV=1	11.844	112310000	122670000	164080000	133020000	231190000	218470000	283570000	134425500	0.40883	0.989544
P60626	RplX	50S ribosomal protein L24 OS=Salmonella typhimurium GN=rplX PE=3 SV=2	11.316	952560000	905920000	1055800000	9.71427e+08	2021100000	1605500000	1731200000	9.82263e+08	0.51616	0.988968
P66869	SucC	Succinyl-CoA ligase [ADP-forming] subunit beta OS=Salmonella typhimurium GN=sucC PE=3 SV=1	41.48	398490000	501250000	448900000	4.49547e+08	712990000	1074000000	692920000	4.5465e+08	0.58345	0.988775
P64281	GreA	Transcription elongation factor greA OS=Salmonella typhimurium GN=greA PE=3 SV=1	17.656	74765000	98665000	71203000	8.15443e+07	89926000	175920000	185310000	8.27119e+07	0.83517	0.985884
P17328	ProV	Glycine betaine/L-proline transport ATP-binding protein proV OS=Salmonella typhimurium GN=proV PE=3 SV=2	44.124	19554000	18170000	21925000	19883000	40399000	34022000	35680000	2.01852e+07	0.504655	0.985029
P77983	PykF	Pyruvate kinase I OS=Salmonella typhimurium GN=pykF PE=3 SV=2	50.657	1740100000	1396100000	1279400000	1.47187e+09	3156000000	2355400000	2644900000	1.49532e+09	0.415289	0.984314
P20506	IlvA	Threonine dehydratase biosynthetic OS=Salmonella typhimurium GN=ilvA PE=3 SV=3	56.253	14590000	14540000	22409000	1.71797e+07	51590000	17568000	26157000	1.74744e+07	0.979845	0.983132
Q8ZLQ2	YhcB	Putative periplasmic protein OS=Salmonella typhimurium GN=yhcB PE=4 SV=1	15.273	229250000	222640000	269720000	2.40537e+08	409520000	457370000	470640000	2.45214e+08	0.407566	0.980926
Q8ZN82	TktB	Transketolase 2 isozyme OS=Salmonella typhimurium GN=tktB PE=4 SV=1	73.059	46732000	44879000	72581000	5.47307e+07	99459000	47811000	158910000	5.6133e+07	0.83503	0.975018
Q8ZM42	YggN	Putative periplasmic protein OS=Salmonella typhimurium GN=yggN PE=4 SV=1	26.265	21047000	20851000	30510000	24136000	37664000	32975000	64719000	2.48156e+07	0.600891	0.972613
O30917	SigE	Chaperone protein sigE OS=Salmonella typhimurium GN=sigE PE=1 SV=1	12.751	95080000	53440000	67281000	7.19337e+07	214730000	78828000	111060000	7.418e+07	0.76936	0.969718
P22713	GalK	Galactokinase OS=Salmonella typhimurium GN=galK PE=3 SV=2	41.301	56714000	61625000	44980000	5.44397e+07	142060000	94491000	69678000	5.6142e+07	0.863075	0.969678
Q8ZR04	LipA	Lipoyl synthase OS=Salmonella typhimurium GN=lipA PE=3 SV=1	36.041	28049000	39492000	22035000	2.98587e+07	67421000	50411000	50347000	3.08328e+07	0.920842	0.968405
P14146	PhoP	Virulence transcriptional regulatory protein phoP OS=Salmonella typhimurium GN=phoP PE=1 SV=1	25.633	1782300000	1791900000	1898800000	1.82433e+09	3083800000	3281500000	4025800000	1.90504e+09	0.599376	0.957638
P65973	RdgC	Recombination-associated protein rdgC OS=Salmonella typhimurium GN=rdgC PE=3 SV=1	33.976	18513000	22092000	15231000	18612000	44064000	36687000	25512000	19481550	0.849158	0.955365
Q8ZPQ3	SufC	Putative transport protein OS=Salmonella typhimurium GN=sufC PE=3 SV=1	27.685	256420000	355890000	226270000	2.79527e+08	591770000	405420000	599640000	2.92752e+08	0.989869	0.954824
Q7CPU6	Fba	Fructose-bisphosphate aldolase OS=Salmonella typhimurium GN=fba PE=3 SV=1	39.156	950680000	1236200000	1079500000	1.08879e+09	2500000000	1908600000	1817700000	1.14149e+09	0.924075	0.953837
Q8ZLA9	DppA	Dipeptide transport protein OS=Salmonella typhimurium GN=dppA PE=4 SV=1	60.219	95389000	87955000	121980000	1.01775e+08	246330000	158380000	177650000	1.06766e+08	0.937761	0.95325
Q7CQ50	NuoB	NADH dehydrogenase I chain B OS=Salmonella typhimurium GN=nuoB PE=3 SV=1	25.089	51688000	54117000	49576000	5.17937e+07	82081000	117920000	96561000	5.43697e+07	0.774487	0.95262
Q8ZQQ5	BioD	Dethiobiotin synthetase OS=Salmonella typhimurium GN=bioD PE=3 SV=1	24.199	94485000	80036000	86249000	8.69233e+07	190740000	146500000	160660000	9.12817e+07	0.368575	0.952254
Q8ZNN5	Mrp	Putative ATP-binding protein OS=Salmonella typhimurium GN=mrp PE=4 SV=1	39.93	66510000	69358000	55926000	6.39313e+07	127200000	133320000	106800000	67342000	0.00747337	0.949353
Q8ZR39	Fes	Enterochelin esterase OS=Salmonella typhimurium GN=fes PE=4 SV=1	45.616	46847000	57806000	41702000	48785000	181490000	58038000	40792000	5.1392e+07	0.936868	0.949272
Q8ZP65	Tpx	Probable thiol peroxidase OS=Salmonella typhimurium GN=tpx PE=3 SV=1	18.025	1165800000	1374100000	1130600000	1223500000	1586400000	2531700000	2914800000	1289365000	0.947476	0.948917
P0A1R6	HupA	DNA-binding protein HU-alpha OS=Salmonella typhimurium GN=hupA PE=3 SV=1	9.5208	830820000	409100000	908750000	7.16223e+08	1670500000	1356100000	1097300000	7.56048e+08	0.888608	0.947325
P0A7K0	RplK	50S ribosomal protein L11 OS=Salmonella typhimurium GN=rplK PE=3 SV=2	14.875	1508300000	1430500000	1550300000	1.49637e+09	3019900000	2904600000	2759600000	1.59209e+09	0.6289	0.939879
Q8ZML1	ProX	Glycine/betaine/proline transport protein OS=Salmonella typhimurium GN=proX PE=4 SV=1	36.153	101700000	94921000	100270000	9.89637e+07	296100000	154900000	123730000	1.05367e+08	0.912252	0.939227
Q8ZQD7	CydC	Cytochrome-related transporter OS=Salmonella typhimurium GN=cydC PE=3 SV=1	62.989	15936000	10263000	16756000	1.43183e+07	26786000	26276000	30114000	1.52489e+07	0.934775	0.938973
P33321	InfC	Translation initiation factor IF-3 OS=Salmonella typhimurium GN=infC PE=3 SV=1	20.594	670900000	519220000	844440000	6.78187e+08	1441400000	1286400000	1214600000	7.22773e+08	0.988404	0.938312
Q8ZPL1	YdgH	Putative periplasmic protein OS=Salmonella typhimurium GN=ydgH PE=4 SV=1	33.915	331430000	310010000	309710000	317050000	857700000	636970000	356910000	3.39456e+08	0.910546	0.933993
P06185	PgtE	Outer membrane protease E OS=Salmonella typhimurium GN=pgtE PE=3 SV=2	35.054	163200000	151840000	138030000	1.51023e+08	217370000	391100000	274800000	1.61933e+08	0.90552	0.932629
Q8ZN71	DapA	Dihydrodipicolinate synthase OS=Salmonella typhimurium GN=dapA PE=3 SV=1	31.294	283730000	196850000	286780000	2.55787e+08	639440000	477930000	379910000	2.74501e+08	0.903113	0.931823
Q8ZN60	GuaA	GMP synthase [glutamine-hydrolyzing] OS=Salmonella typhimurium GN=guaA PE=3 SV=1	58.716	292450000	197200000	318390000	2.69347e+08	645600000	458590000	475540000	2.89617e+08	0.885853	0.930009
Q8ZP91	LdhA	NAD-dependent fermentative D-lactate dehydrogenase OS=Salmonella typhimurium GN=ldhA PE=3 SV=1	36.416	99404000	111150000	134920000	115158000	180690000	167440000	328120000	1.23979e+08	0.896594	0.92885
Q8ZL47	Dfp	Flavoprotein OS=Salmonella typhimurium GN=dfp PE=4 SV=1	43.554	31186000	20067000	40312000	3.05217e+07	54704000	50376000	74178000	3.2864e+07	0.96676	0.928727
Q7CQ47	YfbQ	Putative aminotransferase (Ortho) OS=Salmonella typhimurium GN=yfbQ PE=4 SV=1	45.491	61324000	53714000	41046000	52028000	169000000	73466000	63534000	5.61e+07	0.941027	0.927415
P65215	KdsA	2-dehydro-3-deoxyphosphooctonate aldolase OS=Salmonella typhimurium GN=kdsA PE=3 SV=1	30.795	566230000	446740000	718290000	5.77087e+08	1012300000	1132400000	1252200000	622765000	0.883369	0.926652
Q8ZLI7	NfuA	Fe/S biogenesis protein nfuA OS=Salmonella typhimurium GN=nfuA PE=3 SV=1	20.937	147010000	139690000	141640000	142780000	407980000	189160000	243550000	154126500	0.938733	0.926382
P0A2C9	FabG	3-oxoacyl-[acyl-carrier-protein] reductase OS=Salmonella typhimurium GN=fabG PE=3 SV=1	25.545	583400000	501860000	696440000	593900000	1376300000	1015800000	1108300000	641740000	0.89713	0.925453
P66313	RplF	50S ribosomal protein L6 OS=Salmonella typhimurium GN=rplF PE=3 SV=2	18.859	2218400000	1548900000	2576700000	2.11467e+09	4735800000	4124400000	3718400000	2.30608e+09	0.964705	0.916998
Q7CPJ6	FtsE	Putative ATPase involved in cell division OS=Salmonella typhimurium GN=ftsE PE=3 SV=1	24.399	43656000	25426000	51367000	4.01497e+07	111410000	55490000	72822000	4.3949e+07	0.982451	0.913551
P40814	Mod	Type III restriction-modification system StyLTI enzyme mod OS=Salmonella typhimurium GN=mod PE=3 SV=2	73.336	4582700	4415400	19555000	9517700	25960000	11834000	19319000	1.04707e+07	0.99985	0.908983
P0A9X6	MreB	Rod shape-determining protein mreB OS=Salmonella typhimurium GN=mreB PE=3 SV=1	36.952	408310000	284930000	467200000	3.86813e+08	773590000	801890000	747260000	4.25836e+08	0.996434	0.908363
P06204	PyrC	Dihydroorotase OS=Salmonella typhimurium GN=pyrC PE=3 SV=3	38.605	151000000	94704000	143590000	1.29765e+08	242600000	272590000	265170000	143066000	0.990215	0.907027
P67617	YggX	Probable Fe(2+)-trafficking protein OS=Salmonella typhimurium GN=yggX PE=1 SV=2	10.899	54175000	49661000	75646000	5.98273e+07	101570000	127660000	130990000	6.60403e+07	0.979581	0.905921
P0A2B3	RpsG	30S ribosomal protein S7 OS=Salmonella typhimurium GN=rpsG PE=3 SV=2	17.59	3030300000	3197900000	3035600000	3.08793e+09	6480100000	5679100000	6438200000	3.40952e+09	0.955614	0.905679
Q7DAP1;Q56080	TlpA	Alpha-helical coiled coil protein OS=Salmonella typhimurium GN=tlpA PE=4 SV=1;TlpA OS=Salmonella typhimurium GN=tlpA PE=4 SV=1	41.479	33807000	19551000	37553000	3.03037e+07	88440000	37832000	56635000	3.3533e+07	0.97752	0.903698
P26398	RfbH	Lipopolysaccharide biosynthesis protein rfbH OS=Salmonella typhimurium GN=rfbH PE=3 SV=1	48.103	365920000	537600000	418370000	440630000	1315100000	642190000	703290000	4.87773e+08	0.986867	0.903351
P15888	NfnB	Oxygen-insensitive NAD(P)H nitroreductase OS=Salmonella typhimurium GN=nfnB PE=3 SV=1	23.955	123090000	111200000	120380000	1.18223e+08	343320000	171870000	199010000	1.30937e+08	0.976056	0.902905
P65702	Pgk	Phosphoglycerate kinase OS=Salmonella typhimurium GN=pgk PE=3 SV=2	41.132	2331700000	2438600000	1668300000	2146200000	5941200000	3945200000	3093400000	2379630000	0.962981	0.901905
P37439	PtsG	PTS system glucose-specific EIICB component OS=Salmonella typhimurium GN=ptsG PE=3 SV=2	50.497	116350000	115060000	98880000	1.10097e+08	217960000	232650000	216650000	1.22331e+08	0.962728	0.89999
Q8ZP98	STM1638	Putative SAM-dependent methyltransferases OS=Salmonella typhimurium GN=STM1638 PE=4 SV=1	15.754	119250000	83856000	104560000	1.02555e+08	286420000	165830000	169730000	1.1403e+08	0.938153	0.899374
Q9RF52	PepB	Peptidase B OS=Salmonella typhimurium GN=pepB PE=1 SV=1	46.355	164570000	148380000	144120000	1.52357e+08	276150000	250490000	398590000	169625500	0.951074	0.898194
P64046	YeiP	Elongation factor P-like protein OS=Salmonella typhimurium GN=yeiP PE=3 SV=1	21.386	31200000	55798000	27999000	3.83323e+07	68457000	84835000	79567000	4.26908e+07	0.95427	0.897906
Q9X6M5	Gmk	Guanylate kinase OS=Salmonella typhimurium GN=gmk PE=3 SV=1	23.498	33323000	23662000	41210000	3.27317e+07	73806000	69560000	55522000	36462800	0.959518	0.897673
Q8ZRC9	YajQ	UPF0234 protein yajQ OS=Salmonella typhimurium GN=yajQ PE=3 SV=2	18.319	218640000	254520000	163750000	2.12303e+08	464300000	351260000	479450000	2.37419e+08	0.94457	0.894216
Q7CR27	CyoB	Cytochrome o ubiquinol oxidase subunit I OS=Salmonella typhimurium GN=cyoB PE=3 SV=1	74.281	26024000	20027000	29627000	25226000	66190000	40415000	47329000	2.82212e+07	0.919555	0.893866
Q8ZRR0	PanB	3-methyl-2-oxobutanoate hydroxymethyltransferase OS=Salmonella typhimurium GN=panB PE=3 SV=1	28.105	32905000	46218000	39130000	3.94177e+07	76774000	76929000	86949000	4.41195e+07	0.885386	0.893429
Q7CPL7	RplQ	50S ribosomal protein L17 OS=Salmonella typhimurium GN=rplQ PE=3 SV=1	14.394	1192000000	1199600000	1431500000	1.27437e+09	2696700000	2443600000	2660600000	1430165000	0.884703	0.891063
Q8ZNT7	DcyD	D-cysteine desulfhydrase OS=Salmonella typhimurium GN=dcyD PE=3 SV=3	34.911	18992000	16730000	17187000	1.76363e+07	49551000	28156000	30364000	1.9813e+07	0.902505	0.890139
Q8ZN59	GuaB	IMP dehydrogenase OS=Salmonella typhimurium GN=guaB PE=4 SV=1	51.948	496850000	367090000	580970000	4.81637e+08	1128600000	882210000	941340000	541227500	0.879221	0.889897
Q7CPL3	RplW	50S ribosomal protein L23 OS=Salmonella typhimurium GN=rplW PE=3 SV=1	11.213	265520000	240070000	254020000	2.53203e+08	480470000	533890000	540180000	284999000	0.869466	0.888436
P30752	LolB	Outer-membrane lipoprotein lolB OS=Salmonella typhimurium GN=lolB PE=3 SV=2	23.686	29082000	22623000	48288000	33331000	76094000	70446000	58368000	3.75665e+07	0.942191	0.887254
Q8ZR31	EntB	2,3-dihydro-2,3-dihydroxybenzoate synthetase, isochorismatase OS=Salmonella typhimurium GN=entB PE=4 SV=1	32.234	432440000	398310000	372210000	4.00987e+08	1474700000	466450000	541590000	4.55169e+08	0.938615	0.880962
P0A271	HslV	ATP-dependent protease hslV OS=Salmonella typhimurium GN=hslV PE=3 SV=2	18.985	101050000	191250000	144420000	1.45573e+08	262700000	378440000	260690000	165335500	0.877948	0.880472
Q7CQG2	YciK	Putative oxoacyl-(Acyl carrier protein) reductase OS=Salmonella typhimurium GN=yciK PE=4 SV=1	28.073	85379000	77808000	88574000	8.39203e+07	191260000	158880000	169780000	9.53187e+07	0.693029	0.880419
P32200	LpxA	Acyl-[acyl-carrier-protein]--UDP-N-acetylglucosamine O-acyltransferase OS=Salmonella typhimurium GN=lpxA PE=3 SV=1	28.089	85112000	102720000	82053000	8.99617e+07	124280000	199890000	233280000	1.02199e+08	0.877353	0.880258
Q7CPN9	YhbG	Putative ABC superfamily transport protein OS=Salmonella typhimurium GN=yhbG PE=3 SV=1	26.796	114230000	92134000	126680000	1.11015e+08	188370000	259930000	239990000	1.26187e+08	0.974892	0.879767
Q8ZKG8;O85312	STM4258	Putative methyl-accepting chemotaxis protein (Putative inner membrane protein) OS=Salmonella typhimurium GN=STM4258 PE=4 SV=1	51.455	184720000	194370000	234560000	204550000	345540000	541380000	385170000	2.33217e+08	0.975733	0.877082
P35672	InvG	Protein invG OS=Salmonella typhimurium GN=invG PE=3 SV=3	61.765	336540000	296160000	264680000	2.99127e+08	584180000	665980000	615420000	342023000	0.838851	0.874581
Q8ZQB3	YcbL	Putative metallo-beta-lactamase OS=Salmonella typhimurium GN=ycbL PE=4 SV=1	23.737	22432000	14752000	31535000	2.29063e+07	58795000	40644000	43468000	2.61996e+07	0.880862	0.8743
Q8ZN19	PdxJ	Pyridoxine 5-phosphate synthase OS=Salmonella typhimurium GN=pdxJ PE=3 SV=2	26.343	74353000	98409000	63599000	78787000	173980000	145850000	173300000	9.04072e+07	0.961891	0.871469
P0AA28	TrxA	Thioredoxin-1 OS=Salmonella typhimurium GN=trxA PE=3 SV=2	11.806	482530000	362080000	437770000	427460000	885320000	971110000	820080000	4.90694e+08	0.879667	0.871134
P63557	ArgB	Acetylglutamate kinase OS=Salmonella typhimurium GN=argB PE=3 SV=1	27.007	71355000	64133000	84136000	73208000	165250000	144200000	150600000	84342500	0.756368	0.867985
P64052	Tsf	Elongation factor Ts OS=Salmonella typhimurium GN=tsf PE=3 SV=1	30.358	2877900000	3041100000	2731200000	2883400000	8010200000	6247800000	3863600000	3.32229e+09	0.951559	0.867894
P36557	PmrB	Sensor protein basS/pmrB OS=Salmonella typhimurium GN=pmrB PE=3 SV=1	40.262	34229000	38217000	51149000	4.11983e+07	105960000	87284000	66268000	4.75772e+07	0.988888	0.865926
Q9XCS1	SitB	SitB (Fur regulated Salmonella iron transporter) OS=Salmonella typhimurium GN=sitB PE=3 SV=1	29.782	626170000	669650000	558870000	618230000	1788500000	866940000	1246400000	7.15337e+08	0.969757	0.86425
Q8ZLM6	Fmt	Methionyl-tRNA formyltransferase OS=Salmonella typhimurium GN=fmt PE=3 SV=3	34.029	51539000	53473000	39404000	4.81387e+07	137450000	72367000	94267000	5.57487e+07	0.950638	0.863493
Q8ZQX1	FldA	Flavodoxin-1 OS=Salmonella typhimurium GN=fldA PE=1 SV=3	19.637	148080000	141620000	145400000	1.45033e+08	230310000	340630000	346570000	1.6821e+08	0.859235	0.862215
Q8ZQY0	AsnB	Asparagine synthetase B OS=Salmonella typhimurium GN=asnB PE=4 SV=1	62.572	228600000	201370000	237180000	2.22383e+08	380250000	522290000	504750000	2.58003e+08	0.832945	0.86194
Q56016	KsgA	Dimethyladenosine transferase OS=Salmonella typhimurium GN=ksgA PE=3 SV=2	30.574	14255000	10471000	26661000	17129000	37267000	42276000	28920000	1.98849e+07	0.902173	0.861408
P66593	RpsF	30S ribosomal protein S6 OS=Salmonella typhimurium GN=rpsF PE=3 SV=1	15.173	936050000	946370000	908910000	9.30443e+08	2286500000	1623300000	2008600000	1085040000	0.756949	0.85752
P36556	PmrA	Transcriptional regulatory protein basR/pmrA OS=Salmonella typhimurium GN=pmrA PE=1 SV=1	25.034	60818000	34841000	63436000	5.30317e+07	134590000	108060000	94746000	6.18559e+07	0.908315	0.857342
Q8ZPM9	PdxH	Pyridoxine/pyridoxamine 5-phosphate oxidase OS=Salmonella typhimurium GN=pdxH PE=3 SV=1	25.499	24210000	24628000	19939000	2.29257e+07	51508000	43339000	51356000	2.68039e+07	0.746711	0.855311
P0A1X6	Map	Methionine aminopeptidase OS=Salmonella typhimurium GN=map PE=1 SV=2	29.291	75378000	74140000	64302000	7.12733e+07	221550000	148780000	88280000	84078500	0.903338	0.8477
Q8ZPA3	STM1633	Putative periplasmic binding protein OS=Salmonella typhimurium GN=STM1633 PE=4 SV=1	28.438	215490000	184780000	235590000	2.11953e+08	263670000	565260000	536590000	2.50345e+08	0.918939	0.846644
Q7CQ97	FbaB	3-oxoacyl-[acyl-carrier-protein] synthase I OS=Salmonella typhimurium GN=fbaB PE=4 SV=1	38.088	427670000	260650000	438400000	3.75573e+08	616520000	812510000	997390000	4.44844e+08	0.870252	0.844282
P64036	Efp	Elongation factor P OS=Salmonella typhimurium GN=efp PE=3 SV=2	20.623	167900000	134950000	165130000	1.55993e+08	344700000	406430000	261790000	1.85702e+08	0.832382	0.84002
Q8ZKA2	RlmB	23S rRNA (guanosine-2-O-)-methyltransferase rlmB OS=Salmonella typhimurium GN=rlmB PE=3 SV=1	26.663	23224000	16985000	22587000	20932000	53462000	38983000	44113000	2.50356e+07	0.393927	0.836088
Q8ZL68	YibF	Putative glutathione S-transferase OS=Salmonella typhimurium GN=yibF PE=4 SV=1	22.574	76218000	61917000	115120000	8.44183e+07	181890000	170970000	198810000	1.0114e+08	0.714468	0.834672
P14845	CarA	Carbamoyl-phosphate synthase small chain OS=Salmonella typhimurium GN=carA PE=3 SV=2	41.651	243310000	276950000	173640000	231300000	627260000	420440000	466190000	277546500	0.80273	0.833374
Q8ZLK4	Rpe	D-ribulose-5-phosphate 3-epimerase OS=Salmonella typhimurium GN=rpe PE=4 SV=1	24.491	39341000	42733000	69334000	5.04693e+07	129720000	91574000	109640000	6.06712e+07	0.847799	0.831849
P0A297	RplJ	50S ribosomal protein L10 OS=Salmonella typhimurium GN=rplJ PE=3 SV=2	17.8	2410800000	2633900000	2254000000	2432900000	6944700000	4163000000	4849500000	2.92549e+09	0.798063	0.831622
P67038	PheS	Phenylalanyl-tRNA synthetase alpha chain OS=Salmonella typhimurium GN=pheS PE=3 SV=1	36.754	290790000	209600000	409820000	3.03403e+08	672870000	665210000	653870000	3.65191e+08	0.803728	0.830808
Q8ZQU0	SucD	Succinyl-CoA ligase [ADP-forming] subunit alpha OS=Salmonella typhimurium GN=sucD PE=3 SV=1	29.775	224990000	205240000	183700000	2.04643e+08	370730000	543730000	432780000	2.46994e+08	0.713166	0.828536
Q7CQG7	YciT	Putative deoR family regulatory protein OS=Salmonella typhimurium GN=yciT PE=4 SV=1	27.477	22507000	17609000	18088000	1.94013e+07	25477000	45395000	56921000	2.34287e+07	0.905573	0.828101
P58537	SuhB	Inositol-1-monophosphatase OS=Salmonella typhimurium GN=suhB PE=3 SV=1	29.158	100280000	44900000	120180000	8.84533e+07	251030000	163050000	169180000	1.06931e+08	0.856542	0.8272
P0A2D5	CheY	Chemotaxis protein cheY OS=Salmonella typhimurium GN=cheY PE=1 SV=2	14.125	47595000	36853000	30596000	38348000	73478000	92075000	87425000	4.63793e+07	0.781234	0.826834
P33901	NuoF	NADH-quinone oxidoreductase subunit F OS=Salmonella typhimurium GN=nuoF PE=3 SV=2	49.245	74479000	103380000	134640000	1.04166e+08	216330000	234140000	237720000	1.26168e+08	0.662586	0.825615
P0A1X8	MscL	Large-conductance mechanosensitive channel OS=Salmonella typhimurium GN=mscL PE=3 SV=1	15.074	20904000	24103000	27054000	2.40203e+07	39181000	53447000	66279000	2.9133e+07	0.490932	0.824507
Q8ZQC0	KdsB	3-deoxy-manno-octulosonate cytidylyltransferase OS=Salmonella typhimurium GN=kdsB PE=3 SV=3	27.432	14504000	13788000	10476000	1.29227e+07	25916000	30975000	28608000	1.56748e+07	0.607915	0.824422
P0A1R0	Hfq	Protein hfq OS=Salmonella typhimurium GN=hfq PE=1 SV=2	11.133	220830000	196880000	320390000	2.46033e+08	655320000	577630000	399570000	2.99295e+08	0.879535	0.822042
P14062;Q6LDT6	Gnd	6-phosphogluconate dehydrogenase, decarboxylating OS=Salmonella typhimurium GN=gnd PE=3 SV=1	51.395	509650000	727030000	685430000	6.40703e+08	1860700000	1198200000	1196600000	7.80175e+08	0.857946	0.82123
Q8ZPQ4	SufB	Putative ABC transporter OS=Salmonella typhimurium GN=sufB PE=4 SV=1	54.789	68227000	81558000	67414000	7.23997e+07	291030000	88144000	102230000	88257400	0.967599	0.820324
P0A2K5	UbiE	Ubiquinone/menaquinone biosynthesis methyltransferase ubiE OS=Salmonella typhimurium GN=ubiE PE=3 SV=1	28.136	41220000	37452000	41661000	40111000	59565000	94472000	113030000	4.89623e+07	0.762399	0.819222
P0A7P2	RpmG	50S ribosomal protein L33 OS=Salmonella typhimurium GN=rpmG PE=3 SV=2	6.3715	125920000	248330000	153670000	1.75973e+08	548170000	379300000	244620000	2.14883e+08	0.916182	0.818926
Q8ZKB1	Psd	Phosphatidylserine decarboxylase proenzyme OS=Salmonella typhimurium GN=psd PE=3 SV=1	35.888	62428000	71950000	53799000	6.27257e+07	124790000	137220000	157260000	7.68662e+07	0.62833	0.816037
Q7CPR8	YgiM	Putative SH3 domain protein OS=Salmonella typhimurium GN=ygiM PE=4 SV=1	22.855	72508000	72477000	69737000	71574000	136610000	156890000	186140000	87934000	0.530103	0.813951
P0A7Z7	RpoA	DNA-directed RNA polymerase subunit alpha OS=Salmonella typhimurium GN=rpoA PE=3 SV=1	36.511	2017800000	2284400000	2220900000	2.17437e+09	5159000000	5106800000	4306200000	2.67153e+09	0.419717	0.813902
P67537	YbeD	UPF0250 protein ybeD OS=Salmonella typhimurium GN=ybeD PE=3 SV=1	9.7991	74656000	44406000	57326000	58796000	176950000	125380000	92657000	7.24143e+07	0.643457	0.811939
Q7CPZ3	SmpA	Small membrane protein A OS=Salmonella typhimurium GN=smpA PE=4 SV=1	12.345	74716000	62595000	87479000	74930000	179780000	159460000	166240000	9.26713e+07	0.430208	0.808556
P07637	AroA	3-phosphoshikimate 1-carboxyvinyltransferase OS=Salmonella typhimurium GN=aroA PE=3 SV=2	46.131	42649000	40786000	47523000	4.36527e+07	119330000	67097000	108290000	5.40315e+07	0.64071	0.807912
P65882	PurA	Adenylosuccinate synthetase OS=Salmonella typhimurium GN=purA PE=3 SV=2	47.376	539650000	537420000	743870000	606980000	1418900000	1321200000	1358400000	7.51392e+08	0.522322	0.807808
P0A251	AhpC	Alkyl hydroperoxide reductase subunit C OS=Salmonella typhimurium GN=ahpC PE=1 SV=2	20.747	637450000	657910000	756760000	684040000	1797800000	1428200000	1405500000	8.49108e+08	0.564897	0.805598
Q9L6N4	YigL	Putative hydrolase of the HAD superfamily OS=Salmonella typhimurium GN=yigL PE=4 SV=1	29.684	13989000	11469000	12978000	12812000	29372000	22943000	34825000	1.59757e+07	0.462485	0.80197
P0A1Z0	CadA	Lysine decarboxylase, inducible OS=Salmonella typhimurium GN=cadA PE=3 SV=1	81.234	89604000	86051000	93927000	8.98607e+07	99953000	184000000	327580000	1.12114e+08	0.863409	0.801509
O85140	FabD	Malonyl CoA-acyl carrier protein transacylase OS=Salmonella typhimurium GN=fabD PE=3 SV=3	32.405	213220000	196800000	231670000	2.13897e+08	677200000	485450000	294210000	2.67091e+08	0.805947	0.800838
Q7CQG1	YciO	Putative translation factor OS=Salmonella typhimurium GN=yciO PE=4 SV=1	23.106	35411000	29198000	39340000	3.46497e+07	94008000	77058000	65194000	4.33143e+07	0.621676	0.799958
P0A287	PrfA	Peptide chain release factor 1 OS=Salmonella typhimurium GN=prfA PE=3 SV=1	40.461	14086000	9062700	18051000	1.37332e+07	31461000	33996000	28324000	1.71932e+07	0.757278	0.79876
P67693	YacF	UPF0289 protein yacF OS=Salmonella typhimurium GN=yacF PE=3 SV=1	28.425	15668000	17925000	14236000	15943000	20384000	48560000	40001000	19973250	0.745964	0.798218
Q7CPU9	ZapA	Cell division protein zapA OS=Salmonella typhimurium GN=zapA PE=3 SV=1	12.523	28258000	26117000	41961000	32112000	60518000	71522000	87735000	4.02921e+07	0.342917	0.79698
Q8ZQX8	NagA	N-acetylglucosamine-6-phosphate deacetylase OS=Salmonella typhimurium GN=nagA PE=4 SV=1	41.11	47930000	36031000	40441000	4.14673e+07	74873000	78237000	131160000	5.21162e+07	0.749358	0.795671
Q8ZLY2	FolB	Dihydroneopterin aldolase OS=Salmonella typhimurium GN=folB PE=4 SV=1	13.424	80060000	68899000	86868000	78609000	112970000	200020000	226850000	9.89707e+07	0.705878	0.794266
Q8ZR16;P74869	Rna	RNase I, cleaves phosphodiester bond between any two nucleotides OS=Salmonella typhimurium GN=rna PE=4 SV=1	29.527	183650000	144120000	157180000	161650000	318310000	356640000	437250000	2.03903e+08	0.571157	0.792778
Q8ZPL3	RstA	Response regulator in two-component regulatory system with RstB (OmpR family) OS=Salmonella typhimurium GN=rstA PE=4 SV=1	27.202	44112000	32367000	43118000	3.98657e+07	99890000	86791000	88126000	5.03813e+07	0.301128	0.791279
Q7CR64	YaeH	UPF0325 protein yaeH OS=Salmonella typhimurium GN=yaeH PE=3 SV=1	15.094	202630000	170400000	247790000	206940000	423660000	487090000	518140000	2.61963e+08	0.398009	0.789958
P0A1S4	StpA	DNA-binding protein stpA OS=Salmonella typhimurium GN=stpA PE=3 SV=1	15.488	799070000	716270000	984780000	8.33373e+08	2206800000	1784600000	1768900000	1.05606e+09	0.522676	0.789138
Q7CQ15	YfgM	Putative inner membrane protein OS=Salmonella typhimurium GN=yfgM PE=4 SV=1	22.133	81524000	59648000	107460000	8.28773e+07	179070000	207070000	186730000	1.05026e+08	0.6563	0.789111
P66073	RplO	50S ribosomal protein L15 OS=Salmonella typhimurium GN=rplO PE=3 SV=1	14.966	1411800000	1509600000	1436300000	1.45257e+09	4109900000	2775100000	3224500000	1.85341e+09	0.529107	0.783727
Q8ZP71	STM1676	Putative aldo/keto reductase family OS=Salmonella typhimurium GN=STM1676 PE=4 SV=1	32.407	33693000	41377000	52741000	4.26037e+07	64644000	100850000	131780000	5.45002e+07	0.372247	0.781715
Q8ZN52	RlmN	Ribosomal RNA large subunit methyltransferase N OS=Salmonella typhimurium GN=rlmN PE=3 SV=1	43.51	14805000	7901000	15367000	12691000	35561000	24150000	29008000	1.62652e+07	0.424567	0.780257
Q8ZMW9	YfiH	Putative inner membrane protein OS=Salmonella typhimurium GN=yfiH PE=4 SV=1	26.428	41239000	38441000	46194000	41958000	72608000	87743000	133580000	5.38874e+07	0.565852	0.778624
Q8ZR01	RlpA	Rare lipoprotein A OS=Salmonella typhimurium GN=rlpA PE=3 SV=1	39.108	25655000	30837000	36994000	31162000	84648000	54193000	79653000	4.00572e+07	0.597319	0.777937
Q8ZLJ4	HslO	33 kDa chaperonin OS=Salmonella typhimurium GN=hslO PE=3 SV=2	32.369	106210000	99214000	77064000	9.41627e+07	262750000	192620000	205670000	1.21191e+08	0.355399	0.77698
Q8ZN89	LigA	DNA ligase OS=Salmonella typhimurium GN=ligA PE=3 SV=1	73.451	9271100	23883000	38753000	2.3969e+07	48290000	54980000	65210000	3.0888e+07	0.691095	0.775998
P0A803	RpoZ	DNA-directed RNA polymerase subunit omega OS=Salmonella typhimurium GN=rpoZ PE=3 SV=1	10.236	124770000	92903000	114020000	1.10564e+08	245320000	352840000	180420000	1.4274e+08	0.740004	0.774587
P0A1H7	ExbB	Biopolymer transport protein exbB OS=Salmonella typhimurium GN=exbB PE=3 SV=1	26.179	159700000	172670000	121180000	1.51183e+08	421250000	294360000	349800000	1.95325e+08	0.539052	0.774008
Q7CQI9	AdhP	Alcohol dehydrogenase OS=Salmonella typhimurium GN=adhP PE=3 SV=1	35.54	111200000	124840000	144000000	126680000	225490000	315840000	357950000	164868000	0.28852	0.768372
Q7CQ10	IscR	HTH-type transcriptional regulator iscR OS=Salmonella typhimurium GN=iscR PE=3 SV=1	17.39	269880000	120070000	138970000	1.76307e+08	571760000	247720000	432710000	2.29568e+08	0.413633	0.767993
P0A7V6	RpsC	30S ribosomal protein S3 OS=Salmonella typhimurium GN=rpsC PE=3 SV=2	25.983	2937200000	2907500000	2706500000	2850400000	5811600000	6736100000	7721900000	3.71609e+09	0.387437	0.767042
P17424	NrdF	Ribonucleoside-diphosphate reductase 2 subunit beta OS=Salmonella typhimurium GN=nrdF PE=1 SV=2	36.232	39333000	59855000	40381000	46523000	171380000	62316000	97590000	6.07358e+07	0.849917	0.76599
Q8ZQR8	ModE	Transcriptional repressor of modABCD operon (Molybdate uptake) OS=Salmonella typhimurium GN=modE PE=4 SV=1	28.346	28880000	38255000	28202000	31779000	57290000	71100000	98409000	4.15798e+07	0.630367	0.764289
Q8ZPM0	YdgJ	Putative oxidoreductase OS=Salmonella typhimurium GN=ydgJ PE=4 SV=1	41.237	111580000	61735000	130430000	1.01248e+08	195500000	262430000	267230000	1.32946e+08	0.643796	0.761575
P37178	PtsP	Phosphoenolpyruvate-protein phosphotransferase ptsP OS=Salmonella typhimurium GN=ptsP PE=3 SV=2	83.626	3105200	2982100	2233900	2.77373e+06	7905100	4937000	7072000	3.65092e+06	0.545584	0.759736
Q8ZRU6	MurF	UDP-N-acetylmuramoyl-tripeptide--D-alanyl-D-alanine ligase OS=Salmonella typhimurium GN=murF PE=3 SV=1	47.533	18517000	27252000	21033000	2.22673e+07	63529000	40218000	56341000	2.93495e+07	0.663823	0.758696
P40827	NlpD	Lipoprotein nlpD OS=Salmonella typhimurium GN=nlpD PE=3 SV=2	39.641	36272000	39075000	41628000	3.89917e+07	125500000	90433000	64790000	5.14659e+07	0.652443	0.757622
Q8ZKA5	HflX	Putative GTP-ase OS=Salmonella typhimurium GN=hflX PE=4 SV=1	48.262	16966000	22753000	17454000	1.90577e+07	27212000	55083000	55194000	2.52063e+07	0.552228	0.756067
P61482	LolD	Lipoprotein-releasing system ATP-binding protein lolD OS=Salmonella typhimurium GN=lolD PE=3 SV=1	25.479	31265000	31688000	23705000	28886000	90816000	64180000	53731000	3.82666e+07	0.417689	0.754862
Q8ZM09	YghA	Putative oxidoreductase OS=Salmonella typhimurium GN=yghA PE=3 SV=1	31.438	158960000	130850000	152690000	147500000	392770000	380540000	293990000	1.95672e+08	0.375855	0.753814
Q8ZLD4	Gor	Glutathione oxidoreductase OS=Salmonella typhimurium GN=gor PE=3 SV=1	48.692	58545000	101790000	101310000	87215000	282910000	176110000	172070000	1.157e+08	0.758479	0.753804
Q8ZP45	AdhE	Iron-dependent alcohol dehydrogenase of the multifunctional alcohol dehydrogenase AdhE OS=Salmonella typhimurium GN=adhE PE=4 SV=1	96.214	1303900000	1102800000	1151300000	1186000000	3599600000	1690500000	3323600000	1.57918e+09	0.551571	0.751023
Q8ZLR6	YhbL	Sigma cross-reacting protein 27A (SCRP-27A) OS=Salmonella typhimurium GN=yhbL PE=4 SV=1	22.903	78931000	99386000	77277000	85198000	181220000	192180000	246180000	1.1359e+08	0.462574	0.750051
P0A1S0	IhfA	Integration host factor subunit alpha OS=Salmonella typhimurium GN=ihfA PE=1 SV=1	11.368	188900000	167430000	237510000	1.97947e+08	518750000	370270000	550800000	2.63967e+08	0.23462	0.749892
P0A2S0	Lrp	Leucine-responsive regulatory protein OS=Salmonella typhimurium GN=lrp PE=3 SV=2	18.857	279590000	248460000	214630000	247560000	477790000	651160000	674550000	3.30642e+08	0.512508	0.748726
P66974	TrmJ	tRNA (cytidine/uridine-2-O-)-methyltransferase trmJ OS=Salmonella typhimurium GN=trmJ PE=3 SV=1	26.613	19912000	18529000	26382000	2.16077e+07	61774000	48595000	47104000	2.88701e+07	0.491154	0.748446
P0A1A9	XthA	Exodeoxyribonuclease III OS=Salmonella typhimurium GN=xthA PE=3 SV=1	30.785	31118000	33500000	45930000	3.68493e+07	99160000	89689000	80357000	4.93544e+07	0.503325	0.746627
P0A2C3	Rph	Ribonuclease PH OS=Salmonella typhimurium GN=rph PE=3 SV=1	25.269	61407000	45615000	64640000	5.72207e+07	126370000	137530000	154160000	7.66443e+07	0.30375	0.746574
Q8ZQB6	MukE	Chromosome partition protein mukE OS=Salmonella typhimurium GN=mukE PE=3 SV=3	25.957	24073000	43577000	29523000	32391000	81070000	78824000	76853000	4.34036e+07	0.484408	0.746274
Q7CR43	PhoB	Response regulator in two-component regulatory system with PhoR (Or CreC) OS=Salmonella typhimurium GN=phoB PE=4 SV=1	26.403	172090000	159730000	191460000	1.74427e+08	225810000	445150000	618520000	2.36405e+08	0.642641	0.737831
P37421	RfaF	ADP-heptose--LPS heptosyltransferase 2 OS=Salmonella typhimurium GN=rfaF PE=3 SV=1	38.985	6520000	6250900	9222500	7.33113e+06	16379000	16898000	20934000	9.93868e+06	0.0877133	0.737636
Q8ZRS0	YadF	Carbonic anhydrase OS=Salmonella typhimurium GN=yadF PE=3 SV=1	24.821	163860000	117570000	183210000	154880000	583960000	281630000	279930000	2.10012e+08	0.667837	0.737482
Q7CQV2	ArtJ	Arginine 3rd transport system OS=Salmonella typhimurium GN=artJ PE=4 SV=1	26.699	145420000	97219000	143930000	1.28856e+08	382690000	259960000	311650000	174955000	0.215703	0.736511
Q8ZQU2	SdhB	Succinate dehydrogenase iron-sulfur subunit OS=Salmonella typhimurium GN=sdhB PE=3 SV=2	26.733	80866000	76430000	76464000	77920000	155670000	185570000	236950000	1.06002e+08	0.415743	0.735084
Q7CQR8	YcdY	Putative oxidoreductase component OS=Salmonella typhimurium GN=ycdY PE=4 SV=1	20.716	17371000	13501000	14025000	1.49657e+07	34958000	40258000	36141000	20415450	0.32125	0.733056
Q7CQ71	RplY	50S ribosomal protein L25 OS=Salmonella typhimurium GN=rplY PE=3 SV=1	10.541	218840000	197780000	248950000	2.21857e+08	710160000	492250000	448650000	3.02694e+08	0.493031	0.73294
Q9F5L2	YfgL	Putative uncharacterized protein (Putative serine/threonine protein kinase) OS=Salmonella typhimurium GN=yfgL PE=4 SV=1	41.942	136390000	98382000	163460000	132744000	306750000	368820000	316410000	181863000	0.480305	0.729912
Q8ZMQ8	STM2746	Putative excinuclease ATPase subunit OS=Salmonella typhimurium GN=STM2746 PE=4 SV=1	49.831	12000000	28218000	18239000	1.94857e+07	58062000	53292000	34264000	2.66966e+07	0.639339	0.729892
P0A1D5	GroS	10 kDa chaperonin OS=Salmonella typhimurium GN=groS PE=3 SV=1	10.318	2449100000	2304900000	2299500000	2.35117e+09	5272800000	6334100000	6003200000	3.22852e+09	0.225923	0.728249
P58687	AroD	3-dehydroquinate dehydratase OS=Salmonella typhimurium GN=aroD PE=3 SV=1	27.325	10916000	13630000	10382000	1.16427e+07	20841000	35431000	31405000	1.60741e+07	0.357982	0.724311
Q8ZM47	YggS	Putative enzyme with a TIM-barrel fold OS=Salmonella typhimurium GN=yggS PE=4 SV=1	25.671	15497000	15704000	17313000	1.61713e+07	58400000	27943000	35515000	2.23406e+07	0.604117	0.723853
Q9L6R0	WecE	TDP-4-oxo-6-deoxy-D-glucose transaminase OS=Salmonella typhimurium GN=wecE PE=4 SV=1	42.009	22478000	33501000	45235000	33738000	81659000	95423000	77371000	4.66497e+07	0.500063	0.72322
Q7CQY5	NagD	Putative phosphatase in N-acetylglucosamine metabolism OS=Salmonella typhimurium GN=nagD PE=4 SV=1	27.119	47994000	52350000	50945000	5.04297e+07	145880000	115160000	119720000	69806000	0.28698	0.722426
P64209	FolE	GTP cyclohydrolase 1 OS=Salmonella typhimurium GN=folE PE=3 SV=2	24.77	51031000	26365000	39781000	39059000	155930000	72630000	66402000	5.40764e+07	0.528857	0.722293
Q7CP84	PmbA	Putative peptide maturation protein OS=Salmonella typhimurium GN=pmbA PE=4 SV=1	48.408	27419000	54915000	62300000	4.82113e+07	131110000	121820000	111980000	6.69002e+07	0.564573	0.720646
P65454	MurA	UDP-N-acetylglucosamine 1-carboxyvinyltransferase OS=Salmonella typhimurium GN=murA PE=3 SV=1	44.74	72177000	49494000	89330000	7.03337e+07	219560000	140880000	173240000	9.78413e+07	0.375297	0.718854
P0A1Q0	OtsA	Alpha,alpha-trehalose-phosphate synthase [UDP-forming] OS=Salmonella typhimurium GN=otsA PE=3 SV=2	53.58	9180500	38963000	24212000	24118500	49011000	58775000	75765000	3.3651e+07	0.627978	0.716724
Q8ZPP1	RibE	Riboflavin synthase, alpha chain OS=Salmonella typhimurium GN=ribE PE=4 SV=1	23.392	255910000	200730000	325180000	2.60607e+08	609010000	708690000	675840000	3.65482e+08	0.354945	0.713049
Q8ZPU5	NadE	NH(3)-dependent NAD(+) synthetase OS=Salmonella typhimurium GN=nadE PE=3 SV=1	30.483	55341000	76697000	80700000	7.09127e+07	155740000	159500000	227490000	9.95005e+07	0.278922	0.712687
P0A1G5	DksA	DnaK suppressor protein OS=Salmonella typhimurium GN=dksA PE=3 SV=1	17.516	96718000	132970000	120890000	1.16859e+08	233790000	352550000	308100000	1.63981e+08	0.127361	0.712641
P67093	UspG	Universal stress protein G OS=Salmonella typhimurium GN=uspG PE=3 SV=1	15.901	322300000	314210000	335430000	323980000	843790000	709130000	927940000	4.54824e+08	0.195181	0.712319
P02936	OmpA	Outer membrane protein A OS=Salmonella typhimurium GN=ompA PE=3 SV=2	37.515	10045000000	11450000000	8460000000	9985000000	24188000000	27097000000	25351000000	1.40499e+10	0.164889	0.71068
P0AA02	NusG	Transcription antitermination protein nusG OS=Salmonella typhimurium GN=nusG PE=3 SV=2	20.545	242790000	292710000	216320000	2.50607e+08	601520000	647150000	678830000	353375000	0.245802	0.709181
Q8ZLW8	YqjG	Putative glutathione S-transferase OS=Salmonella typhimurium GN=yqjG PE=4 SV=1	37.381	9278700	10988000	9939600	1.00688e+07	19440000	24658000	33595000	1.42437e+07	0.410341	0.706892
Q7CPP9	GlmM	Phosphoglucosamine mutase OS=Salmonella typhimurium GN=glmM PE=3 SV=1	47.441	25379000	57486000	38661000	4.05087e+07	137810000	93321000	81611000	5.7336e+07	0.674775	0.706513
Q7CQ41	AccD	Acetyl-coenzyme A carboxylase carboxyl transferase subunit beta OS=Salmonella typhimurium GN=accD PE=3 SV=1	33.215	345420000	303670000	352140000	3.33743e+08	1064000000	856720000	656030000	4.72404e+08	0.38828	0.706478
Q8ZRM7	DkgB	2,5-diketo-D-gluconic acid reductase B OS=Salmonella typhimurium GN=dkgB PE=3 SV=1	29.153	24672000	19053000	36433000	2.67193e+07	61496000	69834000	75760000	37966500	0.330832	0.703761
O68883	GltA	Citrate synthase OS=Salmonella typhimurium GN=gltA PE=3 SV=1	48.106	381450000	267490000	527040000	3.91993e+08	912480000	1155400000	979830000	5.58747e+08	0.497601	0.701558
Q8ZQU3	SdhA	Succinate dehydrogenase flavoprotein subunit OS=Salmonella typhimurium GN=sdhA PE=3 SV=1	64.461	98026000	173810000	208740000	160192000	207920000	532190000	507750000	2.28774e+08	0.31849	0.700218
O54297	RpsD	30S ribosomal protein S4 OS=Salmonella typhimurium GN=rpsD PE=1 SV=3	23.485	2693000000	2735300000	2372500000	2.60027e+09	7787400000	6954300000	5535800000	3.71754e+09	0.201882	0.699459
P0A2N8	YihI	UPF0241 protein yihI OS=Salmonella typhimurium GN=yihI PE=3 SV=1	19.213	4934600	14768000	4174100	7958900	25727000	18450000	17989000	11397100	0.737874	0.698327
Q8ZQT2	AroG	3-deoxy-D-arabinoheptulosonate-7-phosphate synthase (DAHP synthetase, phenylalanine repressible) OS=Salmonella typhimurium GN=aroG PE=4 SV=1	37.856	126740000	162210000	78515000	1.22488e+08	388740000	283970000	284350000	175461000	0.448208	0.698094
Q8ZNW2	Zwf	Glucose-6-phosphate 1-dehydrogenase OS=Salmonella typhimurium GN=zwf PE=3 SV=1	55.921	247110000	187660000	283390000	2.39387e+08	746220000	539010000	585500000	3.42967e+08	0.289775	0.697987
Q7CP97	FrdA	Fumarate reductase OS=Salmonella typhimurium GN=frdA PE=4 SV=1	65.491	106950000	102980000	117900000	1.09277e+08	222420000	169830000	465950000	1.57337e+08	0.621194	0.69454
Q8ZP10	MinD	Cell division inhibitor OS=Salmonella typhimurium GN=minD PE=4 SV=1	29.5	496810000	695070000	409570000	5.33817e+08	1363100000	1491500000	1338600000	7.68753e+08	0.237008	0.694393
Q7CQT4	YmbA	Putative outer membrane protein OS=Salmonella typhimurium GN=ymbA PE=4 SV=1	20.605	23882000	13570000	13236000	16896000	19679000	57605000	55856000	2.4409e+07	0.761773	0.692204
Q8ZNK2	YeiU	Putative permease OS=Salmonella typhimurium GN=yeiU PE=4 SV=1	26.922	40116000	36855000	40178000	3.90497e+07	62144000	146730000	100110000	5.66471e+07	0.568397	0.68935
Q8ZPV9	YeaD	Putative enzyme related to aldose 1-epimerase OS=Salmonella typhimurium GN=yeaD PE=1 SV=1	32.56	100240000	70130000	150900000	107090000	303750000	263380000	281410000	1.55566e+08	0.388568	0.688391
Q8ZKG7;O85313	SiiC	Putative ABC exporter outer membrane component-like protein (Putative type-I secretion protein, putative outer membrane component) OS=Salmonella typhimurium GN=siiC PE=4 SV=1;ABC exporter outer membrane compone	50.511	148190000	143430000	216370000	169330000	343090000	510100000	491380000	2.46505e+08	0.317204	0.686925
P23988	PagC	Virulence membrane protein pagC OS=Salmonella typhimurium GN=pagC PE=3 SV=2	20.183	2933400000	1978500000	2572500000	2494800000	6756500000	5362400000	7708500000	3.63502e+09	0.204853	0.686323
Q8ZKL6	ArgH	Argininosuccinate lyase OS=Salmonella typhimurium GN=argH PE=3 SV=1	50.481	72076000	111530000	89232000	90946000	234570000	242390000	249010000	1.33095e+08	0.227767	0.683319
P67904	RpsJ	30S ribosomal protein S10 OS=Salmonella typhimurium GN=rpsJ PE=3 SV=1	11.766	1420500000	1293800000	1559800000	1424700000	3854900000	3664700000	3935300000	2.10007e+09	0.0255401	0.678408
P40811	IlvI	Acetolactate synthase isozyme 3 large subunit OS=Salmonella typhimurium GN=ilvI PE=3 SV=3	62.896	27398000	25629000	26333000	2.64533e+07	74723000	73988000	64158000	3.9026e+07	0.111371	0.677839
Q7CQY3	Fur	Transcriptional repressor of iron-responsive genes (Fur family) (Ferric uptake regulator) OS=Salmonella typhimurium GN=fur PE=4 SV=1	17.011	60140000	74392000	74747000	6.97597e+07	212610000	147470000	202350000	1.03112e+08	0.342096	0.676542
O30911	HslU	ATP-dependent hsl protease ATP-binding subunit hslU OS=Salmonella typhimurium GN=hslU PE=3 SV=2	49.667	415790000	618450000	401930000	4.78723e+08	1819300000	1155100000	896970000	7.09751e+08	0.543382	0.674495
Q8ZR92	YbbN	Putative thioredoxin protein OS=Salmonella typhimurium GN=ybbN PE=4 SV=1	31.814	96815000	69285000	130260000	9.87867e+07	366630000	249970000	182950000	1.46584e+08	0.579765	0.673925
Q8ZQX0	YbfF	Putative enzyme OS=Salmonella typhimurium GN=ybfF PE=4 SV=1	28.736	11561000	10613000	11875000	1.13497e+07	32851000	29564000	29517000	16854200	0.0735783	0.673403
Q8ZQ40	WrbA	Flavoprotein wrbA OS=Salmonella typhimurium GN=wrbA PE=3 SV=3	20.867	125670000	105760000	168530000	133320000	322070000	358780000	406680000	1.99381e+08	0.175427	0.668671
Q8ZP96	YdcF	Putative inner membrane protein OS=Salmonella typhimurium GN=ydcF PE=4 SV=1	29.486	20631000	19857000	15570000	18686000	35231000	62353000	55016000	2.79767e+07	0.42406	0.667914
Q7CPS6	ExbD	Uptake of enterochelin OS=Salmonella typhimurium GN=exbD PE=3 SV=1	15.619	33106000	26478000	28060000	2.92147e+07	82640000	78371000	78161000	43848200	0.0575138	0.666268
P64105	FabA	3-hydroxydecanoyl-[acyl-carrier-protein] dehydratase OS=Salmonella typhimurium GN=fabA PE=3 SV=2	19.047	95316000	89154000	98692000	9.43873e+07	188580000	318640000	265730000	141707500	0.358594	0.666072
P60726	RplD	50S ribosomal protein L4 OS=Salmonella typhimurium GN=rplD PE=1 SV=1	22.086	1647900000	1370000000	1529200000	1515700000	5430000000	3705700000	3286400000	2277385000	0.306444	0.665544
O54296	RpsK	30S ribosomal protein S11 OS=Salmonella typhimurium GN=rpsK PE=3 SV=2	13.831	931770000	914610000	1020100000	9.55493e+08	2681300000	2736100000	2415000000	1435940000	0.148977	0.665413
O52325	ArnA	Bifunctional polymyxin resistance protein arnA OS=Salmonella typhimurium GN=arnA PE=2 SV=1	73.587	134300000	128630000	230330000	164420000	543920000	313380000	494420000	2.47815e+08	0.377759	0.663478
Q8ZQ11	YcfH	Putative metal-dependent hydrolase OS=Salmonella typhimurium GN=ycfH PE=4 SV=1	29.821	12875000	10339000	8578800	10597600	41407000	23151000	24128000	1.62591e+07	0.285902	0.651795
P0A1P6	GlnA	Glutamine synthetase OS=Salmonella typhimurium GN=glnA PE=1 SV=2	51.785	561100000	353560000	619760000	5.11473e+08	981410000	1844200000	1455700000	7.84907e+08	0.522429	0.651636
Q8ZPA8	STM1627	Alcohol dehydrogenase class III OS=Salmonella typhimurium GN=STM1627 PE=3 SV=1	39.255	42855000	20239000	47628000	3.69073e+07	101340000	101030000	108520000	5.69965e+07	0.314989	0.647537
P65889	PurC	Phosphoribosylaminoimidazole-succinocarboxamide synthase OS=Salmonella typhimurium GN=purC PE=3 SV=1	26.908	282620000	284120000	286920000	2.84553e+08	661170000	899040000	840410000	4.40114e+08	0.203754	0.646545
Q8ZP75	STM1672	Putative cytoplasmic protein OS=Salmonella typhimurium GN=STM1672 PE=4 SV=1	41.438	138890000	137200000	147910000	1.41333e+08	417310000	450090000	325570000	2.18711e+08	0.242769	0.64621
Q8ZKA6	YjeE	Putative nucleotide-binding protein OS=Salmonella typhimurium GN=yjeE PE=4 SV=1	16.895	16358000	23809000	20941000	2.03693e+07	55798000	66660000	49785000	3.15779e+07	0.179648	0.645051
P0A6R6	Fis	DNA-binding protein fis OS=Salmonella typhimurium GN=fis PE=3 SV=1	11.24	47401000	40904000	63166000	5.04903e+07	196190000	99613000	133130000	7.86377e+07	0.417698	0.642063
Q7CPC7	YiiD	Putative acetyltransferase OS=Salmonella typhimurium GN=yiiD PE=4 SV=1	36.917	54054000	56590000	52294000	5.43127e+07	159030000	147300000	155360000	8.46432e+07	0.0578329	0.641666
Q8ZRD3	NusB	N utilization substance protein B homolog OS=Salmonella typhimurium GN=nusB PE=3 SV=1	15.689	152940000	147810000	155620000	1.52123e+08	279110000	469090000	545280000	2.37138e+08	0.371396	0.641497
Q8ZKS8	FdoG	Formate dehydrogenase OS=Salmonella typhimurium GN=fdoG PE=4 SV=3	112.52	21597000	14352000	18399000	18116000	32645000	45049000	76566000	2.8281e+07	0.528589	0.640571
P65792	ProB	Glutamate 5-kinase OS=Salmonella typhimurium GN=proB PE=3 SV=1	39.14	41141000	36538000	65631000	47770000	157980000	112750000	137340000	7.48128e+07	0.304421	0.638527
Q52567;Q6QV00	StrA	StrA protein (Streptomycin resistance protein A) OS=Salmonella typhimurium GN=strA PE=4 SV=2;Streptomycin resistance protein A OS=Salmonella typhimurium GN=strA PE=4 SV=1	29.586	205450000	238950000	242150000	228850000	519600000	742450000	693210000	3.58464e+08	0.148627	0.638418
Q9ZNM2	FliY	FliY (Putative periplasmic binding transport protein) OS=Salmonella typhimurium GN=fliY PE=4 SV=1	28.805	122310000	104560000	115740000	1.14203e+08	531890000	191720000	253590000	1.79153e+08	0.538778	0.637461
P74853	SsaK	Secretion system apparatus protein ssaK OS=Salmonella typhimurium GN=ssaK PE=4 SV=2	26.293	15191000	15467000	14037000	1.48983e+07	24252000	27740000	75715000	2.3413e+07	0.663257	0.636329
Q7CPL5	RplN	50S ribosomal protein L14 OS=Salmonella typhimurium GN=rplN PE=3 SV=1	13.568	937100000	969270000	932190000	9.46187e+08	2520400000	2987000000	2605700000	1.4874e+09	0.0766233	0.636134
P0A2T6	Crp	Catabolite gene activator OS=Salmonella typhimurium GN=crp PE=4 SV=1	23.656	264910000	206450000	356760000	276040000	899510000	737530000	733110000	4.34528e+08	0.285692	0.635265
P0A9Y9	CspC	Cold shock-like protein cspC OS=Salmonella typhimurium GN=cspC PE=3 SV=2	7.4023	166250000	182710000	203850000	184270000	496790000	508170000	586170000	2.91707e+08	0.0164918	0.631695
Q93GL9;P22107	TraT	Conjugative transfer: surface exclusion OS=Salmonella typhimurium GN=traT PE=4 SV=1;TraT complement resistance protein OS=Salmonella typhimurium GN=traT PE=3 SV=1	26.169	481760000	607850000	446340000	5.11983e+08	1824700000	1421800000	1180000000	8.11525e+08	0.28271	0.63089
P0A2F4	SodB	Superoxide dismutase [Fe] OS=Salmonella typhimurium GN=sodB PE=3 SV=2	21.308	132720000	107620000	94527000	1.11622e+08	217450000	308920000	443050000	177727000	0.493489	0.628055
P58661	AspC	Aspartate aminotransferase OS=Salmonella typhimurium GN=aspC PE=3 SV=1	43.521	468750000	592610000	376490000	4.79283e+08	2164100000	997330000	1045700000	7.71307e+08	0.51988	0.621391
P68684	RpsU	30S ribosomal protein S21 OS=Salmonella typhimurium GN=rpsU PE=3 SV=2	8.4999	548510000	511830000	588780000	5.49707e+08	1500900000	1611400000	1714800000	8.84968e+08	0.0459837	0.62116
Q7CQX3;O67974	CydB	Cytochrome d terminal oxidase polypeptide subunit II OS=Salmonella typhimurium GN=cydB PE=4 SV=1;Cytochrome d oxidase subunit II OS=Salmonella typhimurium GN=cydB PE=4 SV=1	42.364	36272000	57279000	20822000	3.81243e+07	71711000	134300000	129850000	6.15745e+07	0.438638	0.619158
Q56056	Rnc	Ribonuclease 3 OS=Salmonella typhimurium GN=rnc PE=3 SV=2	25.505	26683000	23120000	18940000	2.29143e+07	92472000	54455000	54951000	3.7011e+07	0.267243	0.619123
Q8ZLG7	GlgP	Phosphorylase OS=Salmonella typhimurium GN=glgP PE=3 SV=1	93.342	41612000	27556000	44906000	3.80247e+07	88840000	106530000	140300000	6.15395e+07	0.263947	0.61789
Q7CR48	HemB	Delta-aminolevulinic acid dehydratase OS=Salmonella typhimurium GN=hemB PE=3 SV=1	35.547	29316000	27194000	46051000	34187000	98759000	98668000	106240000	5.56723e+07	0.192372	0.614076
Q9X523	PcgL	D-alanyl-D-alanine dipeptidase PcgL (Periplasmic dipeptidase) OS=Salmonella typhimurium GN=pcgL PE=3 SV=1	28.996	337310000	480770000	264720000	3.60933e+08	616680000	1105600000	1508600000	592328000	0.502422	0.609347
Q8ZML9;Q9F2D1	YgaU	Putative LysM domain OS=Salmonella typhimurium GN=ygaU PE=4 SV=1;YgaU protein (Fragment) OS=Salmonella typhimurium GN=ygaU PE=4 SV=1	16.121	44645000	47868000	63920000	5.21443e+07	158920000	181260000	127710000	8.57798e+07	0.311235	0.607886
Q8ZN68	YfgD	Putative arsenate reductase OS=Salmonella typhimurium GN=yfgD PE=4 SV=1	13.377	33119000	11268000	25541000	2.33093e+07	75690000	82742000	51188000	3.84303e+07	0.461889	0.606535
Q7CR42;E1W8R3	STM0402	Putative thiol-alkyl hydroperoxide reductase OS=Salmonella typhimurium GN=STM0402 PE=4 SV=1;Alkyl hydroperoxide reductase OS=Salmonella typhimurium GN=tsaA PE=4 SV=1	22.317	1408100000	2162900000	1549600000	1.70687e+09	3800900000	5432800000	6118900000	2.81464e+09	0.245441	0.606424
Q8ZLF0	FtsX	Putative integral membrane cell division protein OS=Salmonella typhimurium GN=ftsX PE=4 SV=1	38.626	11288000	7647000	15104000	1.13463e+07	37617000	39711000	25570000	1.88646e+07	0.430787	0.601461
P60817	YfbU	UPF0304 protein yfbU OS=Salmonella typhimurium GN=yfbU PE=3 SV=1	19.524	163400000	163930000	175020000	167450000	546100000	459190000	515460000	2.78804e+08	0.0761516	0.600601
Q8ZQ05	Ndh	Respiratory NADH dehydrogenase 2 OS=Salmonella typhimurium GN=ndh PE=4 SV=1	47.391	92168000	61058000	106000000	8.64087e+07	376840000	175120000	235500000	1.44368e+08	0.350281	0.598532
P60659	SpeA	Biosynthetic arginine decarboxylase OS=Salmonella typhimurium GN=speA PE=3 SV=1	73.832	40290000	38693000	39006000	3.93297e+07	142470000	104570000	112190000	6.58588e+07	0.167752	0.597181
Q8ZR86	AllR	HTH-type transcriptional repressor allR OS=Salmonella typhimurium GN=allR PE=3 SV=1	29.219	27946000	24499000	24689000	2.57113e+07	67950000	84666000	82272000	43062800	0.184009	0.597066
Q8ZR94	YbbK	Putative inner membrane protein OS=Salmonella typhimurium GN=ybbK PE=4 SV=1	33.66	19662000	24682000	19105000	2.11497e+07	75305000	72988000	45948000	35610850	0.233764	0.593911
O68446	PurR	HTH-type transcriptional repressor purR OS=Salmonella typhimurium GN=purR PE=3 SV=3	38.048	35046000	22798000	41403000	3.30823e+07	116480000	103280000	84786000	5.58334e+07	0.295923	0.592518
P60217	MtnN	5-methylthioadenosine/S-adenosylhomocysteine nucleosidase OS=Salmonella typhimurium GN=mtnN PE=3 SV=1	24.446	57418000	36098000	55576000	4.96973e+07	240220000	107150000	113120000	8.44232e+07	0.40297	0.588669
Q7CR55	STM0307	Homology to Shigella VirG protein OS=Salmonella typhimurium GN=STM0307 PE=4 SV=1	15.139	22037000	18708000	28655000	2.31333e+07	44568000	86828000	83257000	39353050	0.338142	0.587841
Q8ZND0	YfcF	Putative glutathione-S-transferase OS=Salmonella typhimurium GN=yfcF PE=4 SV=1	23.947	35796000	31756000	44140000	3.72307e+07	128240000	102070000	115220000	6.33472e+07	0.130833	0.587724
P14846	CarB	Carbamoyl-phosphate synthase large chain OS=Salmonella typhimurium GN=carB PE=3 SV=4	118.14	253510000	529710000	69759000	2.84326e+08	865380000	858320000	915210000	4.838e+08	0.509186	0.587694
P0A2A1	RplS	50S ribosomal protein L19 OS=Salmonella typhimurium GN=rplS PE=3 SV=2	13.13	952010000	953380000	1088500000	9.97963e+08	3424800000	2953300000	2897500000	1.70053e+09	0.130424	0.586855
P0A1G7	DnaJ	Chaperone protein dnaJ OS=Salmonella typhimurium GN=dnaJ PE=2 SV=2	41.312	242680000	273640000	199260000	2.38527e+08	754870000	832650000	630590000	4.06654e+08	0.0151089	0.58656
Q9L6L9	Fre	NAD(P)H-flavin reductase OS=Salmonella typhimurium GN=fre PE=1 SV=3	26.351	63136000	47641000	59249000	5.66753e+07	140160000	192800000	195040000	9.68e+07	0.252931	0.585489
P58688	FolD	Bifunctional protein folD OS=Salmonella typhimurium GN=folD PE=3 SV=2	30.843	34662000	33356000	37090000	35036000	135950000	108280000	85334000	6.04201e+07	0.254073	0.579874
P0AA13	RplM	50S ribosomal protein L13 OS=Salmonella typhimurium GN=rplM PE=3 SV=1	16.018	1053300000	1167200000	1109400000	1.10997e+09	4155600000	3133500000	3199000000	1.92282e+09	0.204858	0.57726
P0A1R8	HupB	DNA-binding protein HU-beta OS=Salmonella typhimurium GN=hupB PE=3 SV=1	9.2395	206320000	224510000	248430000	226420000	750660000	802540000	598740000	3.94522e+08	0.205928	0.573909
P67651	RraA	Regulator of ribonuclease activity A OS=Salmonella typhimurium GN=rraA PE=3 SV=1	17.374	74316000	89608000	64880000	76268000	170650000	266490000	290540000	1.33408e+08	0.276571	0.57169
Q8ZPT5	PfkB	6-phosphofructokinase II OS=Salmonella typhimurium GN=pfkB PE=4 SV=1	32.565	51814000	61987000	57332000	5.70443e+07	188910000	173660000	185220000	1.00428e+08	0.077275	0.568011
P0A2H9	DsbA	Thiol:disulfide interchange protein dsbA OS=Salmonella typhimurium GN=dsbA PE=3 SV=1	22.911	147760000	154410000	122290000	1.41487e+08	536710000	375960000	447680000	2.49398e+08	0.206885	0.567314
Q8ZJU7	Rob	Transcriptional regulator OS=Salmonella typhimurium GN=rob PE=4 SV=1	33.243	14711000	21853000	13963000	1.68423e+07	50055000	53271000	61019000	3.01299e+07	0.21278	0.55899
Q7CQ04	YfiF	Putative tRNA/rRNA methyltransferase OS=Salmonella typhimurium GN=yfiF PE=3 SV=1	38.077	25769000	38682000	34537000	32996000	116820000	114870000	90517000	5.90713e+07	0.206577	0.558579
P67218	YhbC	UPF0090 protein yhbC OS=Salmonella typhimurium GN=yhbC PE=3 SV=1	16.84	15554000	19630000	10675000	1.52863e+07	45929000	56506000	47036000	2.7403e+07	0.0962318	0.557834
Q8ZQ01	Mfd	Transcription-repair coupling factor OS=Salmonella typhimurium GN=mfd PE=4 SV=1	129.91	18828000	29412000	14731000	2.09903e+07	73294000	71528000	61024000	3.77384e+07	0.172694	0.556206
P0A2A5	RpmB	50S ribosomal protein L28 OS=Salmonella typhimurium GN=rpmB PE=3 SV=2	9.0504	554290000	360050000	596800000	5.03713e+08	2106100000	1474500000	1399900000	9.13092e+08	0.230871	0.551657
P67605	YeeX	UPF0265 protein yeeX OS=Salmonella typhimurium GN=yeeX PE=3 SV=1	13.073	112560000	107560000	135550000	1.18557e+08	431760000	287020000	464110000	2.16863e+08	0.180064	0.546689
Q7CQR9	YcdX	Putative hydrolase ycdX OS=Salmonella typhimurium GN=ycdX PE=3 SV=1	26.905	10839000	8094200	13023000	1.06521e+07	24918000	41047000	40486000	1.9516e+07	0.273874	0.545812
Q8ZK67	Fbp	Fructose-bisphosphatase OS=Salmonella typhimurium GN=fbp PE=3 SV=1	36.798	110880000	101950000	121970000	111600000	337070000	422000000	360390000	2.05234e+08	0.142253	0.543769
Q7CQP4	YdjA	Putative oxidoreductase OS=Salmonella typhimurium GN=ydjA PE=4 SV=1	20.128	76157000	115690000	85636000	9.24943e+07	307490000	308610000	316960000	171061000	0.117924	0.54071
P58729	AroC	Chorismate synthase OS=Salmonella typhimurium GN=aroC PE=3 SV=2	39.108	13533000	15028000	18936000	1.58323e+07	55611000	49281000	55065000	2.93255e+07	0.086973	0.539884
P06179;Q56091;Q56092	FliC	Flagellin OS=Salmonella typhimurium GN=fliC PE=1 SV=4	51.611	291300000	450840000	379380000	373840000	1863300000	688030000	1252900000	6.97442e+08	0.473994	0.536016
P0A2N6	ZipA	Cell division protein zipA homolog OS=Salmonella typhimurium GN=zipA PE=3 SV=1	36.318	34421000	54346000	34874000	4.12137e+07	199160000	109110000	111250000	76912000	0.395715	0.535855
Q8ZQT6	TolA	Tol protein, membrane spanning protein OS=Salmonella typhimurium GN=tolA PE=4 SV=1	41.865	7824100	11563000	9733100	9.70673e+06	52561000	25107000	21468000	1.81749e+07	0.485009	0.534073
Q8ZPD6	YncE	Uncharacterized protein yncE OS=Salmonella typhimurium GN=yncE PE=4 SV=1	38.503	891490000	1028800000	598580000	8.39623e+08	4944200000	1365500000	2285100000	1.57571e+09	0.52127	0.532853
Q7CPZ4	GrpE	Protein grpE OS=Salmonella typhimurium GN=grpE PE=3 SV=1	21.841	263120000	270200000	183920000	239080000	855200000	800010000	793350000	4.48903e+08	0.0707575	0.532588
P17215	LivJ	Leu/Ile/Val/Thr-binding protein OS=Salmonella typhimurium GN=livJ PE=1 SV=1	38.787	15220000	17033000	9175000	1.38093e+07	51963000	40252000	49468000	2.59752e+07	0.236906	0.531635
Q8ZN83	TalA	Transaldolase A OS=Salmonella typhimurium GN=talA PE=3 SV=1	35.591	106370000	132240000	83885000	1.07498e+08	313070000	368790000	421850000	2.02347e+08	0.217077	0.531258
Q8ZR33	EntC	Isochorismate synthetase, enterochelin biosynthesis OS=Salmonella typhimurium GN=entC PE=4 SV=1	42.835	84868000	121970000	71818000	9.28853e+07	772630000	117840000	71267000	176318450	0.746303	0.526804
P02941	Tar	Methyl-accepting chemotaxis protein II OS=Salmonella typhimurium GN=tar PE=1 SV=3	59.613	174740000	183550000	137400000	165230000	457770000	593960000	661610000	3.14112e+08	0.21925	0.526022
Q7CQK9	YdhD	Putative glutaredoxin protein OS=Salmonella typhimurium GN=ydhD PE=4 SV=1	12.908	127980000	86678000	121270000	111976000	302940000	490190000	369080000	2.13072e+08	0.300745	0.525532
Q7CPP7	RplU	50S ribosomal protein L21 OS=Salmonella typhimurium GN=rplU PE=3 SV=1	11.578	435820000	404530000	438490000	426280000	1658300000	1246400000	1527400000	8.12552e+08	0.0888616	0.524619
Q8ZLG5	GlgB	1,4-alpha-glucan-branching enzyme OS=Salmonella typhimurium GN=glgB PE=3 SV=1	84.274	11391000	10939000	10369000	1.08997e+07	37244000	44337000	32537000	2.09216e+07	0.11997	0.520976
O30916	SopB	Inositol phosphate phosphatase sopB OS=Salmonella typhimurium GN=sopB PE=1 SV=2	61.934	28026000	15897000	25081000	2.30013e+07	129830000	73737000	37450000	44186450	0.429761	0.520552
Q8ZPZ5	YcfC	UPF0274 protein ycfC OS=Salmonella typhimurium GN=ycfC PE=3 SV=2	22.916	18027000	12720000	4386700	1.17112e+07	31171000	46332000	45650000	22578050	0.407123	0.5187
P63411	AckA	Acetate kinase OS=Salmonella typhimurium GN=ackA PE=3 SV=1	43.257	348990000	436690000	352860000	3.79513e+08	2174800000	907590000	908540000	731670500	0.45919	0.518694
P41786	PrgK	Lipoprotein prgK OS=Salmonella typhimurium GN=prgK PE=3 SV=1	28.21	94486000	115290000	73995000	9.45903e+07	205080000	366480000	423200000	1.82373e+08	0.320301	0.518665
P26397	RfbG	CDP-glucose 4,6-dehydratase OS=Salmonella typhimurium GN=rfbG PE=1 SV=1	41.021	79207000	61156000	88772000	7.63783e+07	310570000	261420000	236310000	1.48188e+08	0.159999	0.515414
Q8ZKR6	CpxR	Response reguator in two-component regulatory system with CpxA OS=Salmonella typhimurium GN=cpxR PE=4 SV=1	26.274	44539000	57130000	36640000	46103000	186230000	114490000	192040000	9.03393e+07	0.309497	0.510331
P67091	UspF	Universal stress protein F OS=Salmonella typhimurium GN=uspF PE=3 SV=1	15.714	168160000	182850000	192580000	1.81197e+08	666160000	755710000	517370000	3.55527e+08	0.181428	0.509656
P26466	LamB	Maltoporin OS=Salmonella typhimurium GN=lamB PE=1 SV=2	50.548	20890000	18924000	31091000	23635000	67934000	83110000	101940000	4.63804e+07	0.0794867	0.50959
P41783	PrgH	Protein prgH OS=Salmonella typhimurium GN=prgH PE=4 SV=1	44.459	68529000	112880000	102000000	9.44697e+07	391930000	406870000	214330000	1.85741e+08	0.299119	0.508611
Q8ZP60	PspA	Phage shock protein OS=Salmonella typhimurium GN=pspA PE=4 SV=1	25.524	256430000	221470000	222580000	2.33493e+08	1453200000	462600000	597620000	4.60794e+08	0.448719	0.50672
Q8ZNW8	YebE	Putative inner membrane protein OS=Salmonella typhimurium GN=yebE PE=4 SV=1	23.661	23965000	14764000	16396000	18375000	142380000	26784000	29482000	3.64184e+07	0.583015	0.504552
P0A2T8	Fnr	Fumarate and nitrate reduction regulatory protein OS=Salmonella typhimurium GN=fnr PE=3 SV=1	27.883	14188000	13746000	11745000	1.32263e+07	53318000	42229000	47644000	2.62517e+07	0.0803243	0.503828
P09384	CheA	Chemotaxis protein cheA OS=Salmonella typhimurium GN=cheA PE=1 SV=1	73.012	79892000	80040000	83843000	8.12583e+07	247400000	179370000	455160000	1.61687e+08	0.366708	0.502565
Q8ZKB4	FrdB	Fumarate reductase OS=Salmonella typhimurium GN=frdB PE=4 SV=1	27.175	22750000	13258000	28831000	21613000	86260000	54693000	95425000	4.3336e+07	0.045493	0.498731
Q8ZK80;Q9RNU8	RplI	50S ribosomal protein L9 OS=Salmonella typhimurium GN=rplI PE=3 SV=1;Ribosomal protein L9 OS=Salmonella typhimurium GN=rplI PE=4 SV=1	15.784	1253700000	1182400000	1274500000	1.23687e+09	5152700000	4627200000	3796000000	2488915000	0.124552	0.49695
P40783	Qor	Quinone oxidoreductase OS=Salmonella typhimurium GN=qor PE=3 SV=2	35.151	25059000	29613000	13655000	2.27757e+07	71138000	62082000	120270000	4.64732e+07	0.415348	0.490082
Q8ZLY9;REV__Q8ZLL5	YqiC	Putative cytoplasmic protein OS=Salmonella typhimurium GN=yqiC PE=4 SV=1	13.947	29822000	25058000	41267000	32049000	163930000	125630000	69477000	6.58235e+07	0.378925	0.486893
P43015	HilA	Transcriptional regulator hilA OS=Salmonella typhimurium GN=hilA PE=2 SV=2	63.04	76552000	64285000	58426000	66421000	177700000	281140000	287860000	136895000	0.250671	0.485197
Q7CQY1	SeqA	Negative modulator of initiation of replication OS=Salmonella typhimurium GN=seqA PE=4 SV=1	20.149	68261000	45621000	68294000	6.07253e+07	267640000	187130000	231420000	1.25802e+08	0.0482283	0.482708
O54305;Q7CQM5	SsrB	SsrB OS=Salmonella typhimurium GN=ssrB PE=4 SV=1;Secretion system regulator: transcriptonal activator OS=Salmonella typhimurium GN=ssrB PE=4 SV=1	22.116	75747000	96962000	81885000	8.48647e+07	307310000	318500000	333340000	1.75844e+08	0.031285	0.482613
P58533	Dtd	D-tyrosyl-tRNA(Tyr) deacylase OS=Salmonella typhimurium GN=dtd PE=3 SV=1	15.925	37498000	26336000	34771000	3.28683e+07	103910000	124000000	146680000	6.86748e+07	0.166477	0.478608
Q7CPC8	YihX	Putative enzyme OS=Salmonella typhimurium GN=yihX PE=4 SV=1	22.722	114020000	93666000	103400000	1.03695e+08	452350000	347550000	405370000	2.20966e+08	0.0364537	0.469281
P37592;P30705	OmpD	Outer membrane porin protein ompD OS=Salmonella typhimurium GN=ompD PE=3 SV=2	39.679	2083100000	1472500000	1903300000	1.81963e+09	5947500000	8360700000	6867400000	3.88219e+09	0.20756	0.468713
Q8ZRT5	GuaC	GMP reductase OS=Salmonella typhimurium GN=guaC PE=3 SV=1	37.138	110910000	94557000	127590000	111019000	531660000	372410000	393120000	2.37818e+08	0.156408	0.466823
Q8ZKM8	Fsa	Probable fructose-6-phosphate aldolase OS=Salmonella typhimurium GN=fsa PE=3 SV=1	23.525	12852000	9363800	22839000	1.50183e+07	55971000	57751000	61882000	3.21941e+07	0.146724	0.466492
Q8ZP51	RluB	Ribosomal large subunit pseudouridine synthase B OS=Salmonella typhimurium GN=rluB PE=3 SV=1	32.612	20331000	19161000	20273000	1.99217e+07	98007000	72031000	65137000	4.31154e+07	0.162732	0.462054
P66409	RpsN	30S ribosomal protein S14 OS=Salmonella typhimurium GN=rpsN PE=3 SV=2	11.608	525430000	512050000	625280000	5.54253e+08	2259200000	2323200000	1960800000	1.19959e+09	0.0958117	0.462037
P0A277	Gpt	Xanthine phosphoribosyltransferase OS=Salmonella typhimurium GN=gpt PE=3 SV=1	16.969	36223000	35816000	36933000	36324000	202100000	87469000	142990000	7.93025e+07	0.28434	0.458044
Q8ZLN0	RimN	Putative ribosome maturation factor rimN OS=Salmonella typhimurium GN=rimN PE=3 SV=1	20.364	13797000	8648100	12112000	1.1519e+07	46895000	42160000	48524000	2.52228e+07	0.0216469	0.456691
Q8ZK81	RpsR	30S ribosomal protein S18 OS=Salmonella typhimurium GN=rpsR PE=3 SV=3	9.0714	350010000	381560000	444800000	3.92123e+08	1473400000	1925400000	1415300000	8.82585e+08	0.140794	0.44429
Q8ZLM7	Def	Peptide deformylase OS=Salmonella typhimurium GN=def PE=3 SV=1	19.282	31729000	58454000	32302000	4.08283e+07	193400000	146650000	161780000	9.20022e+07	0.22382	0.443776
Q8ZMB8	ArgA	Amino-acid acetyltransferase OS=Salmonella typhimurium GN=argA PE=3 SV=1	49.278	8502800	5470800	5146100	6.37323e+06	27625000	28294000	22451000	1.43678e+07	0.0786084	0.443577
Q8ZQX7	NagB	Glucosamine-6-phosphate deaminase OS=Salmonella typhimurium GN=nagB PE=3 SV=1	29.632	97371000	147410000	86449000	110410000	441940000	379600000	537790000	2.49211e+08	0.226368	0.443039
Q8ZLY5	YgiF	Putative cytoplasmic protein OS=Salmonella typhimurium GN=ygiF PE=4 SV=1	48.554	8514000	14357000	15758000	1.28763e+07	60684000	47102000	51612000	2.9223e+07	0.201183	0.440624
Q9KIJ9	SrfB	SrfB (SsrAB activated gene) OS=Salmonella typhimurium GN=srfB PE=4 SV=1	110.91	6564300	9576300	5667600	7269400	6882200	39960000	43249000	1.65167e+07	0.42778	0.440124
P40822	YceB	Uncharacterized lipoprotein yceB OS=Salmonella typhimurium GN=yceB PE=4 SV=2	20.62	11879000	19748000	12939000	1.48553e+07	42525000	66401000	75239000	3.37636e+07	0.193436	0.439981
P0A1E3	CysK	Cysteine synthase A OS=Salmonella typhimurium GN=cysK PE=1 SV=2	34.535	551420000	584790000	370960000	502390000	3923300000	1046100000	1278400000	1145430000	0.473167	0.438604
Q8ZR30	EntA	2,3-dihydro-2,3-dihydroxybenzoate dehydrogenase OS=Salmonella typhimurium GN=entA PE=3 SV=1	26.571	47677000	49518000	49540000	4.89117e+07	353980000	131440000	127820000	1.12427e+08	0.418758	0.435051
Q8ZMN4	IroB	Putative glycosyl transferase OS=Salmonella typhimurium GN=iroB PE=4 SV=1	40.105	77978000	77519000	88493000	81330000	662380000	161080000	200880000	1.87796e+08	0.512044	0.433077
Q8ZNU4	Ftn	Cytoplasmic ferritin OS=Salmonella typhimurium GN=ftn PE=4 SV=1	19.279	167020000	154190000	163450000	1.61553e+08	559910000	776690000	704970000	3.74288e+08	0.120815	0.431629
Q7CP91	FklB	Peptidyl-prolyl cis-trans isomerase OS=Salmonella typhimurium GN=fklB PE=3 SV=1	23.737	80137000	70644000	100330000	8.37037e+07	401880000	355220000	306350000	1.94966e+08	0.13859	0.429325
Q7CPH8	SecB	Protein-export protein secB OS=Salmonella typhimurium GN=secB PE=3 SV=1	17.245	205250000	211220000	241040000	219170000	1045000000	777160000	989810000	5.15528e+08	0.0880833	0.425137
P65748	Ppa	Inorganic pyrophosphatase OS=Salmonella typhimurium GN=ppa PE=3 SV=2	19.676	121170000	198120000	98884000	1.39391e+08	642520000	558440000	587850000	327948500	0.156798	0.42504
P0A1F6	Udp	Uridine phosphorylase OS=Salmonella typhimurium GN=udp PE=1 SV=2	27.139	133260000	140800000	127680000	1.33913e+08	550600000	532130000	669020000	3.21154e+08	0.0830762	0.416975
P60656	SpeB	Agmatinase OS=Salmonella typhimurium GN=speB PE=3 SV=1	33.603	64848000	43543000	105700000	7.13637e+07	324850000	265640000	343830000	171292000	0.0485442	0.41662
Q8ZKV4	HemY	Protein for a late step of protoheme IX synthesis OS=Salmonella typhimurium GN=hemY PE=4 SV=1	45.382	82302000	93897000	73185000	83128000	440990000	402830000	250010000	2.00536e+08	0.163757	0.41453
P37432;Q8ZPL4;Q8ZPH7	OmpF	Outer membrane protein F OS=Salmonella typhimurium GN=ompF PE=3 SV=2	40.047	291810000	288310000	226260000	2.68793e+08	1673500000	1065100000	834430000	655055500	0.220218	0.410337
Q7CPL6	RplR	50S ribosomal protein L18 OS=Salmonella typhimurium GN=rplR PE=3 SV=1	12.77	661230000	803260000	725850000	7.30113e+08	3592300000	3392000000	2855900000	1.80404e+09	0.0668223	0.404711
P26396	RfbF	Glucose-1-phosphate cytidylyltransferase OS=Salmonella typhimurium GN=rfbF PE=1 SV=1	29.035	20377000	27960000	16210000	2.15157e+07	105610000	88137000	98983000	5.36672e+07	0.125704	0.400909
Q8ZLM1	RpsM	30S ribosomal protein S13 OS=Salmonella typhimurium GN=rpsM PE=3 SV=3	13.161	1159300000	981710000	981950000	1.04099e+09	4353200000	4851600000	4959600000	2.59681e+09	0.0524097	0.400872
P58580	GshB	Glutathione synthetase OS=Salmonella typhimurium GN=gshB PE=3 SV=1	35.432	36556000	52272000	27885000	3.89043e+07	201550000	137370000	192550000	9.74362e+07	0.21942	0.39928
Q7CPI4	YiaF	Putative outer membrane lipoprotein OS=Salmonella typhimurium GN=yiaF PE=4 SV=1	25.756	51132000	48086000	64451000	5.45563e+07	314670000	213810000	222380000	1.37658e+08	0.166784	0.396319
P07800	CheZ	Chemotaxis protein cheZ OS=Salmonella typhimurium GN=cheZ PE=4 SV=1	23.92	12351000	13427000	11227000	12335000	23277000	75600000	72578000	3.14334e+07	0.318317	0.392417
P21622	IlvH	Acetolactate synthase isozyme 3 small subunit OS=Salmonella typhimurium GN=ilvH PE=3 SV=2	18.063	12906000	9602700	10970000	1.11596e+07	63576000	41747000	51279000	2.87104e+07	0.0751263	0.388695
Q7CP78	YjgF	Putative translation initiation inhibitor (YjgF) OS=Salmonella typhimurium GN=yjgF PE=4 SV=1	13.575	189220000	142390000	167610000	1.66407e+08	735210000	817540000	790600000	4.29614e+08	0.0505603	0.38734
Q8ZQJ0	YbjP	Putative lipoprotein OS=Salmonella typhimurium GN=ybjP PE=4 SV=1	18.81	59010000	61066000	72992000	64356000	272130000	306350000	331820000	1.66888e+08	0.0137681	0.385623
P26393	RmlA	Glucose-1-phosphate thymidylyltransferase OS=Salmonella typhimurium GN=rmlA PE=1 SV=1	32.453	13166000	9323100	18191000	1.356e+07	104430000	35029000	53973000	3.54625e+07	0.330954	0.382376
Q8ZQQ8	YbhB	Putative phospholipid-binding protein OS=Salmonella typhimurium GN=ybhB PE=4 SV=1	17.072	50946000	36962000	38265000	4.20577e+07	145100000	204830000	257960000	1.11447e+08	0.221925	0.37738
Q7CPD8	YifE	UPF0438 protein yifE OS=Salmonella typhimurium GN=yifE PE=3 SV=1	13.077	56877000	48545000	53840000	5.30873e+07	293460000	233840000	245610000	1.417e+08	0.0350865	0.374646
Q8ZNI2	STM2245	Putative outer membrane protein OS=Salmonella typhimurium GN=STM2245 PE=4 SV=1	20.576	36789000	35686000	35317000	3.59307e+07	54978000	219350000	248980000	9.59398e+07	0.358613	0.374513
Q7CR61	RcsF	Regulator in colanic acid synthesis OS=Salmonella typhimurium GN=rcsF PE=4 SV=1	14.189	49940000	48360000	41775000	4.66917e+07	289640000	160220000	232160000	1.25037e+08	0.184732	0.373423
P66643	RpsI	30S ribosomal protein S9 OS=Salmonella typhimurium GN=rpsI PE=3 SV=2	14.826	696570000	780390000	744640000	7.40533e+08	3621100000	4052000000	3151100000	1.98444e+09	0.0517772	0.373171
P26394	RfbC	dTDP-4-dehydrorhamnose 3,5-epimerase OS=Salmonella typhimurium GN=rfbC PE=1 SV=1	20.663	16349000	23304000	12968000	1.75403e+07	103960000	71779000	82200000	4.72888e+07	0.174226	0.370919
Q7CQX1	TolQ	Tol protein, membrane-spanning inner membrane protein OS=Salmonella typhimurium GN=tolQ PE=3 SV=1	25.571	18322000	28120000	20871000	2.24377e+07	111890000	114090000	104770000	6.06375e+07	0.0233653	0.37003
Q9KWV2;Q8ZP50	YciD	Outer membrane protein (Fragment) OS=Salmonella typhimurium GN=yciD PE=4 SV=1;Outer membrane protein W OS=Salmonella typhimurium GN=ompW PE=3 SV=1	20.163	10917000	31215000	20442000	20858000	128730000	61606000	123270000	5.74944e+07	0.316604	0.362783
P74883	PurM	Phosphoribosylformylglycinamidine cyclo-ligase OS=Salmonella typhimurium GN=purM PE=3 SV=3	36.9	45273000	43849000	86965000	5.86957e+07	314470000	277600000	292730000	1.62213e+08	0.100306	0.361842
P66491	RpsS	30S ribosomal protein S19 OS=Salmonella typhimurium GN=rpsS PE=3 SV=2	10.416	657470000	453990000	613750000	575070000	2749000000	2681200000	3289200000	1.59856e+09	0.0420976	0.359743
Q8ZPG1	STM1548	Putative S-adenosylmethionine:tRNA-ribosyltransferase-isomerase OS=Salmonella typhimurium GN=STM1548 PE=4 SV=1	39.555	40324000	64280000	54762000	53122000	171220000	293050000	342540000	1.47915e+08	0.161972	0.359138
Q8ZNV8	ZnuA	ABC superfamily high affinity Zn transport protein OS=Salmonella typhimurium GN=znuA PE=3 SV=1	36.509	237870000	249510000	215700000	234360000	1401400000	1129300000	1035900000	6.53877e+08	0.0715592	0.358416
P37423	InvH	Invasion lipoprotein invH OS=Salmonella typhimurium GN=invH PE=4 SV=1	16.455	17451000	16541000	25434000	1.98087e+07	98903000	92810000	111570000	5.56019e+07	0.00204202	0.356259
P0A2M1	NrdR	Transcriptional repressor nrdR OS=Salmonella typhimurium GN=nrdR PE=3 SV=1	17.198	38015000	37778000	32030000	35941000	205530000	185220000	162230000	1.0138e+08	0.0258572	0.354519
P0A9Z4	GlnB	Nitrogen regulatory protein P-II 1 OS=Salmonella typhimurium GN=glnB PE=3 SV=1	12.425	28131000	26978000	36189000	3.04327e+07	160360000	146580000	163020000	8.61593e+07	0.00861175	0.353214
P66193	RpmE2	50S ribosomal protein L31 type B OS=Salmonella typhimurium GN=rpmE2 PE=3 SV=1	9.8149	28746000	23254000	29359000	2.71197e+07	127790000	129600000	163060000	77082500	0.0527934	0.351827
Q7CQW9	Pal	Tol protein required for outer membrane integrity OS=Salmonella typhimurium GN=pal PE=3 SV=1	18.865	764290000	796280000	771570000	777380000	4703200000	3350200000	4159100000	2.23896e+09	0.0903909	0.347206
P66431	RpsO	30S ribosomal protein S15 OS=Salmonella typhimurium GN=rpsO PE=3 SV=2	10.198	408030000	393450000	416750000	4.06077e+08	2473100000	2259600000	1694000000	1.17823e+09	0.105134	0.34465
Q8ZNE6	STM2314	Putative chemotaxis signal transduction protein OS=Salmonella typhimurium GN=STM2314 PE=4 SV=1	37.01	22507000	37574000	22110000	27397000	71319000	142640000	221920000	79911150	0.305961	0.342843
Q8ZKX0	GlmU	Bifunctional protein glmU OS=Salmonella typhimurium GN=glmU PE=3 SV=1	49.198	35632000	79603000	69300000	6.15117e+07	443330000	272130000	273040000	181225000	0.253528	0.339422
Q8ZQS2	GpmA	2,3-bisphosphoglycerate-dependent phosphoglycerate mutase OS=Salmonella typhimurium GN=gpmA PE=3 SV=3	28.493	875500000	793890000	794190000	8.21193e+08	4880800000	3693400000	4638200000	2.42227e+09	0.0556859	0.339018
Q8ZQ10	FhuE	Outer membrane receptor for Fe(III)-coprogen OS=Salmonella typhimurium GN=fhuE PE=3 SV=1	80.893	18154000	17434000	29675000	2.17543e+07	265150000	30924000	54303000	6.42358e+07	0.56835	0.338664
Q7CQW2	GlnQ	Glutamine high-affinity transporter (Glutamine transport ATP-binding protein GLNQ) OS=Salmonella typhimurium GN=glnQ PE=3 SV=1	26.702	22512000	17060000	24302000	2.12913e+07	108160000	132840000	102960000	6.30593e+07	0.112642	0.33764
Q8ZLX9	STM3216	Putative methyl-accepting chemotaxis protein OS=Salmonella typhimurium GN=STM3216 PE=4 SV=1	57.252	115800000	115770000	107420000	1.12997e+08	427890000	743680000	675240000	3.38582e+08	0.160627	0.333735
Q9ZHL7;Q8ZR06	PagP	PagP OS=Salmonella typhimurium GN=pagP PE=4 SV=1;PhoPQ-activated gene OS=Salmonella typhimurium GN=pagP PE=4 SV=1	21.734	31308000	43540000	33861000	3.62363e+07	187940000	215510000	192400000	1.09239e+08	0.000784278	0.331716
Q8ZM45	RdgB	Nucleoside-triphosphatase rdgB OS=Salmonella typhimurium GN=rdgB PE=3 SV=1	21.033	19626000	34280000	25272000	2.63927e+07	158580000	137520000	144910000	8.08518e+07	0.0809978	0.326433
Q8ZMN3	IroC	Putative ATP binding cassette (ABC) transporter OS=Salmonella typhimurium GN=iroC PE=3 SV=1	131.66	35081000	31281000	25611000	3.06577e+07	407720000	41351000	67586000	9.47205e+07	0.555524	0.323665
P66191	RpmE	50S ribosomal protein L31 OS=Salmonella typhimurium GN=rpmE PE=3 SV=1	7.7188	54609000	85053000	78580000	7.27473e+07	530420000	419970000	298910000	2.29038e+08	0.202354	0.317621
P0A1Z4	PyrB	Aspartate carbamoyltransferase catalytic chain OS=Salmonella typhimurium GN=pyrB PE=3 SV=2	34.384	14925000	14803000	11446000	1.37247e+07	60243000	77250000	98884000	4.33358e+07	0.168763	0.316705
P0A299	RplL	50S ribosomal protein L7/L12 OS=Salmonella typhimurium GN=rplL PE=3 SV=2	12.299	1175000000	1315400000	1359300000	1.28323e+09	6907600000	8779700000	6463500000	4.06098e+09	0.0743119	0.315991
Q8ZNW4	Eda	2-keto-3-deoxygluconate 6-phosphate aldolase OS=Salmonella typhimurium GN=eda PE=4 SV=1	22.187	39228000	29556000	65558000	4.47807e+07	247110000	271010000	264800000	1.43535e+08	0.0623728	0.311984
Q8ZLN3	YrdA	Putative ferripyochelin binding protein OS=Salmonella typhimurium GN=yrdA PE=4 SV=1	19.997	29066000	28028000	19279000	2.54577e+07	141410000	143630000	172640000	83908000	0.0850655	0.3034
P0A1B7	AtpC	ATP synthase epsilon chain OS=Salmonella typhimurium GN=atpC PE=2 SV=2	15.064	57630000	65865000	63041000	6.21787e+07	269560000	441290000	409730000	2.0544e+08	0.115693	0.302661
Q8ZMD6	STM2963	Putative MFS superfamily D-glucarate permease OS=Salmonella typhimurium GN=STM2963 PE=4 SV=1	16.249	10426000	13103000	13506000	12345000	99430000	58663000	65674000	41023950	0.194406	0.300922
P65363	MinE	Cell division topological specificity factor OS=Salmonella typhimurium GN=minE PE=3 SV=1	10.182	38560000	25593000	47466000	3.72063e+07	217530000	255280000	218630000	1.26764e+08	0.0826559	0.293509
Q7CPE4;Q9RFL7	AtpF	ATP synthase B chain OS=Salmonella typhimurium GN=atpF PE=3 SV=1;ATP synthase B chain OS=Salmonella typhimurium GN=atpF PE=2 SV=1	17.365	223770000	336600000	160410000	240260000	1169500000	1672200000	1689400000	8.30702e+08	0.106921	0.289225
P60317	ProQ	ProP effector OS=Salmonella typhimurium GN=proQ PE=3 SV=1	25.438	80408000	161750000	69670000	1.03943e+08	708290000	618890000	640810000	3.60798e+08	0.0986375	0.288091
P43019	SodA	Superoxide dismutase [Mn] OS=Salmonella typhimurium GN=sodA PE=3 SV=3	23.079	206720000	201020000	282110000	229950000	1486100000	1366200000	1508100000	7.99407e+08	0.00711505	0.287651
Q8ZKW4	AsnA	Aspartate--ammonia ligase OS=Salmonella typhimurium GN=asnA PE=3 SV=1	36.805	94272000	70427000	116250000	9.36497e+07	376320000	835210000	574080000	3.27362e+08	0.23554	0.286074
P0A2A7	RpmD	50S ribosomal protein L30 OS=Salmonella typhimurium GN=rpmD PE=3 SV=2	6.5137	82808000	71636000	78424000	7.76227e+07	910470000	413320000	160230000	2.7207e+08	0.380778	0.285304
Q8ZNM0	Cdd	Cytidine deaminase OS=Salmonella typhimurium GN=cdd PE=3 SV=1	31.618	8973700	8512700	10893000	9459800	89829000	59515000	35453000	33879450	0.249126	0.279219
P67366	YcfP	UPF0227 protein ycfP OS=Salmonella typhimurium GN=ycfP PE=3 SV=1	21.077	41217000	66370000	37548000	4.83783e+07	234270000	356350000	361190000	174498500	0.101974	0.277242
P60446	RplC	50S ribosomal protein L3 OS=Salmonella typhimurium GN=rplC PE=3 SV=1	22.247	1096800000	1208100000	1124700000	1143200000	9749700000	6939100000	6432900000	4.23898e+09	0.120461	0.269688
Q7CQV9;P74885	Dps	DNA protection during starvation protein OS=Salmonella typhimurium GN=dps PE=3 SV=3	18.717	241590000	262320000	224920000	2.42943e+08	894230000	1806500000	2215500000	9.01309e+08	0.223455	0.269545
Q8ZN45	SseA	Putative sulfurtransferase OS=Salmonella typhimurium GN=sseA PE=4 SV=1	30.831	40936000	49672000	23939000	3.81823e+07	179670000	270670000	336560000	144265000	0.201735	0.264668
Q8ZKX5	PstS	High-affinity phosphate transporter OS=Salmonella typhimurium GN=pstS PE=4 SV=1	36.816	1465400000	1865900000	1573900000	1.63507e+09	7167600000	12208000000	14471000000	6.20521e+09	0.166135	0.263499
Q79VV9	YgdB	YgdB protein OS=Salmonella typhimurium GN=ygdB PE=4 SV=1	35.871	9437400	6025000	9133000	8.19847e+06	53837000	53508000	62371000	3.11146e+07	0.0172397	0.263493
Q8ZKL8	ArgC	N-acetyl-gamma-glutamyl-phosphate reductase OS=Salmonella typhimurium GN=argC PE=1 SV=1	35.949	16785000	19534000	17324000	17881000	98817000	140830000	134320000	6.85606e+07	0.0629781	0.260806
Q8XFG8	PpiB	Peptidyl-prolyl cis-trans isomerase OS=Salmonella typhimurium GN=ppiB PE=3 SV=1	18.14	119930000	135980000	126730000	1.27547e+08	1153300000	778130000	753660000	4.92267e+08	0.131965	0.259101
P63223	GmhA	Phosphoheptose isomerase OS=Salmonella typhimurium GN=gmhA PE=3 SV=1	20.896	24196000	17380000	20276000	2.06173e+07	156710000	153920000	131340000	8.10278e+07	0.0223159	0.254448
Q8ZKL9	ArgE	Acetylornithine deacetylase OS=Salmonella typhimurium GN=argE PE=3 SV=1	42.201	42756000	47590000	38075000	42807000	346190000	344820000	235650000	1.69888e+08	0.0722839	0.251972
P63365	PstB	Phosphate import ATP-binding protein pstB OS=Salmonella typhimurium GN=pstB PE=3 SV=2	29.016	117860000	99713000	125750000	114441000	586480000	933790000	965500000	4.55725e+08	0.127667	0.251119
P0A1N0	SpaK	Surface presentation of antigens protein spaK OS=Salmonella typhimurium GN=spaK PE=1 SV=1	14.919	61717000	62564000	80224000	6.81683e+07	305750000	643190000	538910000	272772500	0.177535	0.249909
P0A2A9	RpsP	30S ribosomal protein S16 OS=Salmonella typhimurium GN=rpsP PE=3 SV=1	9.2345	245390000	141530000	291420000	2.26113e+08	1886100000	1862900000	1292900000	9.24348e+08	0.132897	0.244619
Q8ZRN4	Rof	Modulator of Rho-dependent transcription termination OS=Salmonella typhimurium GN=rof PE=4 SV=1	9.6129	12230000	12669000	13800000	1.28997e+07	92434000	106120000	90612000	5.30138e+07	0.0203772	0.243327
Q8ZRJ8	YafV	Putative amidohydrolase OS=Salmonella typhimurium GN=yafV PE=4 SV=1	29.063	6621700	12026000	4025100	7557600	41333000	54290000	74134000	3.11221e+07	0.200587	0.242837
Q8ZPY0	STM1263	Putative periplasmic protein OS=Salmonella typhimurium GN=STM1263 PE=4 SV=1	24.624	88420000	63645000	91688000	81251000	896590000	560500000	399910000	340450000	0.211381	0.238658
Q8ZR32	EntE	2,3-dihydroxybenzoate-AMP ligase OS=Salmonella typhimurium GN=entE PE=3 SV=1	59.255	32812000	16212000	29806000	2.62767e+07	430260000	63850000	108450000	1.10469e+08	0.427131	0.237864
Q7CQW6	MoaB	Molybdopterin biosynthesis, protein B OS=Salmonella typhimurium GN=moaB PE=4 SV=1	18.54	45191000	41254000	38227000	4.15573e+07	346260000	277050000	339280000	1.76475e+08	0.0329252	0.235486
Q8ZPM7	Gst	Glutathionine S-transferase OS=Salmonella typhimurium GN=gst PE=4 SV=1	22.443	50682000	45583000	61933000	5.27327e+07	417350000	348470000	457120000	2.24206e+08	0.0208363	0.235198
Q7CPH6	YibN	Putative rhodanese-related sulfurtransferases OS=Salmonella typhimurium GN=yibN PE=4 SV=1	15.664	53989000	46519000	49071000	4.98597e+07	349950000	377750000	441360000	2.14328e+08	0.041387	0.232633
Q7CPQ3	YhbS	Putative ABC superfamily transport protein OS=Salmonella typhimurium GN=yhbS PE=4 SV=1	18.542	16704000	15727000	7556300	13329100	107320000	90123000	117520000	5.77432e+07	0.0900487	0.230834
Q7CQ55	ElaB	Putative inner membrane protein OS=Salmonella typhimurium GN=elaB PE=4 SV=1	11.637	61641000	50984000	73872000	6.21657e+07	349070000	541570000	599790000	273245500	0.119639	0.227508
Q7CQ05	GrcA	Autonomous glycyl radical cofactor OS=Salmonella typhimurium GN=grcA PE=3 SV=1	14.344	8344700	7680800	7550200	7.85857e+06	76436000	66284000	56549000	36532650	0.0428829	0.215111
P0A7N6	RpmF	50S ribosomal protein L32 OS=Salmonella typhimurium GN=rpmF PE=3 SV=2	6.4463	19089000	20866000	23648000	21201000	206630000	183910000	150780000	9.9242e+07	0.0650765	0.213629
Q8ZNL0	CirA	Outer membrane porin OS=Salmonella typhimurium GN=cirA PE=3 SV=1	73.711	100460000	130710000	208590000	1.46587e+08	2544600000	557310000	746620000	7.05564e+08	0.404119	0.207758
Q7CQV8	OmpX	Outer membrane protease, receptor for phage OX2 OS=Salmonella typhimurium GN=ompX PE=4 SV=1	18.494	560570000	392950000	610220000	5.21247e+08	6054000000	4051100000	4141200000	2.61182e+09	0.0930698	0.199572
Q8ZM22	STM3138	Putative methyl-accepting chemotaxis protein OS=Salmonella typhimurium GN=STM3138 PE=4 SV=1	39.384	68185000	101030000	63376000	7.75303e+07	480970000	826740000	813360000	3.88863e+08	0.113766	0.199377
Q7CQJ1	OsmC	Putative resistance protein OS=Salmonella typhimurium GN=osmC PE=4 SV=1	15.102	32289000	20735000	30246000	2.77567e+07	175330000	247100000	365510000	1.44456e+08	0.177226	0.192147
P64394	IhfB	Integration host factor subunit beta OS=Salmonella typhimurium GN=ihfB PE=3 SV=1	10.621	155610000	108880000	139730000	134740000	1161300000	1225000000	1484100000	7.09573e+08	0.0403491	0.189889
P0AA07	PtsH	Phosphocarrier protein HPr OS=Salmonella typhimurium GN=ptsH PE=1 SV=1	9.1193	36730000	26165000	28631000	3.05087e+07	348520000	285240000	268470000	1.65409e+08	0.0226586	0.184444
Q7CPU7	YggB	Putative membrane protein OS=Salmonella typhimurium GN=yggB PE=4 SV=1	31.06	12616000	9462200	14365000	1.21477e+07	133660000	119410000	122060000	6.87738e+07	0.00826793	0.176633
P06110	CheW	Chemotaxis protein cheW OS=Salmonella typhimurium GN=cheW PE=4 SV=1	18.049	22580000	39445000	20394000	27473000	297410000	241730000	321010000	1.57694e+08	0.0790411	0.174217
Q7CPP2	YrbD	Putative ABC superfamily transport protein OS=Salmonella typhimurium GN=yrbD PE=4 SV=1	19.826	17249000	14949000	13752000	1.53167e+07	156870000	188280000	167290000	9.39473e+07	0.0196561	0.163035
P69066	SicA	Chaperone protein sicA OS=Salmonella typhimurium GN=sicA PE=1 SV=1	19.221	38325000	45281000	36008000	3.98713e+07	269510000	530890000	535230000	2.44866e+08	0.150274	0.16283
P0A1H9	FabZ	(3R)-hydroxymyristoyl-[acyl-carrier-protein] dehydratase OS=Salmonella typhimurium GN=fabZ PE=3 SV=1	16.999	59523000	73802000	55698000	6.30077e+07	794810000	664080000	652610000	3.87108e+08	0.0295564	0.162765
Q7CPF1	IbpA	Small heat shock protein ibpA OS=Salmonella typhimurium GN=ibpA PE=3 SV=1	15.749	153370000	217230000	165740000	178780000	2415900000	1753000000	1975400000	1126455000	0.064523	0.15871
P58654	OrgB	Oxygen-regulated invasion protein orgB OS=Salmonella typhimurium GN=orgB PE=1 SV=1	26.462	31070000	12690000	27139000	23633000	193310000	223290000	402420000	1.50154e+08	0.189251	0.157392
Q8ZK33	ArcA	Arginine deiminase OS=Salmonella typhimurium GN=arcA PE=3 SV=1	45.561	24447000	40982000	49767000	3.83987e+07	379510000	463750000	538480000	2.53319e+08	0.0261809	0.151582
Q8ZQR4	Pgl	6-phosphogluconolactonase OS=Salmonella typhimurium GN=pgl PE=3 SV=1	36.336	44480000	28182000	47373000	4.00117e+07	504610000	431850000	543870000	2.71394e+08	0.0114406	0.14743
Q8ZL03	IbpB	Small heat shock protein ibpB OS=Salmonella typhimurium GN=ibpB PE=3 SV=1	16.084	76761000	63495000	66533000	6.89297e+07	1036300000	890700000	788450000	4.97833e+08	0.028945	0.13846
Q7CPE7	PhoU	Regulatory gene for high affinity phosphate uptake OS=Salmonella typhimurium GN=phoU PE=4 SV=1	27.448	93951000	95581000	78627000	8.93863e+07	853650000	1393900000	1491700000	6.85529e+08	0.11439	0.13039
Q56030	EnvE	Probable lipoprotein envE OS=Salmonella typhimurium GN=envE PE=4 SV=2	19.063	18397000	14044000	15084000	1.58417e+07	175510000	230860000	258310000	1.21858e+08	0.0683773	0.130001
P0A2R4	RpoC	DNA-directed RNA polymerase subunit beta OS=Salmonella typhimurium GN=rpoC PE=3 SV=1	155.23	203290000	264530000	175210000	2.14343e+08	3944000000	3705600000	1897200000	1.75025e+09	0.139161	0.122465
P0A7L6	RplT	50S ribosomal protein L20 OS=Salmonella typhimurium GN=rplT PE=3 SV=2	13.497	155800000	232500000	187620000	1.91973e+08	3138100000	2855800000	2735200000	1.60034e+09	0.0144381	0.119958
P06173	RpoB	DNA-directed RNA polymerase subunit beta OS=Salmonella typhimurium GN=rpoB PE=3 SV=2	150.6	198260000	294320000	141050000	211210000	3945700000	3694500000	2681500000	1.89231e+09	0.0478825	0.111615
O52756	ApeE	Outer membrane esterase (Outer membrane N-acetyl phenylalanine beta-naphthyl ester-cleaving esterase) OS=Salmonella typhimurium GN=apeE PE=4 SV=1	69.861	16732000	24765000	16545000	1.93473e+07	258450000	433330000	281310000	1.784e+08	0.0990616	0.108449
P0A1B3	ArgR	Arginine repressor OS=Salmonella typhimurium GN=argR PE=1 SV=1	17.065	6033500	5770400	3271300	5.02507e+06	124800000	71332000	58213000	4.66299e+07	0.165202	0.107765
Q8ZR37	EntF	Enterobactin synthetase, component F (Nonribosomal peptide synthetase) OS=Salmonella typhimurium GN=entF PE=3 SV=1	141.74	37641000	60843000	6623600	3.50359e+07	963030000	443640000	439710000	338503000	0.211123	0.103502
Q8ZKP7	TpiA	Triosephosphate isomerase OS=Salmonella typhimurium GN=tpiA PE=3 SV=1	26.916	158380000	132490000	118700000	1.36523e+08	2844400000	1921600000	2957400000	1.41596e+09	0.0704141	0.0964177
P0A7S6	RpsL	30S ribosomal protein S12 OS=Salmonella typhimurium GN=rpsL PE=3 SV=2	13.737	172390000	261080000	139130000	1.90867e+08	3834200000	3633600000	3335900000	1.98068e+09	0.00787578	0.0963643
P74881;Q9XC23	PurL	Phosphoribosylformylglycinamidine synthase OS=Salmonella typhimurium GN=purL PE=1 SV=3	141.47	32975000	81568000	7952500	4.08318e+07	926060000	799340000	759420000	4.5555e+08	0.0300158	0.0896319
P96062	PhnS	Putative 2-aminoethylphosphonate-binding periplasmic protein OS=Salmonella typhimurium GN=phnS PE=2 SV=1	36.547	6657000	8402500	6531600	7.19703e+06	159410000	186290000	177670000	9.59512e+07	0.00987499	0.0750073
Q7CPK0	UgpB	sn-glycerol-3-phosphate-binding periplasmic protein ugpB OS=Salmonella typhimurium GN=ugpB PE=3 SV=1	48.392	336290000	315880000	333980000	3.28717e+08	6280500000	7912200000	12602000000	4.91236e+09	0.143141	0.0669162
Q8ZQ17	Rne	RNase E OS=Salmonella typhimurium GN=rne PE=4 SV=1	119.4	22584000	24588000	21518000	2.28967e+07	1149300000	690660000	55948000	3.47583e+08	0.327755	0.0658739
Q8ZNZ5	YebR	Putative GAF domain-containing protein OS=Salmonella typhimurium GN=yebR PE=4 SV=1	21.032	12619000	12561000	11748000	1.23093e+07	490070000	341600000	385520000	2.23152e+08	0.0520966	0.0551613
Q7CQN4;Q8ZPP9	Lpp1	Major outer membrane lipoprotein 1 OS=Salmonella typhimurium GN=lpp1 PE=3 SV=1	8.3914	74777000	54466000	113630000	8.09577e+07	6911800000	3677400000	969980000	2.11918e+09	0.290565	0.0382023
